# Supplementary material for: Data collected in a citizen scientist study uncover a new species record of Phoxinus minnow for Austria
Source: Environ Monit Assess. 2026 Mar 15;198(4):319. doi: 10.1007/s10661-026-15168-6 (PMC12989464; doi:10.1007/s10661-026-15168-6)
Supplement: Supplementary file 6 — Supplementary Table S1: Information on sampling sites, specimens collected and reference sequences used in this study, which were downloaded from GenBank. A standardized form (in German), describing the sampling site, which participants/collectors were asked to fill out.(XLSX 284 KB) [file 10661_2026_15168_MOESM6_ESM.xlsx]

## Sheet: All Austrian specimens
LABID	Type of sample	Collector	Fresh/historical	Number of specimens	DNA extracted	PCR sucessfull	Clade	Locality	River	Drainage	Federal state	Y	X	Date	Remarks	Person	this study	Genbank	Reference	Inventory Number (NMW)	Fixation/Preservation
204M	whole fish	museum	historical	1	1	1	5b	Völlendorf, Pielach	Danube	Danube	Lower Austria	48.1753	15.5476	1929		museum	this study	PX702237		2856	Formaldehyde
242M	whole fish	museum	historical	1	1	1	1d	Rosanin Lake	Drau	Danube	Salzburg	46.9511	13.7819	1925		museum		MN816092		3093	Alcohol
243M	whole fish	museum	historical	1	1	1	1d	Rosanin Lake	Drau	Danube	Salzburg	46.9511	13.7819	1925		museum		MN816093		3094	Alcohol
244M	whole fish	museum	historical	1	1	1	1d	Rosanin Lake	Drau	Danube	Salzburg	46.9511	13.7819	1925		museum		MN816094	Palandacic et al. 2020	3095	Alcohol
245M	whole fish	museum	historical	1	1	1	1d	Rosanin Lake	Drau	Danube	Salzburg	46.9511	13.7819	1925		museum		MN816095	Palandacic et al. 2020	3241	Alcohol
246M	whole fish	museum	historical	1	1	1	1d	Rosanin Lake	Drau	Danube	Salzburg	46.9511	13.7819	1925		museum		MN816096	Palandacic et al. 2020	3242	Alcohol
201M	whole fish	museum	historical	1	1	1	5b	Traisen	Gölsen, Treisen, Donau	Danube	Lower Austria	48.042	15.7544	1933		museum		MN816112	Palandacic et al. 2020	6113	Formaldehyde
202M	whole fish	museum	historical	1	1	1	5b	Traisen	Gölsen, Treisen, Donau	Danube	Lower Austria	48.0335	15.7748	1934		museum		MN816113	Palandacic et al. 2020	6128	Alcohol
64M	whole fish	museum	historical	1	1	1	5b	St. Veit, Deferegental	Inn	Danube	Tyrol	46.9216	12.4304	1933		museum		MN816118	Palandacic et al. 2017	6456	Alcohol
76M	whole fish	museum	historical	1	1	1	9a	Lobau	Danube	Danube	Vienna	48.1611	16.5556	1909		museum		MN816132	Palandacic et al. 2020	51207	Alcohol
74M	whole fish	museum	historical	1	1	1	5b	Lunzer Lake	Ybbs	Danube	Lower Austria	47.8539	15.052	1899		museum		KX673418	Ramler et al. 2016	51209	Alcohol
75M	whole fish	museum	historical	1	1	1	5b	Lunzer Lake	Ybbs	Danube	Lower Austria	47.8539	15.052	1899		museum		KX673419	Ramler et al. 2016	51216	Alcohol
205M	whole fish	museum	historical	1	1	1	5b	Traun Lake	Traun	Danube	Upper Austria	47.8712	13.8071	1842		museum		MN816146	Palandacic et al. 2020	51219	Alcohol
199M	whole fish	museum	historical	1	1	1	5b	St. Georgen, Moosach	Salzach	Danube	Salzburg	47.9924	12.8864	1841		museum	this study	PX702236		51231	Alcohol
203M	whole fish	museum	historical	1	1	1	5b	Petzelsdorf, Schluchten Stream	Erlauf	Danube	Lower Austria	48.0566	15.1589	1980		museum		PX702237	Palandacic et al. 2020	79164_1	Alcohol
281M	whole fish	museum	historical	1	1	1	5b	Petzelsdorf, Schluchten Stream	Erlauf	Danube	Lower Austria	48.0566	15.1589	1980		museum	this study	PX702240		79164_2	Alcohol
80M	whole fish	museum	historical	1	1	1	1d	Vöcklabruck	Ager, Traun	Danube	Upper Austria	47.9968	13.6628	1986		museum		PX702239	Palandacic et al. 2020	84304	Formaldehyde
78M	whole fish	museum	historical	1	1	1	9a	Vienna, Kaiserwasser	Danube	Danube	Vienna	48,239612	16,417275	1953		museum		PX702240	Palandacic et al. 2020	85489	Alcohol
286M	whole fish	museum	historical	1	1	0	couldn´t be determined	Mondsee-Baggersee		Danube	Upper Austria	47.833	13.37	1984-06-14		museum	this study			86568	Formaldehyde
210M	whole fish	museum	historical	1	1	1	1c	Kapaun, Debantbach	Inn	Danube	Tyrol	46.8169	12.8309	1980		museum		PX702241	Palandacic et al. 2020	90629	Alcohol
295M	whole fish	museum	historical	1	1	1	9a	Gössendorf, Mur	Mur	Danube	Styria	47.0035	15.4647	1993		museum	this study	PX702247		91570	Alcohol
296M	whole fish	museum	historical	1	1	0	couldn´t be determined	Liesingbach bei Kalksburg		Danube	Vienna	48.136	16.225	1877		museum	this study			51213_1	Alcohol
297M	whole fish	museum	historical	1	1	0	couldn´t be determined	Liesingbach bei Kalksburg		Danube	Vienna	48.136	16.225	1877		museum	this study			51213_2	Alcohol
269M	whole fish	museum	historical	1	1	0	couldn´t be determined	Moosbrunn	Fischa	Danube	Lower Austria	48.0177	16.4627	1840		museum	this study			51217_1	Alcohol
270M	whole fish	museum	historical	1	1	0	couldn´t be determined	Moosbrunn	Fischa	Danube	Lower Austria	48.0177	16.4627	1840		museum	this study			51217_2	Alcohol
271M	whole fish	museum	historical	1	1	0	couldn´t be determined	Moosbrunn	Fischa	Danube	Lower Austria	48.0177	16.4627	1840		museum	this study			51217_3	Alcohol
272M	whole fish	museum	historical	1	1	0	couldn´t be determined	Attersee	Ager, Traun	Danube	Upper Austria	47.89	13.54	1877		museum	this study			51222_1	Alcohol
273M	whole fish	museum	historical	1	1	0	couldn´t be determined	Attersee	Ager, Traun	Danube	Upper Austria	47.89	13.54	1877		museum	this study			51222_2	Alcohol
274M	whole fish	museum	historical	1	1	0	couldn´t be determined	Hallstadt	Traun	Danube	Upper Austria	47.58	13.66	1842		museum	this study			51227_1	Alcohol
275M	whole fish	museum	historical	1	1	0	couldn´t be determined	Hallstadt	Traun	Danube	Upper Austria	47.58	13.66	1842		museum	this study			51227_2	Alcohol
276M	whole fish	museum	historical	1	1	0	couldn´t be determined	Hallstadt	Traun	Danube	Upper Austria	47.58	13.66	1842		museum	this study			51227_3	Alcohol
192M	whole fish	museum	historical	1	1	1	5b	Neusiedler Lake	Danube	Danube	Burgenland	47.8178	16.7542	1877		museum		PX702242	Palandacic et al. 2020	51232_1	Alcohol
193M	whole fish	museum	historical	1	1	1	9a	Neusiedler Lake	Danube	Danube	Burgenland	47.8178	16.7542	1877		museum		PX702243	Palandacic et al. 2020	51232_2	Alcohol
238M	whole fish	museum	historical	1	1	1	9a	Neusiedler Lake	Danube	Danube	Burgenland	47.8178	16.7542	1877		museum		PX702244	Palandacic et al. 2020	51232_3	Alcohol
277M	whole fish	museum	historical	1	1	0	couldn´t be determined	Sumpf bei Wachser N. Tirol			Tyrol			1899		museum	this study			51255_1	Alcohol
278M	whole fish	museum	historical	1	1	0	couldn´t be determined	Sumpf bei Wachser N. Tirol			Tyrol			1899		museum	this study			51255_2	Alcohol
196M	whole fish	museum	historical	1	1	1	9a	Geras, Pieger Stream	Thaya	Danube	Lower Austria	48.7993	15.6722	1963		museum		PX702245	Palandacic et al. 2020	65834_1	Alcohol
197M	whole fish	museum	historical	1	1	1	9a	Geras, Pieger Stream	Thaya	Danube	Lower Austria	48.7993	15.6722	1963		museum		PX702246	Palandacic et al. 2020	65834_2	Alcohol
279M	whole fish	museum	historical	1	1	1	9a	confluence of Mauer Stream and Stein Stream	Danube	Danube	Lower Austria	48.2324	16.1927	1979		museum	this study	PX702238		77238_1	Alcohol
280M	whole fish	museum	historical	1	1	1	9a	confluence of Mauer Stream and Stein Stream	Danube	Danube	Lower Austria	48.2324	16.1927	1979		museum	this study	PX702239		77238_2	Alcohol
282M	whole fish	museum	historical	1	1	0	couldn´t be determined	March bei Hohenau	Thaya	Danube	Lower Austria	48.6	16.917	1900-09-16		museum	this study			81155_1	Formaldehyde
283M	whole fish	museum	historical	1	1	0	couldn´t be determined	March bei Hohenau	Thaya	Danube	Lower Austria	48.6	16.917	1900-09-16		museum	this study			81155_2	Formaldehyde
284M	whole fish	museum	historical	1	1	1	9a	Schönau, Triesting	Danube	Danube	Lower Austria	47.9226	16.2564	1963		museum	this study	PX702241		86272_1	Alcohol
285M	whole fish	museum	historical	1	1	1	9a	Schönau, Triesting	Danube	Danube	Lower Austria	47.9226	16.2564	1963		museum	this study	PX702242		86272_2	Alcohol
296M	whole fish	museum	historical	1	1	0	couldn´t be determined	Etsch, Botzen	Etsch	Etsch	South Tyrol	46.482	11.322	1867		museum	this study			86280_1	Alcohol
297M	whole fish	museum	historical	1	1	0	couldn´t be determined	Etsch, Botzen	Etsch	Etsch	South Tyrol	46.482	11.322	1867		museum	this study			86280_2	Alcohol
298M	whole fish	museum	historical	1	1	0	couldn´t be determined	Etsch, Botzen	Etsch	Etsch	South Tyrol	46.482	11.322	1867		museum	this study			86280_3	Alcohol
299M	whole fish	museum	historical	1	1	1	9a	Pragser Wild Lake	Rienz	Etsch	South Tyrol	46.6925	12.0846	Unknown date		museum	this study	PX702248		89663_1	Alcohol
300M	whole fish	museum	historical	1	1	1	9a	Pragser Wild Lake	Rienz	Etsch	South Tyrol	46.6925	12.0846	Unknown date		museum	this study	PX702249		89663_2	Alcohol
301M	whole fish	museum	historical	1	1	1	9a	Pragser Wild Lake	Rienz	Etsch	South Tyrol	46.6925	12.0846	Unknown date		museum	this study	PX702250		89663_3	Alcohol
289M	whole fish	museum	historical	1	1	0	couldn´t be determined	Lembach	Glan, Drau	Danube	Carinthia	46.74	14.31	1990-03-17		museum	this study			90191_1	Formaldehyde
290M	whole fish	museum	historical	1	1	0	couldn´t be determined	Lembach	Glan, Drau	Danube	Carinthia	46.74	14.31	1990-03-17		museum	this study			90191_2	Formaldehyde
302M	whole fish	museum	historical	1	1	0	couldn´t be determined	Fanes Alm			South Tyrol			July 1978		museum	this study			90630_1	Alcohol
303M	whole fish	museum	historical	1	1	0	couldn´t be determined	Fanes Alm			South Tyrol			July 1978		museum	this study			90630_2	Alcohol
304M	whole fish	museum	historical	1	1	0	couldn´t be determined	Fanes Alm			South Tyrol			July 1978		museum	this study			90630_3	Alcohol
291M	whole fish	museum	historical	1	1	1	1d	Unterer Stucken Lake	Drau	Danube	East Tyrol	46.6729	12.5583	1988		museum	this study	PX702243		90631_1	Alcohol
292M	whole fish	museum	historical	1	1	1	1c	Unterer Stucken Lake	Drau	Danube	East Tyrol	46.6729	12.5583	1988		museum	this study	PX702244		90631_2	Alcohol
293M	whole fish	museum	historical	1	1	1	1d	Graz, Mur	Mur	Danube	Styria	46.9156	15.4864	1993		museum	this study	PX702245		91537_1	Alcohol
294M	whole fish	museum	historical	1	1	1	1d	Graz, Mur	Mur	Danube	Styria	46.9156	15.4864	1993		museum	this study	PX702246		91537_2	Alcohol
287M	whole fish	museum	historical	1	1	0	couldn´t be determined	Fischereiwirtsbach in Liefering		Danube	Salzburg			1992-06-26		museum	this study			92844_1	Formaldehyde
288M	whole fish	museum	historical	1	1	0	couldn´t be determined	Fischereiwirtsbach in Liefering		Danube	Salzburg			1992-06-26		museum	this study			92844_2	Formaldehyde
PGB2		scientists	fresh	1	1	1	1d	Preunegg Stream	Enns	Danube	Styria	47,315726	13.62	after 2000		scientists			Palandacic et al. 2020	98634_2
PGB3		scientists	fresh	1	1	1	1d	Preunegg Stream	Enns	Danube	Styria	47,315726	13.62	after 2000		scientists			Palandacic et al. 2020	98634_3
PGB4		scientists	fresh	1	1	1	1d	Preunegg Stream	Enns	Danube	Styria	47,315726	13.62	after 2000		scientists			Palandacic et al. 2020	98634_4
PGB6		scientists	fresh	1	1	1	1d	Preunegg Stream	Enns	Danube	Styria	47,315726	13.62	after 2000		scientists			Palandacic et al. 2020	98634_6
WIF1		scientists	fresh	1	1	1	9a	Hütteldorf, Vienna River	Danube	Danube	Vienna	48.2081	16.2075	after 2000		scientists		KX673442	Ramler et al. 2016	98657_1
WIF10		scientists	fresh	1	1	1	9a	Hütteldorf, Vienna River	Danube	Danube	Vienna	48.2081	16.2075	after 2000		scientists		MF407985	Palandacic et al. 2017	98657_10
WIF11		scientists	fresh	1	1	1	9a	Hütteldorf, Vienna River	Danube	Danube	Vienna	48.2081	16.2075	after 2000		scientists		MF407986	Palandacic et al. 2017	98657_11
WIF12		scientists	fresh	1	1	1	9a	Hütteldorf, Vienna River	Danube	Danube	Vienna	48.2081	16.2075	after 2000		scientists		MF407987	Palandacic et al. 2017	98657_12
WIF13		scientists	fresh	1	1	1	9a	Hütteldorf, Vienna River	Danube	Danube	Vienna	48.2081	16.2075	after 2000		scientists		MF407988	Palandacic et al. 2017	98657_13
WIF14		scientists	fresh	1	1	1	9a	Hütteldorf, Vienna River	Danube	Danube	Vienna	48.2081	16.2075	after 2000		scientists		MF407989	Palandacic et al. 2017	98657_14
WIF15		scientists	fresh	1	1	1	9a	Hütteldorf, Vienna River	Danube	Danube	Vienna	48.2081	16.2075	after 2000		scientists		MF407990	Palandacic et al. 2017	98657_15
WIF16		scientists	fresh	1	1	1	9a	Hütteldorf, Vienna River	Danube	Danube	Vienna	48.2081	16.2075	after 2000		scientists		MF407991	Palandacic et al. 2017	98657_16
WIF17		scientists	fresh	1	1	1	9a	Hütteldorf, Vienna River	Danube	Danube	Vienna	48.2081	16.2075	after 2000		scientists		MF407992	Palandacic et al. 2017	98657_17
WIF18		scientists	fresh	1	1	1	9a	Hütteldorf, Vienna River	Danube	Danube	Vienna	48.2081	16.2075	after 2000		scientists		MF407993	Palandacic et al. 2017	98657_18
WIF19		scientists	fresh	1	1	1	9a	Hütteldorf, Vienna River	Danube	Danube	Vienna	48.2081	16.2075	after 2000		scientists		MF407994	Palandacic et al. 2017	98657_19
WIF2		scientists	fresh	1	1	1	9a	Hütteldorf, Vienna River	Danube	Danube	Vienna	48.2081	16.2075	after 2000		scientists		MF407995	Palandacic et al. 2017	98657_2
WIF20		scientists	fresh	1	1	1	9a	Hütteldorf, Vienna River	Danube	Danube	Vienna	48.2081	16.2075	after 2000		scientists		MF407995	Palandacic et al. 2017	98657_20
WIF3		scientists	fresh	1	1	1	9a	Hütteldorf, Vienna River	Danube	Danube	Vienna	48.2081	16.2075	after 2000		scientists		KX673444	Ramler et al. 2016	98657_3
WIF4		scientists	fresh	1	1	1	9a	Hütteldorf, Vienna River	Danube	Danube	Vienna	48.2081	16.2075	after 2000		scientists		KX673445	Ramler et al. 2016	98657_4
WIF5		scientists	fresh	1	1	1	9a	Hütteldorf, Vienna River	Danube	Danube	Vienna	48.2081	16.2075	after 2000		scientists		KX673446	Ramler et al. 2016	98657_5
WIF6		scientists	fresh	1	1	1	9a	Hütteldorf, Vienna River	Danube	Danube	Vienna	48.2081	16.2075	after 2000		scientists		MF407996	Palandacic et al. 2017	98657_6
WIF7		scientists	fresh	1	1	1	9a	Hütteldorf, Vienna River	Danube	Danube	Vienna	48.2081	16.2075	after 2000		scientists		MF407997	Palandacic et al. 2017	98657_7
WIF8		scientists	fresh	1	1	1	9a	Hütteldorf, Vienna River	Danube	Danube	Vienna	48.2081	16.2075	after 2000		scientists		MF407998	Palandacic et al. 2017	98657_8
WIF9		scientists	fresh	1	1	1	9a	Hütteldorf, Vienna River	Danube	Danube	Vienna	48.2081	16.2075	after 2000		scientists		MF407999	Palandacic et al. 2017	98657_9
AIST1	fin clip	scientists	fresh	5	5	5	11, 5b	Schwertberg, Aist	Danube	Danube	Upper Austria	48.2637	14.5794	2024-05-29	fin clip	scientists	this study	PX697605
AIST2	fin clip	scientists	fresh	5	5	5	11, 5b	Schwertberg, Aist	Danube	Danube	Upper Austria	48.2637	14.5794	2024-05-29	fin clip	scientists	this study	PX697606
AIST3	fin clip	scientists	fresh	5	5	5	11, 5b	Schwertberg, Aist	Danube	Danube	Upper Austria	48.2637	14.5794	2024-05-29	fin clip	scientists	this study	PX697607
AIST4	fin clip	scientists	fresh	5	5	5	11, 5b	Schwertberg, Aist	Danube	Danube	Upper Austria	48.2637	14.5794	2024-05-29	fin clip	scientists	this study	PX697608
AIST5	fin clip	scientists	fresh	5	5	5	11, 5b	Schwertberg, Aist	Danube	Danube	Upper Austria	48.2637	14.5794	2024-05-29	fin clip	scientists	this study	PX697609
1a_Antholzersee_Italy (ANT2_2019)	eDNA	scientists	fresh	1	1		1a or 1c	Antholzer Lake	Drau	Danube	South Tyrol	46.8847	12.165	2019	eDNA	eDNA	this study	PX707874
1a_Pragser (PRA3_2019_2020)	eDNA	scientists	fresh	1	1		1a or 1c	Pragser Wild Lake (South Tyrol)	Rienz	Etsch	South Tyrol	46.6946	12.0855	2019/2020	eDNA	eDNA	this study	PX707875
ANTI1	whole fish	scientists	fresh	2	2	2	5b	Antiesen	Inn	Danube	Upper Austria	48.3132	13.4276	2022-10-12	whole fish	scientists	this study	PX697610
ANTI2	whole fish	scientists	fresh	2	2	2	5b	Antiesen	Inn	Danube	Upper Austria	48.3132	13.4276	2022-10-12	whole fish	scientists	this study	PX697611
AURA1	whole fish	scientists	fresh	2	2	2	5b	Wankham	Danube	Danube	Upper Austria	47.9962	13.7383	2022-10-12	whole fish	scientists	this study	PX697612
AZ02	swabs	pupils	fresh	9	9	7	5b	Alpenzoo Innsbruck	Inn	Danube	Tyrol	47.281411	11.398359	2024-04-11	swabs	pupils	this study	PX697613
AZ03	swabs	pupils	fresh	9	9	7	5b	Alpenzoo Innsbruck	Inn	Danube	Tyrol	47.281411	11.398359	2024-04-11	swabs	pupils	this study	PX697614
AZ04	swabs	pupils	fresh	9	9	7	5b	Alpenzoo Innsbruck	Inn	Danube	Tyrol	47.281411	11.398359	2024-04-11	swabs	pupils	this study	PX697615
AZ05	swabs	pupils	fresh	9	9	7	5b	Alpenzoo Innsbruck	Inn	Danube	Tyrol	47.281411	11.398359	2024-04-11	swabs	pupils	this study	PX697616
AZ06	swabs	pupils	fresh	9	9	7	5b	Alpenzoo Innsbruck	Inn	Danube	Tyrol	47.281411	11.398359	2024-04-11	swabs	pupils	this study	PX697617
AZ07	swabs	pupils	fresh	9	9	7	5b	Alpenzoo Innsbruck	Inn	Danube	Tyrol	47.281411	11.398359	2024-04-11	swabs	pupils	this study	PX697618
AZ08	swabs	pupils	fresh	9	9	7	5b	Alpenzoo Innsbruck	Inn	Danube	Tyrol	47.281411	11.398359	2024-04-11	swabs	pupils	this study	PX697619
BODE1	whole fish	scientists	fresh	3	3	3	10, 5b	Lake Constance	Rhine	Rhine	Vorarlberg	47.6064	9.40988	2023-04-17	whole fish	scientists	this study	PX697620
BODE3	whole fish	scientists	fresh	3	3	3	10, 5b	Lake Constance	Rhine	Rhine	Vorarlberg	47.6064	9.40988	2023-04-17	whole fish	scientists	this study	PX697621
FISC1	fin clip	fishermen	fresh	1	1	1	9a	Fischa River in Fischamend	Danube	Danube	Lower Austria	48.110270	16.610301	2022-05-17	fin clip	fishermen	this study	PX697622
GIES1	whole fish	scientists	fresh	5	5	5	5b	Dimbach	Danube	Danube	Upper Austria	48.3098	14.8652	2024-06-16	whole fish	scientists	this study	PX697623
GIES2	whole fish	scientists	fresh	5	5	5	5b	Dimbach	Danube	Danube	Upper Austria	48.3098	14.8652	2024-06-16	whole fish	scientists	this study	PX697624
GIES3	whole fish	scientists	fresh	5	5	5	5b	Dimbach	Danube	Danube	Upper Austria	48.3098	14.8652	2024-06-16	whole fish	scientists	this study	PX697625
GIES4	whole fish	scientists	fresh	5	5	5	5b	Dimbach	Danube	Danube	Upper Austria	48.3098	14.8652	2024-06-16	whole fish	scientists	this study	PX697626
GIES5	whole fish	scientists	fresh	5	5	5	5b	Dimbach	Danube	Danube	Upper Austria	48.3098	14.8652	2024-06-16	whole fish	scientists	this study	PX697627
GIGL1	swabs	scientists	fresh	6	6	6	1d/5b	Preunegg, Giglach Lake	Enns	Danube	Styria	47.2867	13.6542	2024-08-12	swabs	scientists	this study	PX697628
GIGL2	swabs	scientists	fresh	6	6	6	1d/5b	Preunegg, Giglach Lake	Enns	Danube	Styria	47.2867	13.6542	2024-08-12	swabs	scientists	this study	PX697629
GIGL3	swabs	scientists	fresh	6	6	6	1d/5b	Preunegg, Giglach Lake	Enns	Danube	Styria	47.2867	13.6542	2024-08-12	swabs	scientists	this study	PX697630
GIGL4	swabs	scientists	fresh	6	6	6	1d/5b	Preunegg, Giglach Lake	Enns	Danube	Styria	47.2867	13.6542	2024-08-12	swabs	scientists	this study	PX697631
GIGL5	swabs	scientists	fresh	6	6	6	1d/5b	Preunegg, Giglach Lake	Enns	Danube	Styria	47.2867	13.6542	2024-08-12	swabs	scientists	this study	PX697632
GIGL6	swabs	scientists	fresh	6	6	6	1d/5b	Preunegg, Giglach Lake	Enns	Danube	Styria	47.2867	13.6542	2024-08-12	swabs	scientists	this study	PX697633
GIGL7	swabs	scientists	fresh	6	6	6	1d/5b	Preunegg, Giglach Lake	Enns	Danube	Styria	47.2867	13.6542	2024-08-12	swabs	scientists	this study	PX697634
GIGL8	swabs	scientists	fresh	2	2	2	1d/5b	Preunegg, Giglach Lake	Enns	Danube	Styria	47.2867	13.6542	2024-08-12	swabs	scientists	this study	PX697635
HOHE1	whole fish	scientists	fresh	6	6	6	1d, 5b	Hohenwart Gegend, Mur	Mur	Danube	Styria	47.321867	14.239286	2022-06-06	whole fish	scientists	this study	PX697636
1d_Huettensee (HUS_2019)	eDNA	scientists	fresh	1	1		1d	Hütten Lake (Schladming)	Enns	Danube	Styria	47.3583	13.8169	2019	eDNA	eDNA	this study	PX707876
HOHE2	whole fish	scientists	fresh	6	6	6	1d, 5b	Hohenwart Gegend, Mur	Mur	Danube	Styria	47.321867	14.239286	2022-06-06	whole fish	scientists	this study	PX697637
HOHE3	whole fish	scientists	fresh	6	6	6	1d, 5b	Hohenwart Gegend, Mur	Mur	Danube	Styria	47.321867	14.239286	2022-06-06	whole fish	scientists	this study	PX697638
HOHE4	whole fish	scientists	fresh	6	6	6	1d, 5b	Hohenwart Gegend, Mur	Mur	Danube	Styria	47.321867	14.239286	2022-06-06	whole fish	scientists	this study	PX697639
HOHE5	whole fish	scientists	fresh	6	6	6	1d, 5b	Hohenwart Gegend, Mur	Mur	Danube	Styria	47.321867	14.239286	2022-06-06	whole fish	scientists	this study	PX697640
HOHE6	whole fish	scientists	fresh	6	6	6	1d, 5b	Hohenwart Gegend, Mur	Mur	Danube	Styria	47.321867	14.239286	2022-06-06	whole fish	scientists	this study	PX697641
KREM1	whole fish	scientists	fresh	2	2	2	5b	Krems	Danube	Danube	Upper Austria	47.982	14.1143	2022-10-12	whole fish	scientists	this study	PX697642
KREM2	whole fish	scientists	fresh	2	2	2	5b	Krems	Danube	Danube	Upper Austria	47.982	14.1143	2022-10-12	whole fish	scientists	this study	PX697643
KROELL2	whole fish	scientists	fresh	5	4	4	5b/9a	Kröllendorf	Danube	Danube	Lower Austria	48.0601	14.7971	2024-08-21	whole fish	scientists	this study	PX697644
1d_Landauersee (LAN1_2019_2020)	eDNA	scientists	fresh	1	1		1d	Landauer Lake (Schladming)	Enns	Danube	Styria	47.3042	13.6652	2019/2020	eDNA	eDNA	this study	PX707877
1d_Oberer_Giglachsee	eDNA	scientists	fresh	1	1		1d	Oberer Giglach Lake (Schladming)	Enns	Danube	Styria	47.2793	13.6432		eDNA	eDNA	this study	PX707878
KROELL3	whole fish	scientists	fresh	5	4	4	5b/9a	Kröllendorf	Danube	Danube	Lower Austria	48.0601	14.7971	2024-08-21	whole fish	scientists	this study	PX697645
KROELL4	whole fish	scientists	fresh	5	4	4	5b/9a	Kröllendorf	Danube	Danube	Lower Austria	48.0601	14.7971	2024-08-21	whole fish	scientists	this study	PX697646
KROELL5	whole fish	scientists	fresh	5	4	4	5b/9a	Kröllendorf	Danube	Danube	Lower Austria	48.0601	14.7971	2024-08-21	whole fish	scientists	this study	PX697647
LAND1	fin clip	fishermen	fresh	6	6	6	5b	at the mouth of a ditch - Landgraben Hohenens	Rhine	Rhine	Vorarlberg	47.4072	9.92046	2024-08-13	fin clip	fishermen	this study	PX697648
LAND2	fin clip	fishermen	fresh	6	6	6	5b	at the mouth of a ditch - Landgraben Hohenens	Rhine	Rhine	Vorarlberg	47.4072	9.92046	2024-08-13	fin clip	fishermen	this study	PX697649
LAND3	fin clip	fishermen	fresh	6	6	6	5b	at the mouth of a ditch - Landgraben Hohenens	Rhine	Rhine	Vorarlberg	47.4072	9.92046	2024-08-13	fin clip	fishermen	this study	PX697650
LAND4	fin clip	fishermen	fresh	6	6	6	5b	at the mouth of a ditch - Landgraben Hohenens	Rhine	Rhine	Vorarlberg	47.4072	9.92046	2024-08-13	fin clip	fishermen	this study	PX697651
LAND5	fin clip	fishermen	fresh	6	6	6	5b	at the mouth of a ditch - Landgraben Hohenens	Rhine	Rhine	Vorarlberg	47.4072	9.92046	2024-08-13	fin clip	fishermen	this study	PX697652
LAND6	fin clip	fishermen	fresh	6	6	6	5b	at the mouth of a ditch - Landgraben Hohenens	Rhine	Rhine	Vorarlberg	47.4072	9.92046	2024-08-13	fin clip	fishermen	this study	PX697653
1d_Pfannsee	eDNA	scientists	fresh	1	1		1d	Pfann Lake (Schladming)	Enns	Danube	Styria	47.3496	13.8063		eDNA	eDNA	this study	PX707879
MUE1	fin clip	scientists	fresh	6	6	6	5b, 11	Ulrichsberg, Große Mühl	Danube	Danube	Upper Austria	48.6694	13.9128	2024-05-27	fin clip	scientists	this study	PX697654
MUE2	fin clip	scientists	fresh	6	6	6	5b, 11	Ulrichsberg, Große Mühl	Danube	Danube	Upper Austria	48.6694	13.9128	2024-05-27	fin clip	scientists	this study	PX697655
MUE3	fin clip	scientists	fresh	6	6	6	5b, 11	Ulrichsberg, Große Mühl	Danube	Danube	Upper Austria	48.6694	13.9128	2024-05-27	fin clip	scientists	this study	PX697656
MUE4	fin clip	scientists	fresh	6	6	6	5b, 11	Ulrichsberg, Große Mühl	Danube	Danube	Upper Austria	48.6694	13.9128	2024-05-27	fin clip	scientists	this study	PX697657
MUE5	fin clip	scientists	fresh	6	6	6	5b, 11	Ulrichsberg, Große Mühl	Danube	Danube	Upper Austria	48.6694	13.9128	2024-05-27	fin clip	scientists	this study	PX697658
MUE6	fin clip	scientists	fresh	6	6	6	5b, 11	Ulrichsberg, Große Mühl	Danube	Danube	Upper Austria	48.6694	13.9128	2024-05-27	fin clip	scientists	this study	PX697659
OBE1/OS01	swabs	pupils	fresh	21	21	6	5b	Obernberg, Obernberger Lake	Inn	Danube	Tyrol	46.995664	11.405470	2024-06-27	swabs	pupils	this study	PX697660
1d_Schnalmsee (SCH_2019)	eDNA	scientists	fresh	1	1		1d	Schönalm Lake (Salzburg)	Mur	Danube	Salzburg	47.2248	13.6012	2019	eDNA	eDNA	this study	PX707880
1d_Twenger_Almsee (TWA1_2019_2020)	eDNA	scientists	fresh	1	1		1d	Twenger Alm Lake	Enns	Danube	Salzburg	47.2203	13.6011	2019/2020	eDNA	eDNA	this study	PX707881
1d_Unterer_Giglachsee (UGIG1_2019)	eDNA	scientists	fresh	1	1		1d	Unterer Giglach Lake (Schladming)	Enns	Danube	Styria	47.2827	13.6486	2019	eDNA	eDNA	this study	PX707882
OBE13/OS13	swabs	pupils	fresh	21	21	6	5b	Obernberg, Obernberger Lake	Inn	Danube	Tyrol	46.995664	11.405470	2024-06-27	swabs	pupils	this study	PX697661
OBE16/OS16	swabs	pupils	fresh	21	21	6	5b	Obernberg, Obernberger Lake	Inn	Danube	Tyrol	46.995664	11.405470	2024-06-27	swabs	pupils	this study	PX697662
OBE2/OS02	swabs	pupils	fresh	21	21	6	5b	Obernberg, Obernberger Lake	Inn	Danube	Tyrol	46.995664	11.405470	2024-06-27	swabs	pupils	this study	PX697663
OBE20/OS20	swabs	pupils	fresh	21	21	6	5b	Obernberg, Obernberger Lake	Inn	Danube	Tyrol	46.995664	11.405470	2024-06-27	swabs	pupils	this study	PX697664
OBE3/OS03	swabs	pupils	fresh	21	21	6	5b	Obernberg, Obernberger Lake	Inn	Danube	Tyrol	46.995664	11.405470	2024-06-27	swabs	pupils	this study	PX697665
OBE4/OS04	swabs	pupils	fresh	21	21	6	5b	Obernberg, Obernberger Lake	Inn	Danube	Tyrol	46.995664	11.405470	2024-06-27	swabs	pupils	this study	PX697666
OBE6/OS06	swabs	pupils	fresh	21	21	6	5b	Obernberg, Obernberger Lake	Inn	Danube	Tyrol	46.995664	11.405470	2024-06-27	swabs	pupils	this study	PX697667
OBE7/OS07	swabs	pupils	fresh	21	21	6	5b	Obernberg, Obernberger Lake	Inn	Danube	Tyrol	46.995664	11.405470	2024-06-27	swabs	pupils	this study	PX697668
OBE9/OS09	swabs	pupils	fresh	21	21	6	5b	Obernberg, Obernberger Lake	Inn	Danube	Tyrol	46.995664	11.405470	2024-06-27	swabs	pupils	this study	PX697669
PIEL1	fin clip	scientists	fresh	19	6	6	5b	Pielach, Vollerndorf	Danube	Danube	Lower Austria	48.17866	15.544982	2022-09-07	fin clip	scientists	this study	PX697670
1d_Unterer_Wirpitschsee (WIR1_2019_2020)	eDNA	scientists	fresh	1	1		1d	Unterer Wirpitsch Lake	Enns	Danube	Styria	47.2827	13.6486	2019/2020	eDNA	eDNA	this study	PX707883
5b_Antholzersee_Italy (ANT1_2019_2020)	eDNA	scientists	fresh	1	1		5b	Antholzer Lake	Drau	Danube	South Tyrol	46.8847	12.165	2019/2020	eDNA	eDNA	this study	PX707884
PIEL2	fin clip	scientists	fresh	19	6	6	5b	Pielach, Vollerndorf	Danube	Danube	Lower Austria	48.17866	15.544982	2022-09-07	fin clip	scientists	this study	PX697671
PIEL3	fin clip	scientists	fresh	19	6	6	5b	Pielach, Vollerndorf	Danube	Danube	Lower Austria	48.17866	15.544982	2022-09-07	fin clip	scientists	this study	PX697672
PIEL4	fin clip	scientists	fresh	19	6	6	5b	Pielach, Vollerndorf	Danube	Danube	Lower Austria	48.17866	15.544982	2022-09-07	fin clip	scientists	this study	PX697673
PIEL5	fin clip	scientists	fresh	19	6	6	5b	Pielach, Vollerndorf	Danube	Danube	Lower Austria	48.17866	15.544982	2022-09-07	fin clip	scientists	this study	PX697674
PIEL6	fin clip	scientists	fresh	19	6	6	5b	Pielach, Vollerndorf	Danube	Danube	Lower Austria	48.17866	15.544982	2022-09-07	fin clip	scientists	this study	PX697675
PREB1	fin clip	fishermen	fresh	1	1	1	1d	Preber Lake (Salzburger Lungau)	Mur	Danube	Salzburg	47.184713	13.856737	2022-09-16	fin clip	fishermen	this study	PX697676
PS	swabs	scientists	fresh	3	3	0		Kufstein, Morsbach, Stauteich below Pfrill Lake	Inn	Danube	Tyrol	47.591770	12.150139	19.08.2024 (Labor)	swabs	scientists	this study
PURK1	fin clip	pupils	fresh	23	5	5	9a	Purkersdorf, Vienna River	Danube	Danube	Vienna	48.203657	16.174208	2022-09-13	fin clip	pupils	this study	PX697677
PURK10	fin clip	pupils	fresh	23	5	5	9a	Purkersdorf, Vienna River	Danube	Danube	Vienna	48.203657	16.174208	2022-09-13	fin clip	pupils	this study	PX697678
PURK2	fin clip	pupils	fresh	23	5	5	9a	Purkersdorf, Vienna River	Danube	Danube	Vienna	48.203657	16.174208	2022-09-13	fin clip	pupils	this study	PX697679
PURK3	fin clip	pupils	fresh	23	5	5	9a	Purkersdorf, Vienna River	Danube	Danube	Vienna	48.203657	16.174208	2022-09-13	fin clip	pupils	this study	PX697680
PURK4	fin clip	pupils	fresh	23	5	5	9a	Purkersdorf, Vienna River	Danube	Danube	Vienna	48.203657	16.174208	2022-09-13	fin clip	pupils	this study	PX697681
PURK5	fin clip	pupils	fresh	23	5	5	9a	Purkersdorf, Vienna River	Danube	Danube	Vienna	48.203657	16.174208	2022-09-13	fin clip	pupils	this study	PX697682
PURK6	fin clip	pupils	fresh	23	5	5	9a	Purkersdorf, Vienna River	Danube	Danube	Vienna	48.203657	16.174208	2022-09-13	fin clip	pupils	this study	PX697683
PURK7	fin clip	pupils	fresh	23	5	5	9a	Purkersdorf, Vienna River	Danube	Danube	Vienna	48.203657	16.174208	2022-09-13	fin clip	pupils	this study	PX697684
PURK8	fin clip	pupils	fresh	23	5	5	9a	Purkersdorf, Vienna River	Danube	Danube	Vienna	48.203657	16.174208	2022-09-13	fin clip	pupils	this study	PX697685
PURK9	fin clip	pupils	fresh	23	5	5	9a	Purkersdorf, Vienna River	Danube	Danube	Vienna	48.203657	16.174208	2022-09-13	fin clip	pupils	this study	PX697686
RHEI1	fin clip	fishermen	fresh	5	5	5	5b	left branch of Rhine	Rhine	Rhine	Vorarlberg	47.4792	9.66907	2024-08-13	fin clip	fishermen	this study	PX697687
RHEI2	fin clip	fishermen	fresh	5	5	5	5b	left branch of Rhine	Rhine	Rhine	Vorarlberg	47.4792	9.66907	2024-08-13	fin clip	fishermen	this study	PX697688
RHEI3	fin clip	fishermen	fresh	5	5	5	5b	left branch of Rhine	Rhine	Rhine	Vorarlberg	47.4792	9.66907	2024-08-13	fin clip	fishermen	this study	PX697689
RHEI4	fin clip	fishermen	fresh	5	5	5	5b	left branch of Rhine	Rhine	Rhine	Vorarlberg	47.4792	9.66907	2024-08-13	fin clip	fishermen	this study	PX697690
RHEI5	fin clip	fishermen	fresh	5	5	5	5b	left branch of Rhine	Rhine	Rhine	Vorarlberg	47.4792	9.66907	2024-08-13	fin clip	fishermen	this study	PX697691
ROSA1	whole fish	fishermen	fresh	5	5	5	1d	Rosanin Lake	Drau	Danube	Salzburg	46.950438	13.781186	2022-09-15	whole fish	fishermen	this study	PX697692
ROSA2	whole fish	fishermen	fresh	5	5	5	1d	Rosanin Lake	Drau	Danube	Salzburg	46.950438	13.781186	2022-09-15	whole fish	fishermen	this study	PX697693
ROSA3	whole fish	fishermen	fresh	5	5	5	1d	Rosanin Lake	Drau	Danube	Salzburg	46.950438	13.781186	2022-09-15	whole fish	fishermen	this study	PX697694
ROSA4	whole fish	fishermen	fresh	5	5	5	1d	Rosanin Lake	Drau	Danube	Salzburg	46.950438	13.781186	2022-09-15	whole fish	fishermen	this study	PX697695
ROSA5	whole fish	fishermen	fresh	5	5	5	1d	Rosanin Lake	Drau	Danube	Salzburg	46.950438	13.781186	2022-09-15	whole fish	fishermen	this study	PX697696
ROTG1	whole fish	fishermen	fresh	3	3	3	1d	Rotgülden Lake	Mur	Danube	Salzburg	47.094869	13.409570	2022-09-14	whole fish	fishermen	this study	PX697697
5b_Landauersee (LAN2_2019_2020)	eDNA	scientists	fresh	1	1		5b	Landauer Lake (Schladming)	Enns	Danube	Styria	47.3042	13.6652	2019/2020	eDNA	eDNA	this study	PX707885
5b_Mondsee (Mond Lake2)	eDNA	scientists	fresh	1	1		5b	Mond Lake	Ager, Traun	Danube	Upper Austria	47.8016	13.4371		eDNA	eDNA	this study	PX707886
ROTG2	whole fish	fishermen	fresh	3	3	3	1d	Rotgülden Lake	Mur	Danube	Salzburg	47.094869	13.409570	2022-09-14	whole fish	fishermen	this study	PX697698
ROTG3	whole fish	fishermen	fresh	3	3	3	1d	Rotgülden Lake	Mur	Danube	Salzburg	47.094869	13.409570	2022-09-14	whole fish	fishermen	this study	PX697699
SCHA1	fin clip	fishermen	fresh	10	10	10	12, 10	Institute Scharfling, state pond			Upper Austria	47.801423	13.386909	2022-10-14	fin clip	fishermen	this study	PX697700
SCHA10	fin clip	fishermen	fresh	10	10	10	12, 10	Institute Scharfling, state pond			Upper Austria	47.801423	13.386909	2022-10-14	fin clip	fishermen	this study	PX697701
SCHA2	fin clip	fishermen	fresh	10	10	10	12, 10	Institute Scharfling, state pond			Upper Austria	47.801423	13.386909	2022-10-14	fin clip	fishermen	this study	PX697702
SCHA3	fin clip	fishermen	fresh	10	10	10	12, 10	Institute Scharfling, state pond			Upper Austria	47.801423	13.386909	2022-10-14	fin clip	fishermen	this study	PX697703
SCHA4	fin clip	fishermen	fresh	10	10	10	12, 10	Institute Scharfling, state pond			Upper Austria	47.801423	13.386909	2022-10-14	fin clip	fishermen	this study	PX697704
SCHA5	fin clip	fishermen	fresh	10	10	10	12, 10	Institute Scharfling, state pond			Upper Austria	47.801423	13.386909	2022-10-14	fin clip	fishermen	this study	PX697705
SCHA6	fin clip	fishermen	fresh	10	10	10	12, 10	Institute Scharfling, state pond			Upper Austria	47.801423	13.386909	2022-10-14	fin clip	fishermen	this study	PX697706
SCHA7	fin clip	fishermen	fresh	10	10	10	12, 10	Institute Scharfling, state pond			Upper Austria	47.801423	13.386909	2022-10-14	fin clip	fishermen	this study	PX697707
SCHA8	fin clip	fishermen	fresh	10	10	10	12, 10	Institute Scharfling, state pond			Upper Austria	47.801423	13.386909	2022-10-14	fin clip	fishermen	this study	PX697708
SCHA9	fin clip	fishermen	fresh	10	10	10	12, 10	Institute Scharfling, state pond			Upper Austria	47.801423	13.386909	2022-10-14	fin clip	fishermen	this study	PX697709
SID1_1	swabs	fishermen	fresh	2	2	2	9a,5b	Lanzenkirchen	Leitha	Danube	Lower Austria	47.7367	16.2211	2023-05-08	swabs	fishermen	this study	PX697711
SID1_2	swabs	fishermen	fresh	2	2	2	9a,5b	Lanzenkirchen	Leitha	Danube	Lower Austria	47.7367	16.2211	2023-05-08	swabs	fishermen	this study	PX697712
SID10_1	swabs	pupils	fresh	1	1	1	9a	Purkersdorf, Vienna River	Danube	Danube	Vienna	48.2037	16.1742	2023-06-13	swabs	pupils	this study	PX697713
SID11_1	swabs	fishermen	fresh	1	1	1	5b	Rüstorf	Ager, Traun	Danube	Upper Austria	48.0723	13.8201	2023-06-25	swabs	fishermen	this study	PX697714
SID12_1	swabs	fishermen	fresh	1	1	1	5b	Stadl-Paura	Traun	Danube	Upper Austria	48.0758	13.8483	2023-06-25	swabs	fishermen	this study	PX697715
SID13_2	swabs	pupils	fresh	15	5	5	5b	Neustift, Gmoch pond	Salzach	Danube	Tyrol	47.1189	11.3209	2023-06-27	swabs	pupils	this study	PX697716
SID13_3	swabs	pupils	fresh	15	5	5	5b	Neustift, Gmoch pond	Salzach	Danube	Tyrol	47.1189	11.3209	2023-06-27	swabs	pupils	this study	PX697717
SID13_4	swabs	pupils	fresh	15	5	5	5b	Neustift, Gmoch pond	Salzach	Danube	Tyrol	47.1189	11.3209	2023-06-27	swabs	pupils	this study	PX697718
SID13_5	swabs	pupils	fresh	15	5	5	5b	Neustift, Gmoch pond	Salzach	Danube	Tyrol	47.1189	11.3209	2023-06-27	swabs	pupils	this study	PX697719
SID14_1	swabs	fishermen	fresh	5	5	5	5b	Innerbruz	Rhine	Rhine	Vorarlberg	47.1673	9.99093	2023-06-28	swabs	fishermen	this study	PX697720
SID14_2	swabs	fishermen	fresh	5	5	5	5b	Innerbruz	Rhine	Rhine	Vorarlberg	47.1673	9.99093	2023-06-28	swabs	fishermen	this study	PX697721
SID14_3	swabs	fishermen	fresh	5	5	5	5b	Innerbruz	Rhine	Rhine	Vorarlberg	47.1673	9.99093	2023-06-28	swabs	fishermen	this study	PX697722
SID14_4	swabs	fishermen	fresh	5	5	5	5b	Innerbruz	Rhine	Rhine	Vorarlberg	47.1673	9.99093	2023-06-28	swabs	fishermen	this study	PX697723
SID14_5	swabs	fishermen	fresh	5	5	5	5b	Innerbruz	Rhine	Rhine	Vorarlberg	47.1673	9.99093	2023-06-28	swabs	fishermen	this study	PX697724
SID15_1	swabs	fishermen	fresh	5	5	5	9a,1d	Tamsweg	Salzach	Danube	Salzburg	47.1856	13.8575	29.06.23/30.06.23	swabs	fishermen	this study	PX697725
SID15_2	swabs	fishermen	fresh	5	5	5	9a,1d	Tamsweg	Salzach	Danube	Salzburg	47.1856	13.8575	29.06.23/30.06.23	swabs	fishermen	this study	PX697726
SID15_3	swabs	fishermen	fresh	5	5	5	9a,1d	Tamsweg	Salzach	Danube	Salzburg	47.1856	13.8575	29.06.23/30.06.23	swabs	fishermen	this study	PX697727
SID15_4	swabs	fishermen	fresh	5	5	5	9a,1d	Tamsweg	Salzach	Danube	Salzburg	47.1856	13.8575	29.06.23/30.06.23	swabs	fishermen	this study	PX697728
SID15_5	swabs	fishermen	fresh	5	5	5	9a,1d	Tamsweg	Salzach	Danube	Salzburg	47.1856	13.8575	29.06.23/30.06.23	swabs	fishermen	this study	PX697729
SID16_4	swabs	fishermen	fresh	6	5	5	5b	Seisenegger Stream	Danube	Danube	Lower Austria	48.1621	14.9295	2023-06-03	swabs	fishermen	this study	PX697730
SID16_5	swabs	fishermen	fresh	6	5	5	5b	Seisenegger Stream	Danube	Danube	Lower Austria	48.1621	14.9295	2023-06-03	swabs	fishermen	this study	PX697731
SID17_1	swabs	fishermen	fresh	3	3	3	5b	LFV Vorarlberg	Rhine	Rhine	Vorarlberg	47.0529	9.753	2023-07-04	swabs	fishermen	this study	PX697732
SID17_2	swabs	fishermen	fresh	3	3	3	5b	LFV Vorarlberg	Rhine	Rhine	Vorarlberg	47.0529	9.753	2023-07-04	swabs	fishermen	this study	PX697733
SID17_3	swabs	fishermen	fresh	3	3	3	5b	LFV Vorarlberg	Rhine	Rhine	Vorarlberg	47.0529	9.753	2023-07-04	swabs	fishermen	this study	PX697734
SID18_1	whole fish	fishermen	fresh	4	4	4	5b	Sulzkar Lake	Enns	Danube	Styria	47.5597	14.6803	2023-06-21	whole fish	fishermen	this study	PX697735
SID18_2	whole fish	fishermen	fresh	4	4	4	5b	Sulzkar Lake	Enns	Danube	Styria	47.5597	14.6803	2023-06-21	whole fish	fishermen	this study	PX697736
SID18_3	whole fish	fishermen	fresh	4	4	4	5b	Sulzkar Lake	Enns	Danube	Styria	47.5597	14.6803	2023-06-21	whole fish	fishermen	this study	PX697737
SID18_4	whole fish	fishermen	fresh	4	4	4	5b	Sulzkar Lake	Enns	Danube	Styria	47.5597	14.6803	2023-06-21	whole fish	fishermen	this study	PX697738
SID19_1	whole fish	fishermen	fresh	7	1	1	5b	Sulzkar Lake	Enns	Danube	Styria	47.5597	14.6803	2023-07-12	whole fish	fishermen	this study	PX697739
SID2_1	swabs	fishermen	fresh	3	3	3	1d	private pond			Carinthia	46.9601	14.2887	2023-05-14	swabs	fishermen	this study	PX697740
SID2_2	swabs	fishermen	fresh	3	3	3	1d	private pond			Carinthia	46.9601	14.2887	2023-05-14	swabs	fishermen	this study	PX697741
SID2_3	swabs	fishermen	fresh	3	3	3	1d	private pond			Carinthia	46.9601	14.2887	2023-05-14	swabs	fishermen	this study	PX697742
SID20_1	swabs	fishermen	fresh	3	3	3	5b	Silbertal	Rhine	Rhine	Vorarlberg	47.0511	10.1456	2023-09-06	swabs	fishermen	this study	PX697743
SID20_2	swabs	fishermen	fresh	3	3	3	5b	Silbertal	Rhine	Rhine	Vorarlberg	47.0511	10.1456	2023-09-06	swabs	fishermen	this study	PX697744
SID20_3	swabs	fishermen	fresh	3	3	3	5b	Silbertal	Rhine	Rhine	Vorarlberg	47.0511	10.1456	2023-09-06	swabs	fishermen	this study	PX697745
SID21_1	swabs	fishermen	fresh	3	3	3	1d	Grafenberg Lake	Enns	Danube	Styria	47.4672	13.7666	2023-09-09	swabs	fishermen	this study	PX697746
SID21_2	swabs	fishermen	fresh	3	3	3	1d	Grafenberg Lake	Enns	Danube	Styria	47.4672	13.7666	2023-09-09	swabs	fishermen	this study	PX697747
SID21_3	swabs	fishermen	fresh	3	3	3	1d	Grafenberg Lake	Enns	Danube	Styria	47.4672	13.7666	2023-09-09	swabs	fishermen	this study	PX697748
SID22_1	swabs	fishermen	fresh	5	5	5	5b	Pflach, Tyrol	Inn	Danube	Tyrol	47.5097	10.7135	2023-09-25	swabs	fishermen	this study	PX697749
SID22_2	swabs	fishermen	fresh	5	5	5	5b	Pflach, Tyrol	Inn	Danube	Tyrol	47.5097	10.7135	2023-09-25	swabs	fishermen	this study	PX697750
SID22_3	swabs	fishermen	fresh	5	5	5	5b	Pflach, Tyrol	Inn	Danube	Tyrol	47.5097	10.7135	2023-09-25	swabs	fishermen	this study	PX697751
SID22_4	swabs	fishermen	fresh	5	5	5	5b	Pflach, Tyrol	Inn	Danube	Tyrol	47.5097	10.7135	2023-09-25	swabs	fishermen	this study	PX697752
SID22_5	swabs	fishermen	fresh	5	5	5	5b	Pflach, Tyrol	Inn	Danube	Tyrol	47.5097	10.7135	2023-09-25	swabs	fishermen	this study	PX697753
SID23_1	fin clip	scientists	fresh	10	5	5	5b	Mond Lake	Danube	Danube	Upper Austria	47.8288	13.375	2023-09-27	fin clip	scientists	this study	PX697754
SID23_2	fin clip	scientists	fresh	10	5	5	5b	Mond Lake	Danube	Danube	Upper Austria	47.8288	13.375	2023-09-27	fin clip	scientists	this study	PX697755
SID23_3	fin clip	scientists	fresh	10	5	5	5b	Mond Lake	Danube	Danube	Upper Austria	47.8288	13.375	2023-09-27	fin clip	scientists	this study	PX697756
SID23_4	fin clip	scientists	fresh	10	5	5	5b	Mond Lake	Danube	Danube	Upper Austria	47.8288	13.375	2023-09-27	fin clip	scientists	this study	PX697757
SID23_5	fin clip	scientists	fresh	10	5	5	5b	Mond Lake	Danube	Danube	Upper Austria	47.8288	13.375	2023-09-27	fin clip	scientists	this study	PX697758
SID24_2	whole fish	pupils	fresh	10	3	3		Kaunerberg	Inn	Danube	Tyrol	47.0927	10.7	2023-05-07	whole fish	pupils	this study	PX697759
SID24_3	whole fish	pupils	fresh	10	3	3		Kaunerberg	Inn	Danube	Tyrol	47.0927	10.7	2023-05-07	whole fish	pupils	this study	PX697760
SID24_4	whole fish	pupils	fresh	10	3	3		Kaunerberg	Inn	Danube	Tyrol	47.0927	10.7	2023-05-07	whole fish	pupils	this study	PX697761
SID25_1	swabs	pupils	fresh	6	6	5	5b	Arzler Kalvarienberg, Innsbruck	Inn	Danube	Tyrol	47.2801	11.436	2023-03-30	swabs	pupils	this study	PX697762
SID25_3	swabs	pupils	fresh	6	6	5	5b	Arzler Kalvarienberg, Innsbruck	Inn	Danube	Tyrol	47.2801	11.436	2023-03-30	swabs	pupils	this study	PX697763
SID25_4	swabs	pupils	fresh	6	6	5	5b	Arzler Kalvarienberg, Innsbruck	Inn	Danube	Tyrol	47.2801	11.436	2023-03-30	swabs	pupils	this study	PX697764
SID25_5	swabs	pupils	fresh	6	6	5	5b	Arzler Kalvarienberg, Innsbruck	Inn	Danube	Tyrol	47.2801	11.436	2023-03-30	swabs	pupils	this study	PX697765
SID25_6	swabs	pupils	fresh	6	6	5	5b	Arzler Kalvarienberg, Innsbruck	Inn	Danube	Tyrol	47.2801	11.436	2023-03-30	swabs	pupils	this study	PX697766
SID26_2	swabs	pupils	fresh	9	9	2	5b	Alpenzoo Innsbruck	Inn	Danube	Tyrol	47.2807	11.3981	2023-04-20	swabs	pupils	this study	PX697767
SID26_4	swabs	pupils	fresh	9	9	2	5b	Alpenzoo Innsbruck	Inn	Danube	Tyrol	47.2807	11.3981	2023-04-20	swabs	pupils	this study	PX697768
SID27_1	swabs	fishermen	fresh	3	3	3	5b	Kalbele Lake Ausrinn	Rhine	Rhine	Vorarlberg	47.2667	10.1239	2023-10-04	swabs	fishermen	this study	PX697769
SID27_2	swabs	fishermen	fresh	3	3	3	5b	Kalbele Lake Ausrinn	Rhine	Rhine	Vorarlberg	47.2667	10.1239	2023-10-04	swabs	fishermen	this study	PX697770
SID27_3	swabs	fishermen	fresh	3	3	3	5b	Kalbele Lake Ausrinn	Rhine	Rhine	Vorarlberg	47.2667	10.1239	2023-10-04	swabs	fishermen	this study	PX697771
SID28_1	swabs	fishermen	fresh	2	2	2	5b	Weissbach at Lofer, Salzburg	Salzach	Danube	Salzburg	47.5118	12.8255	2023-10-20	swabs	fishermen	this study	PX697772
SID28_2	swabs	fishermen	fresh	2	2	2	5b	Weissbach at Lofer, Salzburg	Salzach	Danube	Salzburg	47.5118	12.8255	2023-10-20	swabs	fishermen	this study	PX697773
SID29_3	fin clip	scientists	fresh	4	4	4	5b	Kleiner Plan Lake	Inn	Danube	Tyrol	47.4753	10.7804	2023-09-17	fin clip	scientists	this study	PX697774
SID29_4	fin clip	scientists	fresh	4	4	4	5b	Kleiner Plan Lake	Inn	Danube	Tyrol	47.4753	10.7804	2023-09-17	fin clip	scientists	this study	PX697777
SID3_1	swabs	fishermen	fresh	3	3	3	1d, 5b	private pond			Carinthia	46.717	14.392	2023-05-15	swabs	fishermen	this study	PX697778
SID3_2	swabs	fishermen	fresh	3	3	3	1d, 5b	private pond			Carinthia	46.717	14.392	2023-05-15	swabs	fishermen	this study	PX697779
SID3_3	swabs	fishermen	fresh	3	3	3	1d, 5b	private pond			Carinthia	46.717	14.392	2023-05-15	swabs	fishermen	this study	PX697780
SID4_1	swabs	fishermen	fresh	3	3	3	9a	Katzelsdorf	Leitha	Danube	Lower Austria	47.7793	16.2721	2023-05-06	swabs	fishermen	this study	PX697781
SID4_2	swabs	fishermen	fresh	3	3	3	9a	Katzelsdorf	Leitha	Danube	Lower Austria	47.7793	16.2721	2023-05-06	swabs	fishermen	this study	PX697782
SID4_3	swabs	fishermen	fresh	3	3	3	9a	Katzelsdorf	Leitha	Danube	Lower Austria	47.7793	16.2721	2023-05-06	swabs	fishermen	this study	PX697783
SID5	swabs	fishermen	fresh	2	2	0	5b	Messen Stream	Inn	Danube	Upper Austria	48.3381	13.5347	2023-05-20	swabs	fishermen	this study
SID6_1	swabs	fishermen	fresh	1	1	1	5b	Faule Aschach	Inn	Danube	Upper Austria	48.3182	13.7199	2023-05-24	swabs	fishermen	this study	PX697784
SID7_1	fin clip	scientists	fresh	10	5	5	1d,5b	Riesach Lake, Schladming	Mur	Danube	Styria	47.3311	13.7746	2023-05-25	fin clip	scientists	this study	PX697785
SID7_2	fin clip	scientists	fresh	10	5	5	1d,5b	Riesach Lake, Schladming	Mur	Danube	Styria	47.3311	13.7746	2023-05-25	fin clip	scientists	this study	PX697786
SID7_3	fin clip	scientists	fresh	10	5	5	1d,5b	Riesach Lake, Schladming	Mur	Danube	Styria	47.3311	13.7746	2023-05-25	fin clip	scientists	this study	PX697787
SID7_4	fin clip	scientists	fresh	10	5	5	1d,5b	Riesach Lake, Schladming	Mur	Danube	Styria	47.3311	13.7746	2023-05-25	fin clip	scientists	this study	PX697788
SID7_5	fin clip	scientists	fresh	10	5	5	1d,5b	Riesach Lake, Schladming	Mur	Danube	Styria	47.3311	13.7746	2023-05-25	fin clip	scientists	this study	PX697789
SID9_1	swabs	fishermen	fresh	3	3	3	10	Leoben	Mur	Danube	Styria	47.384	15.0894	2023-05-23	swabs	fishermen	this study	PX697790
SID9_2	swabs	fishermen	fresh	3	3	3	10	Leoben	Mur	Danube	Styria	47.384	15.0894	2023-05-23	swabs	fishermen	this study	PX697791
SID9_3	swabs	fishermen	fresh	3	3	3	10	Leoben	Mur	Danube	Styria	47.384	15.0894	2023-05-23	swabs	fishermen	this study	PX697792
SIER_1	fin clip	scientists	fresh	4	3	3	5b	Sierning Neuzeug, Steyr	Enns	Danube	Upper Austria	48.0511	14.3505	2024-10-08	fin clip	scientists	this study	PX697793
SIER_3	fin clip	scientists	fresh	4	3	3	5b	Sierning Neuzeug, Steyr	Enns	Danube	Upper Austria	48.0511	14.3505	2024-10-08	fin clip	scientists	this study	PX697794
SIER_4	fin clip	scientists	fresh	4	3	3	5b	Sierning Neuzeug, Steyr	Enns	Danube	Upper Austria	48.0511	14.3505	2024-10-08	fin clip	scientists	this study	PX697795
Stans01	swabs	pupils	fresh	2	2	2	5b	Stans, Bahngraben	Inn	Danube	Tyrol	47.3738	11.7368	2024-06-24	swabs	pupils	this study	PX697796
Stans02	swabs	pupils	fresh	2	2	2	5b	Stans, Bahngraben	Inn	Danube	Tyrol	47.3738	11.7368	2024-06-24	swabs	pupils	this study	PX697797
STIL1	swabs	scientists	fresh	3	3	2	1d	Reiteralm, Stille Wasser	Enns	Danube	Styria	47.3556	13.5997	2024-08-05	swabs	scientists	this study	PX697798
STIL3	swabs	scientists	fresh	3	3	2	1d	Reiteralm, Stille Wasser	Enns	Danube	Styria	47.3556	13.5997	2024-08-05	swabs	scientists	this study	PX697799
TE01	whole fish	scientists	fresh	2	2	2	1a/5b	Telfes im Stubaital	Inn	Danube	Tyrol	47.156640	11.314201	2024-05-17	whole fish	scientists	this study	PX697800
TE02	whole fish	scientists	fresh	2	2	2	1a/5b	Telfes im Stubaital	Inn	Danube	Tyrol	47.156640	11.314201	2024-05-17	whole fish	scientists	this study	PX697801
TERN1	fin clip	fishermen	fresh	36	6	6	9a, 5b	Ternitz, Schwarza River	Leitha	Danube	Lower Austria	47.71844	16.047866	2022-07-13	fin clip	fishermen	this study	PX697802
TERN2	fin clip	fishermen	fresh	36	6	6	9a, 5b	Ternitz, Schwarza River	Leitha	Danube	Lower Austria	47.71844	16.047866	2022-07-13	fin clip	fishermen	this study	PX697803
TERN3	fin clip	fishermen	fresh	36	6	6	9a, 5b	Ternitz, Schwarza River	Leitha	Danube	Lower Austria	47.71844	16.047866	2022-07-13	fin clip	fishermen	this study	PX697804
TERN4	fin clip	fishermen	fresh	36	6	6	9a, 5b	Ternitz, Schwarza River	Leitha	Danube	Lower Austria	47.71844	16.047866	2022-07-13	fin clip	fishermen	this study	PX697805
TERN5	fin clip	fishermen	fresh	36	6	6	9a, 5b	Ternitz, Schwarza River	Leitha	Danube	Lower Austria	47.71844	16.047866	2022-07-13	fin clip	fishermen	this study	PX697806
TERN6	fin clip	fishermen	fresh	36	6	6	9a, 5b	Ternitz, Schwarza River	Leitha	Danube	Lower Austria	47.71844	16.047866	2022-07-13	fin clip	fishermen	this study	PX697807
THAY1	fin clip	scientists	fresh	32	6	6	9a	Waldhofen on the Thaya	Danube	Danube	Lower Austria	48.795167	15.293214	2022-10-04	fin clip	scientists	this study	PX697808
THAY2	fin clip	scientists	fresh	32	6	6	9a	Waldhofen on the Thaya	Danube	Danube	Lower Austria	48.795167	15.293214	2022-10-04	fin clip	scientists	this study	PX697809
THAY3	fin clip	scientists	fresh	32	6	6	9a	Waldhofen on the Thaya	Danube	Danube	Lower Austria	48.795167	15.293214	2022-10-04	fin clip	scientists	this study	PX697810
THAY4	fin clip	scientists	fresh	32	6	6	9a	Waldhofen on the Thaya	Danube	Danube	Lower Austria	48.795167	15.293214	2022-10-04	fin clip	scientists	this study	PX697811
THAY5	fin clip	scientists	fresh	32	6	6	9a	Waldhofen on the Thaya	Danube	Danube	Lower Austria	48.795167	15.293214	2022-10-04	fin clip	scientists	this study	PX697812
THAY6	fin clip	scientists	fresh	32	6	6	9a	Waldhofen on the Thaya	Danube	Danube	Lower Austria	48.795167	15.293214	2022-10-04	fin clip	scientists	this study	PX697813
TILI1	fin clip	fishermen	fresh	5	5	5	5b	Tilisuna Lake	Rhine	Rhine	Vorarlberg	47.0262	9.87897	2024-08-29	fin clip	fishermen	this study	PX697814
TILI2	fin clip	fishermen	fresh	5	5	5	5b	Tilisuna Lake	Rhine	Rhine	Vorarlberg	47.0262	9.87897	2024-08-29	fin clip	fishermen	this study	PX697815
5b_Oberer_Giglachsee	eDNA	scientists	fresh	1	1		5b	Oberer Giglach Lake (Schladming)	Enns	Danube	Styria	47.2793	13.6432		eDNA	eDNA	this study	PX707887
5b_Pragser (PRA2_2019_2020)	eDNA	scientists	fresh	1	1		5b	Pragser Wild Lake (South Tyrol)	Rienz	Etsch	South Tyrol	46.6946	12.0855	2019/2020	eDNA	eDNA	this study	PX707888
5b_Salzach (Salzach1)	eDNA	scientists	fresh	1	1		5b	Salzach	Salzach	Danube	Salzburg	47.9398	12.9394		eDNA	eDNA	this study	PX707889
TILI3	fin clip	fishermen	fresh	5	5	5	5b	Tilisuna Lake	Rhine	Rhine	Vorarlberg	47.0262	9.87897	2024-08-29	fin clip	fishermen	this study	PX697816
TILI4	fin clip	fishermen	fresh	5	5	5	5b	Tilisuna Lake	Rhine	Rhine	Vorarlberg	47.0262	9.87897	2024-08-29	fin clip	fishermen	this study	PX697817
TILI5	fin clip	fishermen	fresh	5	5	5	5b	Tilisuna Lake	Rhine	Rhine	Vorarlberg	47.0262	9.87897	2024-08-29	fin clip	fishermen	this study	PX697818
VCK1 (VÖCK)	whole fish	scientists	fresh	5	5	5	5b	Zeiling	Danube	Danube	Upper Austria	48.0223	13.5246	2022-10-12	whole fish	scientists	this study	PX697819
VCK2 (VÖCK)	whole fish	scientists	fresh	5	5	5	5b	Zeiling	Danube	Danube	Upper Austria	48.0223	13.5246	2022-10-12	whole fish	scientists	this study	PX697820
VCK3 (VÖCK)	whole fish	scientists	fresh	5	5	5	5b	Zeiling	Danube	Danube	Upper Austria	48.0223	13.5246	2022-10-12	whole fish	scientists	this study	PX697821
VCK4 (VÖCK)	whole fish	scientists	fresh	5	5	5	5b	Zeiling	Danube	Danube	Upper Austria	48.0223	13.5246	2022-10-12	whole fish	scientists	this study	PX697822
VCK5 (VÖCK)	whole fish	scientists	fresh	5	5	5	5b	Zeiling	Danube	Danube	Upper Austria	48.0223	13.5246	2022-10-12	whole fish	scientists	this study	PX697823
WAC1	whole fish	scientists	fresh	6	6	6	5b	Wachau	Danube	Danube	Lower Austria	48.3511	15.4084	2024-05-25	whole fish	scientists	this study	PX697824
WAC2	whole fish	scientists	fresh	6	6	6	5b	Wachau	Danube	Danube	Lower Austria	48.3511	15.4084	2024-05-25	whole fish	scientists	this study	PX697825
WAC3	whole fish	scientists	fresh	6	6	6	5b	Wachau	Danube	Danube	Lower Austria	48.3511	15.4084	2024-05-25	whole fish	scientists	this study	PX697826
WAC4	whole fish	scientists	fresh	6	6	6	5b	Wachau	Danube	Danube	Lower Austria	48.3511	15.4084	2024-05-25	whole fish	scientists	this study	PX697827
WAC5	whole fish	scientists	fresh	6	6	6	5b	Wachau	Danube	Danube	Lower Austria	48.3511	15.4084	2024-05-25	whole fish	scientists	this study	PX697828
WAC6	whole fish	scientists	fresh	6	6	6	5b	Wachau	Danube	Danube	Lower Austria	48.3511	15.4084	2024-05-25	whole fish	scientists	this study	PX697829
WALD1	swabs	scientists	fresh	3	3	2	1d	Reiteralm, Wald Lake	Enns	Danube	Styria	47.353	13.5989	2024-08-05	swabs	scientists	this study	PX697830
WALD2	swabs	scientists	fresh	3	3	2	1d	Reiteralm, Wald Lake	Enns	Danube	Styria	47.353	13.5989	2024-08-05	swabs	scientists	this study	PX697831
WIE1	swabs	pupils	fresh	4	4	3	5b	Wiesenhof	Inn	Danube	Tyrol	47.314872	11.548360	2024-06-26	swabs	pupils	this study	PX697832
5b_Unterer_Giglachsee (UGIG2_2019)	eDNA	scientists	fresh	1	1		5b	Unterer Giglach Lake (Schladming)	Enns	Danube	Styria	47.2827	13.6486	2019	eDNA	eDNA	this study	PX707890
5b_Unterer_Wirpitschsee (WIR2_2020)	eDNA	scientists	fresh	1	1		5b	Unterer Wirpitsch Lake	Enns	Danube	Styria	47.2827	13.6486	2020	eDNA	eDNA	this study	PX707891
WIE2	swabs	pupils	fresh	4	4	3	5b	Wiesenhof	Inn	Danube	Tyrol	47.314872	11.548360	2024-06-26	swabs	pupils	this study	PX697833
WIE4	swabs	pupils	fresh	4	4	3	5b	Wiesenhof	Inn	Danube	Tyrol	47.314872	11.548360	2024-06-26	swabs	pupils	this study	PX697834
YBBS1	fin clip	scientists	fresh	32	6	6	9a, 5b	Hausmening	Danube	Danube	Lower Austria	48.083167	14.820142	2022-10-04	fin clip	scientists	this study	PX697835
YBBS2	fin clip	scientists	fresh	32	6	6	9a, 5b	Hausmening	Danube	Danube	Lower Austria	48.083167	14.820142	2022-10-04	fin clip	scientists	this study	PX697836
YBBS3	fin clip	scientists	fresh	32	6	6	9a, 5b	Hausmening	Danube	Danube	Lower Austria	48.083167	14.820142	2022-10-04	fin clip	scientists	this study	PX697837
YBBS4	fin clip	scientists	fresh	32	6	6	9a, 5b	Hausmening	Danube	Danube	Lower Austria	48.083167	14.820142	2022-10-04	fin clip	scientists	this study	PX697838
YBBS5	fin clip	scientists	fresh	32	6	6	9a, 5b	Hausmening	Danube	Danube	Lower Austria	48.083167	14.820142	2022-10-04	fin clip	scientists	this study	PX697839
YBBS6	fin clip	scientists	fresh	32	6	6	9a, 5b	Hausmening	Danube	Danube	Lower Austria	48.083167	14.820142	2022-10-04	fin clip	scientists	this study	PX697840

## Sheet: Ref.COI for lineage assign.
LAB ID	Genbank	Genetic lineage sensu Palandacic et al. 2020
BUN1	MF407678	2
BUN2	MF407679	2
BUN3	MF407680	2
BUN4	MF407681	2
BUN5	MF407682	2
KAR1	MF407683	2
KAR2	MF407684	2
KAR4	MF407685	2
KAR5	MF407686	2
KAR6	MF407687	2
KAR7	MF407688	2
LEP1	MF407689	2
LEP2	MF407690	2
LEP3	MF407691	2
LEP4	MF407692	2
LEP5	MF407693	2
MIL1	MF407694	2
MIL2	MF407695	2
UGR1	MF407696	2
UGR2	MF407697	2
UGR3	MF407698	2
UGR4	MF407699	2
UGR5	MF407700	2
ZAL1	MF407701	2
ZAL2	MF407702	2
PLA1	MF407703	3
PLA2	MF407704	3
PLA3	MF407705	3
PLA4	MF407706	3
PLA5	MF407707	3
DRI1	MF407708	4
DRI2	MF407709	4
DRI3	MF407710	4
DRI4	MF407711	4
5M	MN816034	6
BRO1	MF407739	6
BRO2	MF407740	6
BRO3	MF407741	6
BRO4	MF407742	6
BRO5	MF407743	6
BRO6	MF407744	6
CIJ1	MN816035	7
CIJ2	MN816036	7
CIJ3	MN816037	7
CIJ4	MN816038	7
CIJ5	MN816039	7
CIJ6	MN816040	7
MOR1	MF407745	7
MOR2	MF407746	7
MOR3	MG806859	7
MOR5	MF407747	7
MUS2	MF407748	7
MUS3	MF407749	7
MUS4	MF407750	7
MUS5	MF407751	7
TRE1	MF407752	7
TRE2	MF407753	7
TRE5	MF407754	7
TRE6	MF407755	7
TRE7	MF407756	7
VIZ2	MF407757	7
ZAL3	MF407758	7
ZAL4	MF407759	7
ZAL5	MF407760	7
ZET2	MF407761	7
ZET3	MF407762	7
ZET4	MF407763	7
ZET5	MF407764	7
/	MG806860	8
OHR1	MF407765	8
OHR2	MF407766	8
OHR3	MF407767	8
100M	KX673409	9
101M	KX673410	9
102M	KX673411	9
114M	KX673413	9
115M	KX673414	9
116M	KX673415	9
117M	KX673416	9
118M	KX673417	9
193M	MN816126	9
196M	MN816127	9
197M	MN816128	9
AGG1	MF407768	10
AGG10	MF407769	10
AGG11	MF407770	10
AGG2	MF407771	10
AGG3	MF407772	10
AGG4	MF407773	10
AGG5	MF407774	10
AGG6	MF407775	10
AGG7	MF407776	10
AGG8	MF407777	10
AGG9	MF407778	10
FFFtag10866	MT975713	10
FFFtag10871	MT975714	10
FFFtag12460	MT975729	10
FFFtag1978	MT975738	10
FFFtag1979	MT975739	10
FFFtag1992	MT975747	10
FFFtag1998	MT975750	10
FFFtag1999	MT975751	10
FFFtag4374	MT975785	10
FFFtag4375	MT975786	10
FFFtag4401	MT975790	10
FFFtag4413	MT975791	10
FFFtag4443	MT975796	10
FFFtagVAI2	MT975799	10
FFFtagVAI4	MT975800	10
JOHN1	MN816041	10
/	KM286804	10
/	KM286811	10
/	KM286812	10
/	KM286813	10
/	KM286814	10
/	KM286815	10
/	KM286816	10
/	KM286817	10
/	KM286818	10
/	KM286819	10
/	KM286820	10
/	KM286821	10
/	KM286822	10
/	KM286823	10
/	KM286825	10
/	KM286826	10
/	KM286827	10
/	KM286828	10
/	KM286829	10
/	KM286830	10
/	KM286831	10
/	KM286832	10
/	KM286834	10
/	KM286835	10
/	KM286837	10
/	KM286840	10
/	KM286841	10
/	KM286842	10
/	KM286843	10
/	KM286844	10
/	KM286845	10
/	KM286846	10
/	KM286851	10
/	KM286852	10
/	KM286858	10
/	KM286859	10
/	KM286863	10
/	KM286864	10
/	KM286865	10
/	KM286866	10
/	KM286868	10
/	KM286874	10
/	KM286882	10
/	KM286883	10
/	KM286884	10
/	KM286886	10
/	KM286887	10
/	KM286888	10
/	KM286889	10
/	KM286891	10
/	KM286892	10
/	KM286893	10
/	KM286894	10
/	KM286895	10
/	KM286896	10
/	KM286897	10
/	KM286900	10
/	KM286901	10
/	KM286902	10
/	KM286903	10
/	KM286906	10
/	KM286908	10
/	KM286909	10
/	KM286911	10
/	KM286912	10
/	KM286914	10
/	KM286922	10
/	KM286926	10
/	KM286930	10
/	KM286936	10
/	KM286938	10
/	KM286940	10
/	KM286941	10
/	KM286942	10
/	KM286943	10
/	KM286946	10
/	KM286949	10
/	KM286962	10
/	KM286969	10
/	KM286992	10
/	KM287014	10
/	KU729256	10
/	KU729257	10
/	KU729258	10
173M	MN816042	11
174M	MN816043	11
/	HQ960469	11
/	HQ960470	11
/	HQ960471	11
/	HQ960477	11
/	HQ960538	11
/	HQ960606	11
/	HQ960697	11
/	HQ960698	11
/	HQ960699	11
/	HQ960700	11
/	HQ960952	11
/	HQ960953	11
/	HQ960970	11
/	HQ961030	11
/	HQ961031	11
/	KM286877	11
/	KM286879	11
/	KM286880	11
/	KM286881	11
/	MG806861	11
AGG12	MF407779	12
CH17	MF407780	12
CH31	MF407781	12
CRE1	MF407782	12
CRE2	MF407783	12
CRE3	MF407784	12
FFFtag10701	MT975700	12
FFFtag10702	MT975701	12
FFFtag10820	MT975712	12
FFFtag12344	MT975721	12
FFFtag12345	MT975722	12
FFFtag12346	MT975723	12
FFFtag12349	MT975726	12
FFFtag12451	MT975727	12
FFFtag12454	MT975728	12
FFFtag12463	MT975730	12
FFFtag12468	MT975731	12
FFFtag1994	MT975748	12
FFFtag1996	MT975749	12
FFFtag4089	MT975754	12
FFFtag4107	MT975758	12
FFFtag4114	MT975759	12
FFFtag4127	MT975763	12
FFFtag4131	MT975764	12
FFFtag4177	MT975765	12
FFFtag4272	MT975771	12
FFFtag4273	MT975772	12
FFFtag4311	MT975773	12
FFFtag4312	MT975774	12
FFFtag4313	MT975775	12
FFFtag4331	MT975776	12
FFFtag4332	MT975777	12
FFFtag4333	MT975778	12
FFFtag4334	MT975779	12
FFFtag4347	MT975780	12
FFFtag4348	MT975781	12
FFFtag4349	MT975782	12
FFFtag4350	MT975783	12
FFFtag4393	MT975789	12
FFFtag4416	MT975792	12
FFFtag4440	MT975794	12
FFFtag4441	MT975795	12
FFFtag4445	MT975797	12
FFFtag4446	MT975798	12
GOUD1	MF407785	12
GOUD2	MF407786	12
/	KJ554137	12
/	KJ554141	12
/	KJ554383	12
/	KJ554427	12
/	KJ554474	12
/	KJ554499	12
/	KJ554504	12
/	KJ554507	12
/	KJ554531	12
/	KJ554541	12
/	KM286838	12
/	KM286839	12
/	KM286867	12
/	KM286955	12
/	MG806863	12
Santis_ARP_2	MK984815	12
Santis_ARP_3	MK984815	12
Santis_ARP_4	MK984815	12
Santis_ARP_5	MK984815	12
Santis_ARP_6	MK984815	12
Santis_ARP_7	MK984815	12
Santis_ARP_8	MK984819	12
Santis_CAN_12	MK984815	12
Santis_CER_1	MK984815	12
Santis_CER_2	MK984815	12
Santis_CER_3	MK984815	12
Santis_CER_4	MK984815	12
Santis_CER_5	MK984815	12
Santis_CER_6	MK984813	12
Santis_CES_10	MK984818	12
Santis_CES_9	MK984812	12
Santis_CFO_1	MK984812	12
Santis_CFO_2	MK984812	12
Santis_CFO_3	MK984812	12
Santis_CFO_4	MK984816	12
Santis_CFO_5	MK984817	12
Santis_CHI_9	MK984812	12
Santis_ISC_10	MT385940	12
Santis_ISC_11	MT385940	12
Santis_MAD_4	MK984815	12
Santis_MAD_5	MK984814	12
Santis_MAD_6	MK984819	12
Santis_MAD_7	MK984820	12
140M	MN816044	13
142M	MN816046	13
164M	MN816047	13
166M	MN816048	13
167M	MN816049	13
168M	MN816050	13
169M	MN816051	13
170M	MN816052	13
171M	MN816053	13
Ex89B7	MN816054	13
Ex89B8	MN816055	13
Ex89B9	MN816056	13
Ex89G11	MN816057	13
Ex89G12	MN816058	13
FFFtag10770	MT975705	13
FFFtag10771	MT975706	13
FFFtag10787	MT975711	13
FFFtag10945	MT975717	13
FFFtag10946	MT975718	13
FFFtag1987	MT975743	13
FFFtag1988	MT975744	13
FFFtag4092	MT975755	13
FFFtag4096	MT975756	13
FFFtag4120	MT975761	13
FFFtag4196	MT975767	13
FFFtag4210	MT975770	13
FFFtag4369	MT975784	13
FIS0056	MT481937	13
FIS0096	MT481938	13
FIS0100	MT481939	13
FIS0112	MT481940	13
FIS0113	MT481941	13
FIS0175	MT481942	13
FIS0189	MT481943	13
FIS0194	MT481944	13
FIS0198	MT481945	13
FIS0363	MT481946	13
FIS0365	MT481947	13
FIS0370	MT481948	13
FIS0376	MT481949	13
FIS0425	MT481950	13
FIS0426	MT481951	13
FIS0427	MT481952	13
FIS0435	MT481953	13
FIS0556	MT481954	13
FIS0557	MT481955	13
FIS0569	MT481956	13
FIS0578	MT481957	13
/	KJ554128	13
/	KJ554275	13
/	KJ554288	13
/	KU729252	13
/	KU729253	13
150M	MN816074	14
151M	MN816075	14
152M	MN816076	14
153M	MN816077	14
154M	MN816078	14
156M	MN816079	14
/	KJ554101	15
/	KJ554135	15
/	KJ554301	15
/	KJ554359	15
/	KJ554386	15
	MG806865	15
FFFtag10741	MT975702	16
FFFtag10752	MT975703	16
FFFtag10755	MT975704	16
FFFtag10777	MT975707	16
FFFtag12347	MT975724	16
FFFtag12348	MT975725	16
FFFtag12474	MT975733	16
FFFtag12475	MT975734	16
FFFtag18978	MT975735	16
FFFtag18979	MT975736	16
FFFtag4029	MT975752	16
FFFtag4189	MT975766	16
FFFtag4209	MT975768	16
FFFtag4237	MT975769	16
FIS1709	MT481958	16
FIS1731	MT481959	16
FIS1851	MT481960	16
FIS1863	MT481961	16
FIS1880	MT481962	16
/	KJ554392	16
Ex72E1	MN816059	17
Ex72E2	MN816060	17
Ex72G7	MN816061	17
Ex72G8	MN816062	17
Ex73E11	MN816063	17
Ex73E12	MN816064	17
Ex73F1	MN816065	17
Ex73F2	MN816066	17
/	KJ128576	17
/	KJ128577	17
/	KU729259	17
/	KU729260	17
/	KU729261	17
/	KU729262	17
/	KU729263	17
Ex25B11	MN816067	18
Ex25B12	MN816068	18
/	KU729254	18
/	KU729255	18
Ex79G12	MN816084	19
Ex70H2	MN816069	20
Ex70H3	MN816070	20
Ex70H4	MN816071	20
Ex70H5	MN816072	20
Ex70H6	MN816073	20
FFFtag10778	MT975708	23
FFFtag10781	MT975709	23
FFFtag10786	MT975710	23
FFFtag10931	MT975715	23
FFFtag10932	MT975716	23
FFFtag12237	MT975719	23
FFFtag12343	MT975720	23
FFFtag12470	MT975732	23
FFFtag1989	MT975745	23
FFFtag1990	MT975746	23
FFFtag4031	MT975753	23
FFFtag4103	MT975757	23
FFFtag4116	MT975760	23
FFFtag4124	MT975762	23
FFFtag4390	MT975787	23
FFFtag4391	MT975788	23
FFFtag4427	MT975793	23
29M	MN816080	14
Ex52G1	MN816081	14
Ex52H3	MN816082	14
Ex52H6	MN816083	14
/	KJ554187	14
/	KJ554377	14
/	KU729264	14
	MG806864	14
53M	MN816085	1
54M	MN816086	1
61M	MN816087	1
BEL1	MF407787	1
BEL2	MF407788	1
BEL3	MF407789	1
BEL4	MF407790	1
BEL5	MF407791	1
BRA1	MF407796	1
BRA2	MF407797	1
BRA3	MF407798	1
BRA4	MF407799	1
CER10	MF407800	1
CER11	MF407801	1
CER13	MF407802	1
CER2	MF407803	1
CER5	MF407804	1
CER6	MF407805	1
CER8	MF407806	1
FIO1	KX673420	1
FIO2	KX673421	1
FIO3	KX673422	1
FON1	MF407807	1
FON2	MF407808	1
FON3	MF407809	1
FON4	MF407810	1
FON5	MF407811	1
FON6	MF407812	1
FON7	MF407813	1
/	KJ554125	1
/	KJ554282	1
/	KJ554304	1
KRK2	MF407814	1
KRK3	MF407815	1
KRK4	MF407816	1
KRK5	MF407817	1
KRN1	MF407818	1
KRN2	MF407819	1
KRN3	MF407820	1
KRN4	MF407821	1
KRN5	MF407822	1
LANG3	MN816088	1
LAU1	KX673428	1
LAU2	KX673429	1
LAU3	KX673430	1
LOZ3	MF407823	1
MAL1	MF407824	1
MAL2	MF407825	1
MAL3	MF407826	1
MAL4	MF407827	1
MAL5	MF407828	1
NAD1	MF407829	1
NAD3	MF407830	1
NAD4	MF407831	1
NAD5	MF407832	1
NAD6	MF407833	1
NAD7	MF407834	1
NAD8	MF407835	1
NAN1	MF407836	1
NAN2	MF407837	1
NAN3	MF407838	1
NAN4	MF407839	1
NAN5	MF407840	1
NAN6	MF407841	1
NAN7	MF407842	1
NRE3	MF407843	1
OSP1	MF407844	1
OSP2	MF407845	1
PIN1	KX673433	1
PIN2	KX673434	1
PIN3	KX673435	1
POD1	MF407846	1
POD2	MF407847	1
POD3	MF407848	1
POD4	MF407849	1
POD5	MF407850	1
POD6	MF407851	1
PRE1	MF407852	1
PRE2	MF407853	1
PRE3	MF407854	1
PRE4	MF407855	1
PRE5	MF407856	1
PRE6	MF407857	1
REK1	MF407792	1
REK2	MF407793	1
REK3	MF407794	1
REK4	MF407795	1
RIZ1	MF407858	1
RIZ10	MF407859	1
RIZ11	MF407860	1
RIZ2	MF407861	1
RIZ3	MF407862	1
RIZ4	MF407863	1
RIZ5	MF407864	1
RIZ7	MF407865	1
RIZ8	MF407866	1
RIZ9	MF407867	1
RRI1	MF407868	1
RRI2	MF407869	1
RRI3	MF407870	1
RRI4	MF407871	1
Santis_AFF_1	MK984800	1
Santis_AFF_2	MK984800	1
Santis_AFF_3	MK984800	1
Santis_AFF_4	MK984800	1
Santis_AFF_5	MK984800	1
Santis_AFF_6	MK984800	1
Santis_AFF_7	MK984800	1
Santis_ANN_1	MK984798	1
Santis_ANN_2	MK984798	1
Santis_ANN_3	MK984798	1
Santis_ANN_4	MK984798	1
Santis_ANN_5	MK984798	1
Santis_ANN_6	MK984798	1
Santis_ANN_7	MK984798	1
Santis_ANN_8	MK984798	1
Santis_ARP_1	MK984798	1
Santis_CAN_1	MK984796	1
Santis_CAN_10	MK984798	1
Santis_CAN_11	MK984798	1
Santis_CAN_2	MK984796	1
Santis_CAN_3	MK984796	1
Santis_CAN_4	MK984796	1
Santis_CAN_5	MK984796	1
Santis_CAN_6	MK984796	1
Santis_CAN_7	MK984796	1
Santis_CAN_8	MK984796	1
Santis_CAN_9	MK984796	1
Santis_CES_1	MK984796	1
Santis_CES_2	MK984796	1
Santis_CES_3	MK984796	1
Santis_CES_4	MK984797	1
Santis_CES_5	MK984797	1
Santis_CES_6	MK984798	1
Santis_CES_7	MK984798	1
Santis_CES_8	MK984798	1
Santis_CHI_1	MK984796	1
Santis_CHI_2	MK984797	1
Santis_CHI_3	MK984797	1
Santis_CHI_4	MK984797	1
Santis_CHI_5	MK984797	1
Santis_CHI_6	MK984798	1
Santis_CHI_7	MK984798	1
Santis_CHI_8	MK984800	1
Santis_FIO_1	MK984796	1
Santis_FIO_2	MK984796	1
Santis_FIO_3	MK984796	1
Santis_FIO_4	MK984796	1
Santis_FIO_5	MK984796	1
Santis_FIO_6	MK984796	1
Santis_FIO_7	MK984796	1
Santis_FIO_8	MK984796	1
Santis_ISC_1	MK984796	1
Santis_ISC_2	MK984796	1
Santis_ISC_3	MK984798	1
Santis_ISC_4	MK984798	1
Santis_ISC_5	MK984798	1
Santis_ISC_6	MK984798	1
Santis_ISC_7	MT385939	1
Santis_ISC_8	MT385939	1
Santis_ISC_9	MT385939	1
Santis_MAD_1	MK984796	1
Santis_MAD_2	MK984796	1
Santis_MAD_3	MK984796	1
Santis_ORG_1	MK984798	1
Santis_ORG_2	MK984798	1
Santis_ORG_3	MK984798	1
Santis_ORG_4	MK984798	1
Santis_ORG_5	MK984811	1
Santis_PEL_1	MK984796	1
Santis_PEL_10	MK984796	1
Santis_PEL_11	MK984796	1
Santis_PEL_12	MK984796	1
Santis_PEL_13	MK984796	1
Santis_PEL_14	MK984796	1
Santis_PEL_15	MK984796	1
Santis_PEL_16	MK984796	1
Santis_PEL_17	MK984796	1
Santis_PEL_18	MK984797	1
Santis_PEL_19	MK984797	1
Santis_PEL_2	MK984796	1
Santis_PEL_20	MK984799	1
Santis_PEL_21	MK984801	1
Santis_PEL_22	MK984806	1
Santis_PEL_3	MK984796	1
Santis_PEL_4	MK984796	1
Santis_PEL_5	MK984796	1
Santis_PEL_6	MK984797	1
Santis_PEL_7	MK984796	1
Santis_PEL_8	MK984796	1
Santis_PEL_9	MK984805	1
Santis_PES_1	MK984796	1
Santis_PES_10	MK984796	1
Santis_PES_11	MK984796	1
Santis_PES_12	MK984796	1
Santis_PES_13	MK984796	1
Santis_PES_14	MK984796	1
Santis_PES_15	MK984796	1
Santis_PES_16	MK984796	1
Santis_PES_17	MK984796	1
Santis_PES_2	MK984796	1
Santis_PES_3	MK984796	1
Santis_PES_4	MK984796	1
Santis_PES_5	MK984796	1
Santis_PES_6	MK984796	1
Santis_PES_7	MK984796	1
Santis_PES_8	MK984796	1
Santis_PES_9	MK984796	1
Santis_RES_1	MK984796	1
Santis_RES_2	MK984798	1
Santis_RES_3	MK984798	1
Santis_RES_4	MK984798	1
Santis_RES_5	MK984798	1
Santis_RES_6	MK984798	1
Santis_RES_7	MK984798	1
Santis_ROB_1	MK984798	1
Santis_ROB_2	MK984798	1
Santis_ROB_3	MK984798	1
Santis_ROB_4	MK984798	1
Santis_ROB_5	MK984798	1
Santis_TER_1	MK984796	1
Santis_TER_2	MK984796	1
Santis_TER_3	MK984796	1
Santis_TER_4	MK984798	1
Santis_TER_5	MK984798	1
Santis_TER_6	MK984798	1
Santis_TER_7	MK984798	1
Santis_TER_8	MK984798	1
Santis_TER_9	MK984798	1
Santis_VAL_1	MK984798	1
Santis_VAL_10	MK984798	1
Santis_VAL_11	MK984798	1
Santis_VAL_12	MK984798	1
Santis_VAL_13	MK984798	1
Santis_VAL_14	MK984798	1
Santis_VAL_15	MK984798	1
Santis_VAL_16	MK984798	1
Santis_VAL_17	MK984798	1
Santis_VAL_18	MK984798	1
Santis_VAL_19	MK984798	1
Santis_VAL_2	MK984798	1
Santis_VAL_20	MK984798	1
Santis_VAL_21	MK984796	1
Santis_VAL_3	MK984798	1
Santis_VAL_4	MK984798	1
Santis_VAL_5	MK984796	1
Santis_VAL_6	MK984796	1
Santis_VAL_7	MK984804	1
Santis_VAL_8	MK984798	1
Santis_VAL_9	MK984798	1
Santis_VAR_1	MK984796	1
Santis_VAR_10	MK984797	1
Santis_VAR_11	MK984797	1
Santis_VAR_12	MK984797	1
Santis_VAR_13	MK984796	1
Santis_VAR_14	MK984796	1
Santis_VAR_15	MK984797	1
Santis_VAR_16	MK984796	1
Santis_VAR_17	MK984797	1
Santis_VAR_18	MK984799	1
Santis_VAR_19	MK984803	1
Santis_VAR_2	MK984796	1
Santis_VAR_20	MK984796	1
Santis_VAR_21	MK984796	1
Santis_VAR_23	MK984797	1
Santis_VAR_3	MK984797	1
Santis_VAR_4	MK984797	1
Santis_VAR_5	MK984796	1
Santis_VAR_6	MK984797	1
Santis_VAR_7	MK984796	1
Santis_VAR_8	MK984797	1
Santis_VAR_9	MK984799	1
Santis_VIA_1	MK984796	1
Santis_VIA_10	MK984810	1
Santis_VIA_2	MK984800	1
Santis_VIA_3	MK984800	1
Santis_VIA_4	MK984800	1
Santis_VIA_5	MK984800	1
Santis_VIA_6	MK984802	1
Santis_VIA_7	MK984802	1
Santis_VIA_8	MK984810	1
Santis_VIA_9	MK984810	1
Santis_VIS_1	MK984796	1
Santis_VIS_2	MK984796	1
Santis_VIS_3	MK984798	1
Santis_VIS_4	MK984798	1
Santis_VIS_5	MK984798	1
Santis_VIS_6	MK984798	1
SOC2	MF407872	1
STG1	KX673436	1
STG2	KX673437	1
STG3	KX673438	1
TIC1	MF407873	1
TIC4	MF407874	1
TIC5	MF407875	1
TIC7	MF407876	1
TRA1	KX673439	1
TRA2	KX673440	1
TRA3	KX673441	1
VIP2	MF407877	1
VIP3	MF407878	1
VIP5	MF407879	1
VIP6	MF407880	1
VIP7	MF407881	1
VIP8	MF407882	1
VIP9	MF407883	1
ZRM5	MF407884	1
36M	MN816089	1
37M	MN816090	1
BOH3	MF407885	1
BOH4	MF407886	1
BOH5	MF407887	1
KOL1	MF407888	1
KOL3	MF407889	1
KOL4	MF407890	1
KOL6	MF407891	1
KOL7	MF407892	1
KOL8	MF407893	1
LOZ1	MF407894	1
LOZ2	MF407895	1
MRE1	MF407896	1
MRE2	MF407897	1
MRE3	MF407898	1
MRE4	MF407899	1
MRE5	MF407900	1
RAD1	MF407901	1
RAD2	MF407902	1
RAD3	MF407903	1
RAD4	MF407904	1
SAN1	MF407905	1
UNA1	MF407701	1
UNB1	MF407702	1
UNB3	MG806862	1
ZRM1	MF407906	1
ZRM4	MF407907	1
210M	MN816091	1
BLO1	MF407908	1
BLO2	MF407909	1
BLO3	MF407910	1
BLO5	MF407911	1
BOH1	MF407912	1
BOH2	MF407913	1
CER1	MF407914	1
CER12	MF407915	1
CER7	MF407916	1
CER9	MF407917	1
LJU2	MF407918	1
LOZ5	MF407919	1
RAD10	MF407920	1
RAD5	MF407921	1
RAD6	MF407922	1
RAD7	MF407923	1
RAD8	MF407924	1
RAD9	MF407925	1
242M	MN816092	1
243M	MN816093	1
244M	MN816094	1
245M	MN816095	1
246M	MN816096	1
80M	MN816097	1
ADM1	MN816098	1
ADM3	MN816099	1
ADM4	MN816100	1
ADM5	MN816101	1
ADM7	MN816102	1
DUI	MN816103	1
JOHN2	MN816104	1
PGB2	MN816105	1
PGB3	MN816106	1
PGB4	MN816107	1
PGB6	MN816108	1
PTU1	MF407926	1
PTU2	MF407927	1
PTU3	MF407928	1
PTU4	MF407929	1
PTU5	MF407930	1
RAT1	MF407931	1
RAT2	MF407932	1
RAT3	MF407933	1
RAT4	MF407934	1
RAT5	MF407935	1
SCA1	MF407936	1
SCA2	MF407937	1
SCA3	MF407938	1
SCA4	MF407939	1
SCA5	MF407940	1
SCA6	MF407941	1
VAL1	MF407942	1
VAL10	MF407943	1
VAL11	MF407944	1
VAL12	MF407945	1
VAL13	MF407946	1
VAL2	MF407947	1
VAL8	MF407948	1
VAL9	MF407949	1
SVR1	MF407950	1
SVR2	MF407951	1
SVR3	MF407952	1
SVR4	MF407953	1
SVR5	MF407954	1
KAR3	MF407955	2
47M	MF407712	5a
48M	MF407713	5a
51M	MN816109	5a
52M	MN816110	5a
88M	MF407714	5a
89M	MF407715	5a
93M	MF407716	5a
94M	MF407717	5a
BRR1	MF407718	5a
BRR2	MF407719	5a
BRR3	MF407720	5a
BRR4	MF407721	5a
BRR5	MF407722	5a
FFFtag1976	MT975737	5a
KRU1	MF407724	5a
KRU2	MF407725	5a
KRU3	MF407726	5a
KRU4	MF407727	5a
KRU5	MF407728	5a
MOA1	MF407731	5a
MOA2	MF407732	5a
MOA3	MF407733	5a
SKR1	MF407734	5a
SKR2	MF407735	5a
SKR3	MF407736	5a
SKR4	MF407737	5a
SKR5	MF407738	5a
192M	MN816111	5b
201M	MN816112	5b
202M	MN816113	5b
203M	MN816114	5b
215M	MN816115	5b
216M	MN816116	5b
217M	MN816117	5b
64M	MN816118	5b
74M	KX673418	5b
75M	KX673419	5b
ADM2	MN816119	5b
ADM6	MN816120	5b
CH9	MF407723	5b
FFFtag1981	MT975740	5b
FFFtag1982	MT975741	5b
FFFtag1983	MT975742	5b
GRS1	KX673423	5b
GRS2	KX673424	5b
GRS3	KX673425	5b
GRS4	KX673426	5b
GRS5	KX673427	5b
/	KM286805	5b
/	KM286809	5b
/	KM286824	5b
/	KM286836	5b
/	KM286847	5b
/	KM286848	5b
/	KM286849	5b
/	KM286850	5b
/	KM286853	5b
/	KM286854	5b
/	KM286855	5b
/	KM286856	5b
/	KM286857	5b
/	KM286861	5b
/	KM286862	5b
/	KM286873	5b
/	KM286890	5b
/	KM286916	5b
/	KM286918	5b
/	KM286921	5b
/	KM286935	5b
/	KM286951	5b
/	KM286964	5b
/	KM286967	5b
/	KM286973	5b
/	KM286974	5b
/	KM286975	5b
/	KM286977	5b
/	KM286978	5b
/	KM286981	5b
/	KM286983	5b
/	KM286988	5b
/	KM286995	5b
/	KM287000	5b
/	KM287003	5b
/	KM287005	5b
/	KM287006	5b
/	KM287008	5b
/	KM287013	5b
/	KM287017	5b
/	KM287019	5b
/	KM287020	5b
/	KM287022	5b
/	KM287025	5b
/	KM373651	5b
/	KM373657	5b
/	KM373662	5b
/	KM373664	5b
/	KR477082	5b
/	KR477237	5b
/	KR477238	5b
LANG1	MN816121	5b
LANG2	MN816122	5b
LANG4	MN816123	5b
LEM12	MF407729	5b
LEM6	MF407730	5b
LUN1	KX673431	5b
LUN2	KX673432	5b
MK310229	MK310229	5b
Santis_ANN_10	MK984821	5b
Santis_ANN_9	MK984821	5b
Santis_ARP_10	MK984821	5b
Santis_ARP_9	MK984821	5b
Santis_CER_7	MK984821	5b
Santis_CER_8	MK984821	5b
Santis_CER_9	MK984821	5b
Santis_FIO_10	MK984821	5b
Santis_FIO_11	MK984822	5b
Santis_FIO_9	MK984821	5b
Santis_MAD_10	MK984821	5b
Santis_MAD_8	MK984821	5b
Santis_MAD_9	MK984821	5b
Santis_ROB_10	MK984821	5b
Santis_ROB_6	MK984821	5b
Santis_ROB_7	MK984821	5b
Santis_ROB_8	MK984821	5b
Santis_ROB_9	MK984821	5b
Santis_TER_10	MK984821	5b
Santis_VAR_22	MK984821	5b
Santis_VIS_10	MK984821	5b
Santis_VIS_7	MK984821	5b
Santis_VIS_8	MK984821	5b
Santis_VIS_9	MK984821	5b
TRAS1	MN816124	5b
TRAS2	MN816125	5b
226M	MN816129	9
227M	MN816130	9
66M	MF407956	9
76M	MN816132	9
77M	MN816133	9
GRCK1	MF407957	9
GRCK2	MF407958	9
GRCK3	MF407959	9
GRCK4	MF407960	9
GRCK5	MF407961	9
/	HQ960812	9
/	HQ960813	9
/	HQ960814	9
/	HQ960815	9
/	HQ960816	9
/	HQ960893	9
/	HQ960910	9
/	HQ960931	9
/	HQ960937	9
/	HQ960939	9
KEM1	MF407962	9
KEM2	MF407963	9
KEM3	MF407964	9
KEM4	MF407965	9
KEM5	MF407966	9
OLZ1	MF407967	9
OLZ2	MF407968	9
OLZ3	MF407969	9
OLZ4	MF407970	9
OLZ5	MF407971	9
PIK1	MF407972	9
PIK2	MF407973	9
PIK3	MF407974	9
PIK4	MF407975	9
PIK5	MF407976	9
SIL1	MF407977	9
SIL3	MF407978	9
SIL5	MF407979	9
TOR1	MF407980	9
TOR2	MF407981	9
TOR3	MF407982	9
TOR4	MF407983	9
TOR5	MF407984	9
WIF1	KX673442	9
WIF10	MF407985	9
WIF11	MF407986	9
WIF12	MF407987	9
WIF13	MF407988	9
WIF14	MF407989	9
WIF15	MF407990	9
WIF16	MF407991	9
WIF17	MF407992	9
WIF18	MF407993	9
WIF19	MF407994	9
WIF2	MF407995	9
WIF3	KX673444	9
WIF4	KX673445	9
WIF5	KX673446	9
WIF6	MF407996	9
WIF7	MF407997	9
WIF8	MF407998	9
WIF9	MF407999	9
SexS02G2	MN816134	9
SexS02G3	MN816135	9
SexS02G4	MN816136	9
Ex66A7	MN816139	9
Ex66A8	MN816140	9
213M	MN816141	9
214M	MN816142	9
/	MG806858	outgroup
DON1	OM892497	10
DON2	OM892498	10
DON3	OM892499	10
DON4	OM892500	10
DON5	OM892501	10
DON6	OM892502	10
DON7	OM892503	10
DON8	OM892504	10
EPE1	OM892505	11
EPE2	OM892506	11
EPE3	OM892507	11
EPE4	OM892508	11
EPE5	OM892509	11
EPE6	OM892510	11
EPE7	OM892511	11
EPE8	OM892512	11
EPE9	OM892513	11
EPE10	OM892514	11
MEE1	OM892515	10
MEE2	OM892516	10
MEE3	OM892517	5b
MEE4	OM892518	10
MEE5	OM892519	10
MEE6	OM892520	10
MEE7	OM892521	10
MEE8	OM892522	10
MOEL1	OM892523	10
MOEL2	OM892524	10
MOEL3	OM892525	12
MOEL4	OM892526	10
MOEL5	OM892527	5b
MOEL6	OM892528	10
MOEL7	OM892529	10
MOEL8	OM892530	10
MOEL9	OM892531	10
MOEL10	OM892532	10
MOEL11	OM892533	10
MOEL12	OM892534	10
MOEL13	OM892535	10
MOEL14	OM892536	10
VLO1	OM892537	10
VLO2	OM892538	10
VLO3	OM892539	10
VLO4	OM892540	10
VLO5	OM892541	10
VLO6	OM892542	10
VLO7	OM892543	10
VLO8	OM892544	10
VLO9	OM892545	10

## Sheet: All haplotypes of lineages 
Lab Name/ID PUBLISHED NAME	Genetic lineage	Haplotypes	Sampling Site	Country	Y	X	COI Genbank	Ref COI	Inventory Number
173M	11	Hap34	Upahl, Stepenitz River	Germany	53,812028	11,207460	MN816042	Palandacic et al. 2020	ZBM_31261
174M	11	Hap34	Upahl, Stepenitz River	Germany	53,812029	11,207461	MN816043	Palandacic et al. 2020	ZBM_31261
192M	5b	Hap166	Neusiedler See	Austria	47.8178	16.7542	MN816111	Palandacic et al. 2020	51232
193M	9a	Hap231	Neusiedler See	Austria	47.8178	16.7542	MN816126	Palandacic et al. 2020	51232
196M	9a	Hap232	Piegerbach near Geras	Austria	48.7993	15.6722	MN816127	Palandacic et al. 2020	65834
197M	9a	Hap232	Piegerbach near Geras	Austria	48.7993	15.6722	MN816128	Palandacic et al. 2020	65834
201M	5b	Hap169	Gölsen, Hainfeld	Austria	48.042	15.7544	MN816112	Palandacic et al. 2020	6113
202M	5b	Hap169	Gölsen, Hainfeld	Austria	48.0335	15.7748	MN816113	Palandacic et al. 2020	6128
203M	5b	Hap169	Petzelsdorf, Schluchtenbach	Austria	48.0566	15.1589	MN816114	Palandacic et al. 2020	79164
210M	1c	Hap132	Kapaun	Austria	46.8169	12.8309	MN816091	Palandacic et al. 2020	90629
215M	5b	Hap170	Graübunden	Switzerland	46.7192	9.61906	MN816115	Palandacic et al. 2020	ZMB_10439
216M	5b	Hap170	Graübunden	Switzerland	46.7192	9.61906	MN816116	Palandacic et al. 2020	ZMB_10439
217M	5b	Hap170	Graübunden	Switzerland	46.7192	9.61906	MN816117	Palandacic et al. 2020	ZMB_10439
226M	9a	Hap232	Bolkow, Nysa Szalona	Poland	50.9232	16.0964	MN816129	Palandacic et al. 2020	ZBM_239512
227M	9a	Hap232	Bolkow, Nysa Szalona	Poland	50.9232	16.0964	MN816130	Palandacic et al. 2020	ZBM_239512
242M	1d	Hap159	Rosanin Lake	Austria	46.9511	13.7819	MN816092	Palandacic et al. 2020	3093
243M	1d	Hap159	Rosanin Lake	Austria	46.9511	13.7819	MN816093	Palandacic et al. 2020	3094
244M	1d	Hap159	Rosanin Lake	Austria	46.9511	13.7819	MN816094	Palandacic et al. 2020	3095
245M	1d	Hap159	Rosanin Lake	Austria	46.9511	13.7819	MN816095	Palandacic et al. 2020	3241
246M	1d	Hap159	Rosanin Lake	Austria	46.9511	13.7819	MN816096	Palandacic et al. 2020	3242
53M	1a	Hap69	Tolmin, Gabric	Slovenia	46,173976	13,735870	MN816085	Palandacic et al. 2017	51284
54M	1a	Hap69	Tolmin, Gabric	Slovenia	46,173977	13,735871	MN816086	Palandacic et al. 2017	51284
61M	1a	Hap80	Baska, Krk	Croatia	44,989782	14,720907	MN816087	Palandacic et al. 2017	83988
64M	5b	Hap171	St. Veit, Deferegental, Schwarzach Flüß	Austria	46.9216	12.4304	MN816118	Palandacic et al. 2017	6456
66M	9a	Hap232	Vienna	Austria	48.232	16.4016	MF407956	Palandacic et al. 2017	51225
74M	5b	Hap170	Lunzer Lake (Lunzersee)	Austria	47.8539	15.052	KX673418	Ramler et al. 2016	51209
75M	5b	Hap170	Lunzer Lake (Lunzersee)	Austria	47.8539	15.052	KX673419	Ramler et al. 2016	51216
76M	9a	Hap232	Lobau, Wien	Austria	48,161058	16,555578	MN816132	Palandacic et al. 2020	51207
77M	9a	Hap232	Lobau, Wien	Austria	48,161058	16,555578	MN816133	Palandacic et al. 2020	51215
80M	1d	Hap160	Oberösterreich, Ager, flussab von Vöcklabruck	Austria	47.9968	13.6628	MN816097	Palandacic et al. 2020	84304
ADM1	1d	Hap161	Admont, Enns	Austria	47.5811	14.462	MN816098	Palandacic et al. 2020	98924
ADM2	5b	Hap172	Admont, Enns	Austria	47.5811	14.462	MN816119	Palandacic et al. 2020	98924
ADM3	1d	Hap161	Admont, Enns	Austria	47.5811	14.462	MN816099	Palandacic et al. 2020	98924
ADM4	1d	Hap161	Admont, Enns	Austria	47.5811	14.462	MN816100	Palandacic et al. 2020	98924
ADM5	1d	Hap161	Admont, Enns	Austria	47.5811	14.462	MN816101	Palandacic et al. 2020	98924
ADM6	5b	Hap172	Admont, Enns	Austria	47.5811	14.462	MN816120	Palandacic et al. 2020	98924
ADM7	1d	Hap161	Admont, Enns	Austria	47.5811	14.462	MN816102	Palandacic et al. 2020	98924
AGG1	10	Hap1	Lohmar, Auelsbach creek	Germany	50,839533	7,202506	MF407768	Palandacic et al. 2017
AGG10	10	Hap2	Lohmar, Auelsbach creek	Germany	50,839595795	7,202482224	MF407769	Palandacic et al. 2017
AGG11	10	Hap2	Lohmar, Auelsbach creek	Germany	50,839595795	7,202482224	MF407770	Palandacic et al. 2017
AGG12	12	Hap48	Lohmar, Auelsbach creek	Germany	50,839595795	7,202482224	MF407779	Palandacic et al. 2017
AGG2	10	Hap2	Lohmar, Auelsbach creek	Germany	50,839533	7,202506	MF407771	Palandacic et al. 2017
AGG3	10	Hap2	Lohmar, Auelsbach creek	Germany	50,839533	7,202506	MF407772	Palandacic et al. 2017
AGG4	10	Hap2	Lohmar, Auelsbach creek	Germany	50,839533	7,202506	MF407773	Palandacic et al. 2017
AGG5	10	Hap3	Lohmar, Auelsbach creek	Germany	50,839533	7,202506	MF407774	Palandacic et al. 2017
AGG6	10	Hap2	Lohmar, Auelsbach creek	Germany	50,839595795	7,202482224	MF407775	Palandacic et al. 2017
AGG7	10	Hap2	Lohmar, Auelsbach creek	Germany	50,839595795	7,202482224	MF407776	Palandacic et al. 2017
AGG8	10	Hap2	Lohmar, Auelsbach creek	Germany	50,839595795	7,202482224	MF407777	Palandacic et al. 2017
AGG9	10	Hap2	Lohmar, Auelsbach creek	Germany	50,839595795	7,202482224	MF407778	Palandacic et al. 2017
AIST1	11	Hap35	Aist, Schwertberg	Austria	48.263676	14.579428
AIST2	11	Hap36	Aist, Schwertberg	Austria	48.263676	14.579428
AIST3	11	Hap35	Aist, Schwertberg	Austria	48.263676	14.579428
AIST5	11	Hap35	Aist, Schwertberg	Austria	48.263676	14.579428
ANTI1	5b	Hap174	Antiesen	Austria	48.313233	13.427613
ANTI2	5b	Hap173	Antiesen	Austria	48.313233	13.427613
AURA1	5b	Hap173	Aurach	Austria	47.996172	13.738302
AZ02	5b	Hap173	Alpenzoo Innsbruck, Aquarienpopulation mit Nordtiroler Ursprung	Austria	47.281411	11.398359
AZ03	5b	Hap173	Alpenzoo Innsbruck, Aquarienpopulation mit Nordtiroler Ursprung	Austria	47.281411	11.398359
AZ04	5b	Hap173	Alpenzoo Innsbruck, Aquarienpopulation mit Nordtiroler Ursprung	Austria	47.281411	11.398359
AZ05	5b	Hap173	Alpenzoo Innsbruck, Aquarienpopulation mit Nordtiroler Ursprung	Austria	47.281411	11.398359
AZ06	5b	Hap173	Alpenzoo Innsbruck, Aquarienpopulation mit Nordtiroler Ursprung	Austria	47.281411	11.398359
AZ07	5b	Hap173	Alpenzoo Innsbruck, Aquarienpopulation mit Nordtiroler Ursprung	Austria	47.281411	11.398359
AZ08	5b	Hap175	Alpenzoo Innsbruck, Aquarienpopulation mit Nordtiroler Ursprung	Austria	47.281411	11.398359
BADA1	1a	Hap69	Badasevica, small pond, many algae	Slovenia	45.519396	13.759771	PV523295	Reier et al. 2025
BADA10	1a	Hap81	Badasevica, small pond, many algae	Slovenia	45.519396	13.759771	PV523296	Reier et al. 2025
BADA11	1a	Hap69	Badasevica, small pond, many algae	Slovenia	45.519396	13.759771	PV523297	Reier et al. 2025
BADA14	1a	Hap69	Badasevica, small pond, many algae	Slovenia	45.519396	13.759771	PV523298	Reier et al. 2025
BADA4	1a	Hap69	Badasevica, small pond, many algae	Slovenia	45.519396	13.759771	PV523299	Reier et al. 2025
BADA6	1a	Hap69	Badasevica, small pond, many algae	Slovenia	45.519396	13.759771	PV523300	Reier et al. 2025
BADA7	1a	Hap69	Badasevica, small pond, many algae	Slovenia	45.519396	13.759771	PV523301	Reier et al. 2025
BADA8	1a	Hap69	Badasevica, small pond, many algae	Slovenia	45.519396	13.759771	PV523302	Reier et al. 2025
BAY1	5b	Hap170	Teisnach	Germany	49.0587	13.0128
BAY2	5b	Hap176	Teisnach	Germany	49.0587	13.0128
BAY3	5b	Hap170	Teisnach	Germany	49.0587	13.0128
BAY4	5b	Hap170	Teisnach	Germany	49.0587	13.0128
BAY5	5b	Hap170	Teisnach	Germany	49.0587	13.0128
BEL1	1a	Hap69	Goriška Brda, Belski potok	Slovenia	46.0297	13,526847	MF407787	Palandacic et al. 2017
BEL2	1a	Hap69	Goriška Brda, Belski potok	Slovenia	46.0297	13,526847	MF407788	Palandacic et al. 2017
BEL3	1a	Hap69	Goriška Brda, Belski potok	Slovenia	46.0297	13,526847	MF407789	Palandacic et al. 2017
BEL4	1a	Hap69	Goriška Brda, Belski potok	Slovenia	46.0297	13,526847	MF407790	Palandacic et al. 2017
BEL5	1a	Hap69	Goriška Brda, Belski potok	Slovenia	46.0297	13,526847	MF407791	Palandacic et al. 2017
BELS1	1a	Hap69	Goriška Brda, Belski potok	Slovenia	46.029693	13.526847	ON45977	Reier et al. 2022
BELS2	1a	Hap69	Goriška Brda, Belski potok	Slovenia	46.029693	13.526847	ON45978	Reier et al. 2022
BELS3	1a	Hap69	Goriška Brda, Belski potok	Slovenia	46.029693	13.526847	ON45979	Reier et al. 2022
BELS4	1a	Hap69	Goriška Brda, Belski potok	Slovenia	46.029693	13.526847	ON45980	Reier et al. 2022
BELS5	1a	Hap69	Goriška Brda, Belski potok	Slovenia	46.029693	13.526847	ON45981	Reier et al. 2022
BELS6	1a	Hap69	Goriška Brda, Belski potok	Slovenia	46.029693	13.526847	ON45982	Reier et al. 2022
BLO1	1c	Hap84	Velike Bloke, Bloščica River	Slovenia	45,787876077815	14.4715	MF407908	Palandacic et al. 2017
BLO2	1c	Hap84	Velike Bloke, Bloščica River	Slovenia	45.7879	14.4715	MF407909	Palandacic et al. 2017
BLO3	1c	Hap84	Velike Bloke, Bloščica River	Slovenia	45.7879	14.4715	MF407910	Palandacic et al. 2017
BLO5	1c	Hap84	Velike Bloke, Bloščica River	Slovenia	45.7879	14.4715	MF407911	Palandacic et al. 2017
BLOS1	1c	Hap84	Bloscica	Slovenia	45.793531	14.493475	ON459783	Reier et al. 2022
BLOS10	1c	Hap84	Bloscica	Slovenia	45.793531	14.493475	ON459784	Reier et al. 2022
BLOS11	1c	Hap84	Bloscica	Slovenia	45.793531	14.493475	ON459785	Reier et al. 2022
BLOS12	1c	Hap84	Bloscica	Slovenia	45.793531	14.493475	ON459786	Reier et al. 2022
BLOS13	1c	Hap84	Bloscica	Slovenia	45.793531	14.493475	ON459787	Reier et al. 2022
BLOS14	1c	Hap84	Bloscica	Slovenia	45.793531	14.493475	ON459788	Reier et al. 2022
BLOS15	1c	Hap84	Bloscica	Slovenia	45.793531	14.493475	ON459789	Reier et al. 2022
BLOS16	1c	Hap84	Bloscica	Slovenia	45.793531	14.493475	ON459790	Reier et al. 2022
BLOS17	1c	Hap84	Bloscica	Slovenia	45.793531	14.493475	ON459791	Reier et al. 2022
BLOS18	1c	Hap84	Bloscica	Slovenia	45.793531	14.493475	ON459792	Reier et al. 2022
BLOS19	1c	Hap84	Bloscica	Slovenia	45.793531	14.493475	ON459793	Reier et al. 2022
BLOS2	1c	Hap84	Bloscica	Slovenia	45.793531	14.493475	ON459794	Reier et al. 2022
BLOS20	1c	Hap84	Bloscica	Slovenia	45.793531	14.493475	ON459795	Reier et al. 2022
BLOS21	1c	Hap84	Bloscica	Slovenia	45.793531	14.493475	ON459796	Reier et al. 2022
BLOS22	1c	Hap84	Bloscica	Slovenia	45.793531	14.493475	ON459797	Reier et al. 2022
BLOS23	1c	Hap84	Bloscica	Slovenia	45.793531	14.493475	ON459798	Reier et al. 2022
BLOS24	1c	Hap84	Bloscica	Slovenia	45.793531	14.493475	ON459799	Reier et al. 2022
BLOS25	1c	Hap84	Bloscica	Slovenia	45.793531	14.493475	ON459800	Reier et al. 2022
BLOS26	1c	Hap84	Bloscica	Slovenia	45.793531	14.493475	ON459801	Reier et al. 2022
BLOS27	1c	Hap84	Bloscica	Slovenia	45.793531	14.493475	ON459802	Reier et al. 2022
BLOS28	1c	Hap84	Bloscica	Slovenia	45.793531	14.493475	ON459803	Reier et al. 2022
BLOS29	1c	Hap84	Bloscica	Slovenia	45.793531	14.493475	ON459804	Reier et al. 2022
BLOS3	1c	Hap84	Bloscica	Slovenia	45.793531	14.493475	ON459805	Reier et al. 2022
BLOS4	1c	Hap84	Bloscica	Slovenia	45.793531	14.493475	ON459806	Reier et al. 2022
BLOS5	1c	Hap84	Bloscica	Slovenia	45.793531	14.493475	ON459807	Reier et al. 2022
BLOS6	1c	Hap84	Bloscica	Slovenia	45.793531	14.493475	ON459808	Reier et al. 2022
BLOS7	1c	Hap84	Bloscica	Slovenia	45.793531	14.493475	ON459809	Reier et al. 2022
BLOS8	1c	Hap84	Bloscica	Slovenia	45.793531	14.493475	ON459810	Reier et al. 2022
BLOS9	1c	Hap84	Bloscica	Slovenia	45.793531	14.493475	ON459811	Reier et al. 2022
BODE1	5b	Hap25	Bodensee	Austria	47.550149	9.570251
BODE2	10	Hap2	Bodensee	Austria	47.550149	9.570251
BODE3	5b	Hap170	Bodensee	Austria	47.550149	9.570251
BODE3	5b	Hap170	Bodensee	Austria
BOH1	1c	Hap84	Bohinj Lake	Slovenia	46.2816	13.8323	MF407912	Palandacic et al. 2017
BOH2	1c	Hap84	Bohinj Lake	Slovenia	46.2816	13.8323	MF407913	Palandacic et al. 2017
BOHI1	1c	Hap84	Sava Bohinjka	Slovenia	46.287165	13.980734	PV524048	Reier et al. 2025
BOHI10	1c	Hap84	Sava Bohinjka	Slovenia	46.287165	13.980734	PV524049	Reier et al. 2025
BOHI13	1c	Hap84	Sava Bohinjka	Slovenia	46.287165	13.980734	PV524050	Reier et al. 2025
BOHI14	1c	Hap84	Sava Bohinjka	Slovenia	46.287165	13.980734	PV524051	Reier et al. 2025
BOHI15	1c	Hap84	Sava Bohinjka	Slovenia	46.287165	13.980734	PV524052	Reier et al. 2025
BOHI16	1c	Hap84	Sava Bohinjka	Slovenia	46.287165	13.980734	PV524053	Reier et al. 2025
BOHI17	1c	Hap84	Sava Bohinjka	Slovenia	46.287165	13.980734	PV524054	Reier et al. 2025
BOHI18	1c	Hap84	Sava Bohinjka	Slovenia	46.287165	13.980734	PV524055	Reier et al. 2025
BOHI19	1c	Hap84	Sava Bohinjka	Slovenia	46.287165	13.980734	PV524056	Reier et al. 2025
BOHI21	1c	Hap84	Sava Bohinjka	Slovenia	46.287165	13.980734	PV524057	Reier et al. 2025
BOHI22	1c	Hap84	Sava Bohinjka	Slovenia	46.287165	13.980734	PV524058	Reier et al. 2025
BOHI23	1c	Hap84	Sava Bohinjka	Slovenia	46.287165	13.980734	PV524059	Reier et al. 2025
BOHI3	1a	Hap69	Sava Bohinjka	Slovenia	46.287165	13.980734	PV524060	Reier et al. 2025
BOHI6	1c	Hap84	Sava Bohinjka	Slovenia	46.287165	13.980734	PV524061	Reier et al. 2025
BOHI7	1c	Hap84	Sava Bohinjka	Slovenia	46.287165	13.980734	PV524062	Reier et al. 2025
BOHI9	1c	Hap84	Sava Bohinjka	Slovenia	46.287165	13.980734	PV524063	Reier et al. 2025
box4C7_Elbe_Struha_Struha	11	Hap39	Struha	Czech Republic			PQ587022	Sternberg et al. 2025
BRA1	1a	Hap69	Kodreti, Branica River	Slovenia	45.8177	13.8864	MF407796	Palandacic et al. 2017
BRA2	1a	Hap83	Kodreti, Branica River	Slovenia	45.8177	13.8864	MF407797	Palandacic et al. 2017
BRA3	1a	Hap83	Kodreti, Branica River	Slovenia	45.8177	13.8864	MF407798	Palandacic et al. 2017
BRA4	1a	Hap69	Kodreti, Branica River	Slovenia	45.8177	13.8864	MF407799	Palandacic et al. 2017
BRAN10	1a	Hap83	Branica	Slovenia	45.840277	13.830890	PV523303	Reier et al. 2025
BRAN11	1a	Hap83	Branica	Slovenia	45.840277	13.830890	PV523304	Reier et al. 2025
BRAN12	1a	Hap83	Branica	Slovenia	45.840277	13.830890	PV523305	Reier et al. 2025
BRAN13	1a	Hap83	Branica	Slovenia	45.840277	13.830890	PV523306	Reier et al. 2025
BRAN14	1a	Hap69	Branica	Slovenia	45.840277	13.830890	PV523307	Reier et al. 2025
BRAN15	1a	Hap83	Branica	Slovenia	45.840277	13.830890	PV523308	Reier et al. 2025
BRAN16	1a	Hap69	Branica	Slovenia	45.840277	13.830890	PV523309	Reier et al. 2025
BRAN17	1a	Hap83	Branica	Slovenia	45.840277	13.830890	PV523310	Reier et al. 2025
BRAN18	1a	Hap83	Branica	Slovenia	45.840277	13.830890	PV523311	Reier et al. 2025
BRAN19	1a	Hap83	Branica	Slovenia	45.840277	13.830890	PV523312	Reier et al. 2025
BRAN20	1a	Hap69	Branica	Slovenia	45.840277	13.830890	PV523313	Reier et al. 2025
BRAN21	1a	Hap83	Branica	Slovenia	45.840277	13.830890	PV523314	Reier et al. 2025
BRAN23	1a	Hap83	Branica	Slovenia	45.840277	13.830890	PV523315	Reier et al. 2025
BRAN25	1a	Hap83	Branica	Slovenia	45.840277	13.830890	PV523316	Reier et al. 2025
BRAN26	1a	Hap69	Branica	Slovenia	45.840277	13.830890	PV523317	Reier et al. 2025
BRAN6	1a	Hap83	Branica	Slovenia	45.840277	13.830890	PV523318	Reier et al. 2025
BRAN7	1a	Hap83	Branica	Slovenia	45.840277	13.830890	PV523319	Reier et al. 2025
BRAN8	1a	Hap83	Branica	Slovenia	45.840277	13.830890	PV523320	Reier et al. 2025
BRAN9	1a	Hap83	Branica	Slovenia	45.840277	13.830890	PV523321	Reier et al. 2025
CER1	1c	Hap84	Dolenja vas, Cerkniščica	Slovenia	45.7897	14.3552	MF407914	Palandacic et al. 2017
CER10	1a	Hap83	Dolenja vas, Cerkniščica	Slovenia	45.7897	14.3552	MF407800	Palandacic et al. 2017
CER11	1a	Hap83	Dolenja vas, Cerkniščica	Slovenia	45.7897	14.3552	MF407801	Palandacic et al. 2017
CER12	1c	Hap84	Dolenja vas, Cerkniščica	Slovenia	45.7897	14.3552	MF407915	Palandacic et al. 2017
CER13	1a	Hap83	Dolenja vas, Cerkniščica	Slovenia	45.7897	14.3552	MF407802	Palandacic et al. 2017
CER2	1a	Hap83	Dolenja vas, Cerkniščica	Slovenia	45.7897	14.3552	MF407803	Palandacic et al. 2017
CER5	1a	Hap83	Dolenja vas, Cerkniščica	Slovenia	45.7897	14.3552	MF407804	Palandacic et al. 2017
CER6	1a	Hap69	Dolenja vas, Cerkniščica	Slovenia	45.7897	14.3552	MF407805	Palandacic et al. 2017
CER7	1c	Hap84	Dolenja vas, Cerkniščica	Slovenia	45.7897	14.3552	MF407916	Palandacic et al. 2017
CER8	1a	Hap83	Dolenja vas, Cerkniščica	Slovenia	45.7897	14.3552	MF407806	Palandacic et al. 2017
CER9	1c	Hap84	Dolenja vas, Cerkniščica	Slovenia	45.7897	14.3552	MF407917	Palandacic et al. 2017
CERJ1	1c	Hap134	Cereja, small pond next to Café	Slovenia	45.8278491	14.637292694	ON459812	Reier et al. 2022
CERJ10	1c	Hap134	Cereja, small pond next to Café	Slovenia	45.8278491	14.637292694	ON459813	Reier et al. 2022
CERJ11	1c	Hap84	Cereja, small pond next to Café	Slovenia	45.8278491	14.637292694	ON459814	Reier et al. 2022
CERJ12	1c	Hap84	Cereja, small pond next to Café	Slovenia	45.8278491	14.637292694	ON459815	Reier et al. 2022
CERJ13	1c	Hap84	Cereja, small pond next to Café	Slovenia	45.8278491	14.637292694	ON459816	Reier et al. 2022
CERJ14	1c	Hap134	Cereja, small pond next to Café	Slovenia	45.8278491	14.637292694	ON459817	Reier et al. 2022
CERJ15	1c	Hap134	Cereja, small pond next to Café	Slovenia	45.8278491	14.637292694	ON459818	Reier et al. 2022
CERJ16	1c	Hap84	Cereja, small pond next to Café	Slovenia	45.8278491	14.637292694	ON459819	Reier et al. 2022
CERJ17	1c	Hap134	Cereja, small pond next to Café	Slovenia	45.8278491	14.637292694	ON459820	Reier et al. 2022
CERJ18	1c	Hap84	Cereja, small pond next to Café	Slovenia	45.8278491	14.637292694	ON459821	Reier et al. 2022
CERJ19	1c	Hap134	Cereja, small pond next to Café	Slovenia	45.8278491	14.637292694	ON459822	Reier et al. 2022
CERJ2	1c	Hap84	Cereja, small pond next to Café	Slovenia	45.8278491	14.637292694	ON459823	Reier et al. 2022
CERJ20	1c	Hap84	Cereja, small pond next to Café	Slovenia	45.8278491	14.637292694	ON459824	Reier et al. 2022
CERJ21	1c	Hap134	Cereja, small pond next to Café	Slovenia	45.8278491	14.637292694	ON459825	Reier et al. 2022
CERJ22	1c	Hap134	Cereja, small pond next to Café	Slovenia	45.8278491	14.637292694	ON459826	Reier et al. 2022
CERJ23	1c	Hap84	Cereja, small pond next to Café	Slovenia	45.8278491	14.637292694	ON459827	Reier et al. 2022
CERJ24	1c	Hap84	Cereja, small pond next to Café	Slovenia	45.8278491	14.637292694	ON459828	Reier et al. 2022
CERJ25	1c	Hap134	Cereja, small pond next to Café	Slovenia	45.8278491	14.637292694	ON459829	Reier et al. 2022
CERJ26	1c	Hap134	Cereja, small pond next to Café	Slovenia	45.8278491	14.637292694	ON459830	Reier et al. 2022
CERJ27	1c	Hap134	Cereja, small pond next to Café	Slovenia	45.8278491	14.637292694	ON459831	Reier et al. 2022
CERJ28	1c	Hap134	Cereja, small pond next to Café	Slovenia	45.8278491	14.637292694	ON459832	Reier et al. 2022
CERJ29	1c	Hap134	Cereja, small pond next to Café	Slovenia	45.8278491	14.637292694	ON459833	Reier et al. 2022
CERJ3	1c	Hap134	Cereja, small pond next to Café	Slovenia	45.8278491	14.637292694	ON459834	Reier et al. 2022
CERJ30	1c	Hap134	Cereja, small pond next to Café	Slovenia	45.8278491	14.637292694	ON459835	Reier et al. 2022
CERJ31	1c	Hap134	Cereja, small pond next to Café	Slovenia	45.8278491	14.637292694	ON459836	Reier et al. 2022
CERJ32	1c	Hap84	Cereja, small pond next to Café	Slovenia	45.8278491	14.637292694	ON459837	Reier et al. 2022
CERJ33	1c	Hap84	Cereja, small pond next to Café	Slovenia	45.8278491	14.637292694	ON459838	Reier et al. 2022
CERJ34	1c	Hap134	Cereja, small pond next to Café	Slovenia	45.8278491	14.637292694	ON459839	Reier et al. 2022
CERJ35	1c	Hap84	Cereja, small pond next to Café	Slovenia	45.8278491	14.637292694	ON459840	Reier et al. 2022
CERJ36	1c	Hap134	Cereja, small pond next to Café	Slovenia	45.8278491	14.637292694	ON459841	Reier et al. 2022
CERJ4	1c	Hap134	Cereja, small pond next to Café	Slovenia	45.8278491	14.637292694	ON459842	Reier et al. 2022
CERJ5	1c	Hap134	Cereja, small pond next to Café	Slovenia	45.8278491	14.637292694	ON459843	Reier et al. 2022
CERJ6	1c	Hap134	Cereja, small pond next to Café	Slovenia	45.8278491	14.637292694	ON459844	Reier et al. 2022
CERJ7	1c	Hap134	Cereja, small pond next to Café	Slovenia	45.8278491	14.637292694	ON459845	Reier et al. 2022
CERJ8	1c	Hap134	Cereja, small pond next to Café	Slovenia	45.8278491	14.637292694	ON459846	Reier et al. 2022
CERJ9	1c	Hap84	Cereja, small pond next to Café	Slovenia	45.8278491	14.637292694	ON459847	Reier et al. 2022
CERK1	1a	Hap69	Cerkniscica River, village Dolenja vas	Slovenia	45.785985	14.343507	ON459848	Reier et al. 2022
CERK10	1a	Hap84	Cerkniscica River, village Dolenja vas	Slovenia	45.785985	14.343507	ON459849	Reier et al. 2022
CERK11	1c	Hap69	Cerkniscica River, village Dolenja vas	Slovenia	45.785985	14.343507	ON459850	Reier et al. 2022
CERK12	1a	Hap84	Cerkniscica River, village Dolenja vas	Slovenia	45.785985	14.343507	ON459851	Reier et al. 2022
CERK13	1a	Hap83	Cerkniscica River, village Dolenja vas	Slovenia	45.785985	14.343507	ON459852	Reier et al. 2022
CERK14	1a	Hap69	Cerkniscica River, village Dolenja vas	Slovenia	45.785985	14.343507	ON459853	Reier et al. 2022
CERK15	1a	Hap83	Cerkniscica River, village Dolenja vas	Slovenia	45.785985	14.343507	ON459854	Reier et al. 2022
CERK16	1a	Hap69	Cerkniscica River, village Dolenja vas	Slovenia	45.785985	14.343507	ON459855	Reier et al. 2022
CERK17	1a	Hap69	Cerkniscica River, village Dolenja vas	Slovenia	45.785985	14.343507	ON459856	Reier et al. 2022
CERK19	1a	Hap83	Cerkniscica River, village Dolenja vas	Slovenia	45.785985	14.343507	ON459857	Reier et al. 2022
CERK2	1a	Hap69	Cerkniscica River, village Dolenja vas	Slovenia	45.785985	14.343507	ON459858	Reier et al. 2022
CERK20	1a	Hap69	Cerkniscica River, village Dolenja vas	Slovenia	45.785985	14.343507	ON459859	Reier et al. 2022
CERK23	1a	Hap83	River Cerkniscica, village Dolenja vas	Slovenia	45.785985	14.343507	ON459860	Reier et al. 2022
CERK25	1a	Hap83	River Cerkniscica, village Dolenja vas	Slovenia	45.785985	14.343507	ON459861	Reier et al. 2022
CERK26	1a	Hap69	River Cerkniscica, village Dolenja vas	Slovenia	45.785985	14.343507	ON459862	Reier et al. 2022
CERK28	1a	Hap69	River Cerkniscica, village Dolenja vas	Slovenia	45.785985	14.343507	ON459863	Reier et al. 2022
CERK3	1a	Hap69	Cerkniscica River, village Dolenja vas	Slovenia	45.785985	14.343507	ON459864	Reier et al. 2022
CERK30	1a	Hap69	River Cerkniscica, village Dolenja vas	Slovenia	45.785985	14.343507	ON459865	Reier et al. 2022
CERK31	1c	Hap84	Cerkniscica River, village Dolenja vas	Slovenia	45.785985	14.343507	ON459866	Reier et al. 2022
CERK32	1a	Hap69	Cerkniscica River, village Dolenja vas	Slovenia	45.785985	14.343507	ON459867	Reier et al. 2022
CERK4	1a	Hap83	Cerkniscica River, village Dolenja vas	Slovenia	45.785985	14.343507	ON459868	Reier et al. 2022
CERK5	1a	Hap69	Cerkniscica River, village Dolenja vas	Slovenia	45.785985	14.343507	ON459869	Reier et al. 2022
CERK9	1a	Hap83	Cerkniscica River, village Dolenja vas	Slovenia	45.785985	14.343507	ON459870	Reier et al. 2022
CH17	12	Hap48	Conches, Seymaz River à la hauteur du pont vers la collège Claparède, affluent de l'Arve, kraj : Conches, La Seymaz je recica, pod mostom nasproti tega kolidza, pritok reke L´Arve	Switzerland	46,189324	6.18617	MF407780	Palandacic et al. 2017
CH31	12	Hap48	Conches, Seymaz River à la hauteur du pont vers la collège Claparède, affluent de l'Arve, kraj : Conches, La Seymaz je recica, pod mostom nasproti tega kolidza, pritok reke L´Arve	Switzerland	46,189324	6.18617	MF407781	Palandacic et al. 2017
CH9	5b	Hap25	Conches, Seymaz River à la hauteur du pont vers la collège Claparède, affluent de l'Arve, kraj : Conches, La Seymaz je recica, pod mostom nasproti tega kolidza, pritok reke L´Arve	Switzerland	46,189324	6.18617	MF407723	Palandacic et al. 2017
CRE1	12	Hap51	Ceresole Reale, Ceresole Lake	Italy	45.435	7.21972	MF407782	Palandacic et al. 2017
CRE2	12	Hap51	Ceresole Reale, Ceresole Lake	Italy	45.435	7.21972	MF407783	Palandacic et al. 2017
CRE3	12	Hap51	Ceresole Reale, Ceresole Lake	Italy	45.435	7.21972	MF407784	Palandacic et al. 2017
CRMO1	1c	Hap135	Črmošnjičica	Slovenia	45.689440	15.093378	PV523503	Reier et al. 2025
CRMO11	1c	Hap136	Črmošnjičica	Slovenia	45.689440	15.093378	PV523511	Reier et al. 2025
CRMO12	1c	Hap136	Črmošnjičica	Slovenia	45.689440	15.093378	PV523512	Reier et al. 2025
CRMO13	1c	Hap137	Črmošnjičica	Slovenia	45.689440	15.093378	PV523513	Reier et al. 2025
CRMO14	1c	Hap135	Črmošnjičica	Slovenia	45.689440	15.093378	PV523514	Reier et al. 2025
CRMO15	1c	Hap135	Črmošnjičica	Slovenia	45.689440	15.093378	PV523515	Reier et al. 2025
CRMO16	1c	Hap135	Črmošnjičica	Slovenia	45.689440	15.093378	PV523516	Reier et al. 2025
CRMO17	1c	Hap136	Črmošnjičica	Slovenia	45.689440	15.093378	PV523517	Reier et al. 2025
CRMO18	1c	Hap136	Črmošnjičica	Slovenia	45.689440	15.093378	PV523518	Reier et al. 2025
CRMO19	1c	Hap136	Črmošnjičica	Slovenia	45.689440	15.093378	PV523519	Reier et al. 2025
CRMO3	1c	Hap135	Črmošnjičica	Slovenia	45.689440	15.093378	PV523504	Reier et al. 2025
CRMO4	1c	Hap135	Črmošnjičica	Slovenia	45.689440	15.093378	PV523505	Reier et al. 2025
CRMO5	1c	Hap135	Črmošnjičica	Slovenia	45.689440	15.093378	PV523506	Reier et al. 2025
CRMO6	1c	Hap135	Črmošnjičica	Slovenia	45.689440	15.093378	PV523507	Reier et al. 2025
CRMO7	1c	Hap135	Črmošnjičica	Slovenia	45.689440	15.093378	PV523508	Reier et al. 2025
CRMO8	1c	Hap138	Črmošnjičica	Slovenia	45.689440	15.093378	PV523509	Reier et al. 2025
CRMO9	1c	Hap135	Črmošnjičica	Slovenia	45.689440	15.093378	PV523510	Reier et al. 2025
DON1	10	Hap4	Donrath - Heppenberg	Germany	50.8609	7.22912	OM892497	Palandacic et al. 2022
DON2	10	Hap2	Donrath - Heppenberg	Germany	50.8609	7.22912	OM892498	Palandacic et al. 2022
DON3	10	Hap2	Donrath - Heppenberg	Germany	50.8609	7.22912	OM892499	Palandacic et al. 2022
DON4	10	Hap2	Donrath - Heppenberg	Germany	50.8609	7.22912	OM892500	Palandacic et al. 2022
DON5	10	Hap2	Donrath - Heppenberg	Germany	50.8609	7.22912	OM892501	Palandacic et al. 2022
DON6	10	Hap2	Donrath - Heppenberg	Germany	50.8609	7.22912	OM892502	Palandacic et al. 2022
DON7	10	Hap2	Donrath - Heppenberg	Germany	50.8609	7.22912	OM892503	Palandacic et al. 2022
DON8	10	Hap2	Donrath - Heppenberg	Germany	50.8609	7.22912	OM892504	Palandacic et al. 2022
DRAG1	1a	Hap83	confluence of Dargonac (Confluence to Vipava)	Slovenia	45.840251	13.934037	ON460237	Reier et al. 2022
DRAG2	1a	Hap69	confluence of Dargonac (Confluence to Vipava)	Slovenia	45.840251	13.934037	ON460238	Reier et al. 2022
DRAG3	1a	Hap83	confluence of Dargonac (Confluence to Vipava)	Slovenia	45.840251	13.934037	ON460239	Reier et al. 2022
DRAG4	1a	Hap69	Dragonac (confluence to Vipava), waterfall	Slovenia	45.840251	13.934037	ON460240	Reier et al. 2022
DUI1	1d	Hap161	Duisitzkarsee, Schladming, Niedere Tauern, Steiermark, Österreich	Austria	47,298473	13,689875	MN816103	Palandacic et al. 2020
EPE1	11	Hap35	Epe	Netherlands	52.3287	6.00352	OM892505	Palandacic et al. 2022
EPE10	11	Hap37	Epe	Netherlands	52.3287	6.00352	OM892514	Palandacic et al. 2022
EPE2	11	Hap38	Epe	Netherlands	52.3287	6.00352	OM892506	Palandacic et al. 2022
EPE3	11	Hap35	Epe	Netherlands	52.3287	6.00352	OM892507	Palandacic et al. 2022
EPE4	11	Hap37	Epe	Netherlands	52.3287	6.00352	OM892508	Palandacic et al. 2022
EPE5	11	Hap37	Epe	Netherlands	52.3287	6.00352	OM892509	Palandacic et al. 2022
EPE6	11	Hap35	Epe	Netherlands	52.3287	6.00352	OM892510	Palandacic et al. 2022
EPE7	11	Hap35	Epe	Netherlands	52.3287	6.00352	OM892511	Palandacic et al. 2022
EPE8	11	Hap35	Epe	Netherlands	52.3287	6.00352	OM892512	Palandacic et al. 2022
EPE9	11	Hap35	Epe	Netherlands	52.3287	6.00352	OM892513	Palandacic et al. 2022
FBPIS411-11	5b	Hap169	Inn	Germany	48.0578	12.2201		Sternberg et al. 2025
FBPIS426-11	5b	Hap169	Diebelbach	Germany	48.3055	10.8129		Sternberg et al. 2025
FBPIS427-11	5b	Hap170	Wertach	Germany	48.3649	10.879		Sternberg et al. 2025
FBPIS437-11	10	Hap2		Germany	50.0667	9.66694		Sternberg et al. 2025
FBPIS456-11	5b	Hap177	Schwaigbach-Pforrenaugbach	Germany	48.35	11.7333		Sternberg et al. 2025
FBPIS470-11	5b	Hap170	Kessel	Germany	48.708	10.6352		Sternberg et al. 2025
FBPIS471-11	5b	Hap170	Kessel	Germany	48.708	10.6352		Sternberg et al. 2025
FBPIS472-11	5b	Hap178	Kessel	Germany	48.708	10.6352		Sternberg et al. 2025
FBPIS500-11	11	Hap39	Selbitz	Germany	50.3607	11.6905		Sternberg et al. 2025
FBPIS501-11	11	Hap39	Selbitz	Germany	50.3607	11.6905		Sternberg et al. 2025
FBPIS507-11	11	Hap35	Schwarzer-Regen	Germany	48.9675	13.1208		Sternberg et al. 2025
FBPIS511-11	5b	Hap169	Mangfall	Germany	47.8458	12.1077		Sternberg et al. 2025
FBPIS512-11	5b	Hap170	Iller	Germany	48.3584	9.99796		Sternberg et al. 2025
FBPIS526-11	5b	Hap25	Kronach	Germany	50.2603	11.3492		Sternberg et al. 2025
FBPIS529-11	5b	Hap177	Isar	Germany	48.4667	11.9473		Sternberg et al. 2025
FBPIS534-11	5b	Hap166	Salzach	Austria	48.0371	12.8201
FFFtag10701	12	Hap52	Boulzane, Saint-paul-de-fenouillet	France	42.806 N	2.483 E	MT975700	Denys et al. 2020	MNHN 2011-838
FFFtag10702	12	Hap52	Boulzane, Saint-paul-de-fenouillet	France	42.806 N	2.483 E	MT975701	Denys et al. 2020	MNHN 2011-838
FFFtag10820	12	Hap53	Rhone, Jons	France	45.812 N	5.091 E	MT975712	Denys et al. 2020	MNHN 2011-946
FFFtag10866	10	Hap5	Seulles, Tierceville	France	49.291 N	0.527 W	MT975713	Denys et al. 2020	MNHN 2011-1136
FFFtag10871	10	Hap6	Epte, Guerny	France	49.218 N	1.688 E	MT975714	Denys et al. 2020	MNHN 2011-1141
FFFtag12344	12	Hap52	Ilouvre, Babeau-Bouldoux	France	43.447 N	2.912 E	MT975721	Denys et al. 2020	MNHN 2014-2737
FFFtag12345	12	Hap52	Ilouvre, Babeau-Bouldoux	France	43.447 N	2.912 E	MT975722	Denys et al. 2020	MNHN 2014-2737
FFFtag12346	12	Hap52	Ilouvre, Babeau-Bouldoux	France	43.447 N	2.912 E	MT975723	Denys et al. 2020	MNHN 2014-2737
FFFtag12349	12	Hap54	Herault, Valleraugue	France	44.087 N	3.605 E	MT975726	Denys et al. 2020	MNHN 2014-2736
FFFtag12451	12	Hap54	Herault, Valleraugue	France	44.087 N	3.605 E	MT975727	Denys et al. 2020	MNHN 2014-2736
FFFtag12454	12	Hap48	Vannon, Brotte-les-Ray	France	47.604 N	5.735 E	MT975728	Denys et al. 2020	MNHN 2014-2727
FFFtag12460	10	Hap7	Oise, Gergny	France	49.909 N	3.935 E	MT975729	Denys et al. 2020	MNHN 2014-2724
FFFtag12463	12	Hap55	Bourne, Saint-Thomas-en-Royans	France	45.061 N	5.280 E	MT975730	Denys et al. 2020	MNHN 2014-2726
FFFtag12468	12	Hap56	Suran, Neuville-sur-Ain	France	46.082 N	5.341 E	MT975731	Denys et al. 2020	MNHN 2014-2730
FFFtag1978	10	Hap8	Beuvron, Ouagne	France	47.400 N	3.495 E	MT975738	Denys et al. 2020	MNHN 2014-2748
FFFtag1979	10	Hap9	Beuvron, Ouagne	France	47.400 N	3.495 E	MT975739	Denys et al. 2020	MNHN 2014-2748
FFFtag1981	5b	Hap179	Thur, Staffefelden	France	47.823 N	7.253 E	MT975740	Denys et al. 2020	MNHN 2014-2801
FFFtag1982	5b	Hap179	Thur, Staffefelden	France	47.823 N	7.253 E	MT975741	Denys et al. 2020	MNHN 2014-2801
FFFtag1983	5b	Hap179	Thur, Staffefelden	France	47.823 N	7.253 E	MT975742	Denys et al. 2020	MNHN 2014-2801
FFFtag1992	10	Hap10	Ornai Revigny-sur-Ornain	France	48.825	4.983	MT975747	Denys et al. 2020	MNHN 2014-2743
FFFtag1994	12	Hap57	Luech, Chamborigaud	France	44.328 N	3.959 E	MT975748	Denys et al. 2020	MNHN 2014-2804
FFFtag1996	12	Hap58	Luech, Chamborigaud	France	44.328 N	3.959 E	MT975749	Denys et al. 2020	MNHN 2014-2804
FFFtag1998	10	Hap2	Anger, Circourt-sur-Mouzon	France	48.280 N	5.703 E	MT975750	Denys et al. 2020	MNHN 2014-2769
FFFtag1999	10	Hap2	Anger, Circourt-sur-Mouzon	France	48.280 N	5.703 E	MT975751	Denys et al. 2020	MNHN 2014-2769
FFFtag4089	12	Hap52	Agly, La Tournere	France	42.802 N	2.497 E	MT975754	Denys et al. 2020	MNHN 2010-486
FFFtag4107	12	Hap52	Desix, Ansignan	France	42.755 N	2.522 E	MT975758	Denys et al. 2020	MNHN 2010-495
FFFtag4114	12	Hap59	Tanyari,St-Genis-des-Fontaines	France	42.539 N	2.935 E	MT975759	Denys et al. 2020	MNHN 2010-502
FFFtag4127	12	Hap59	Massane, Argeles	France	42.531 N	2.989 E	MT975763	Denys et al. 2020	MNHN 2010-511
FFFtag4131	12	Hap54	Boulzane, Puilaurens	France	42.789 N	2.310 E	MT975764	Denys et al. 2020	MNHN 2010-519
FFFtag4177	12	Hap60	Tet, Eus	France	42.644 N	2.482 E	MT975765	Denys et al. 2020	MNHN 2010-1000
FFFtag4272	12	Hap61	Bueges,Pegairolles-de-Bueges	France	43.813 N	3.592 E	MT975771	Denys et al. 2020	MNHN 2010-1069
FFFtag4273	12	Hap61	Garel, Saint-Jean-de-Bueges	France	43.834 N	3.617 E	MT975772	Denys et al. 2020	MNHN 2010-1071
FFFtag4332	12	Hap62	Crieulon, Orthoux-Serignac-Quilhan	France	43.889 N	4.035 E	MT975777	Denys et al. 2020	MNHN 2011-251
FFFtag4393	12	Hap63	Ouche,Fleurey-sur-ouche	France	47.310 N	4.844 E	MT975789	Denys et al. 2020	MNHN 2011-407
FFFtag4401	10	Hap6	Cure, Voutenay-sur-cure	France	47.559 N	3.784 E	MT975790	Denys et al. 2020	MNHN 2011-403
FFFtag4413	10	Hap8	Seine, Nod-Sur-Seine	France	47.765 N	4.570 E	MT975791	Denys et al. 2020	MNHN 2011-400
FFFtag4416	12	Hap48	Orain, Saint-Baraing	France	46.988 N	5.447 E	MT975792	Denys et al. 2020	MNHN 2011-388
FFFtag4440	12	Hap52	Herault, Valleraugue	France	44.087 N	3.605 E	MT975794	Denys et al. 2020	MNHN 2011-834
FFFtag4441	12	Hap52	Herault, Valleraugue	France	44.087 N	3.605 E	MT975795	Denys et al. 2020	MNHN 2011-834
FFFtag4443	10	Hap11	Golo, Campitello	France	42.507 N	9.325 E	MT975796	Denys et al. 2020	MNHN 2011-835
FFFtag4445	12	Hap48	Tech, Reynes	France	42.495 N	2.721 E	MT975797	Denys et al. 2020	MNHN 2011-831
FFFtag4446	12	Hap59	Tech, Reynes	France	42.495 N	2.721 E	MT975798	Denys et al. 2020	MNHN 2011-831
FFFtagVAI2	10	Hap2	Houille, Givet	France	50.129 N	4.840 E	MT975799	Denys et al. 2020	MNHN 2014-21
FFFtagVAI4	10	Hap12	Houille, Givet	France	50.129 N	4.840 E	MT975800	Denys et al. 2020	MNHN 2014-21
FIO1	1a	Hap69	Crissolo, Fiorenza Lake	Italy	44.7461	7.09306	KX673420	Ramler et ali. 2016
FIO2	1a	Hap69	Crissolo, Fiorenza Lake	Italy	44.7461	7.09306	KX673421	Ramler et ali. 2016
FIO3	1a	Hap69	Crissolo, Fiorenza Lake	Italy	44.7461	7.09306	KX673422	Ramler et ali. 2016
FISC1	9a	Hap232	das obere Ende vom Fischaufstieg an der Fischa in Fischamend	Austria	48.110270	16.610301
FON1	1a	Hap85	Fontana Vera, Ticino River	Italy	46,445146	8,836655	MF407807	Palandacic et al. 2017
FON2	1a	Hap85	Fontana Vera, Ticino River	Italy	46,445146	8,836655	MF407808	Palandacic et al. 2017
FON3	1a	Hap85	Fontana Vera, Ticino River	Italy	46,445146	8,836655	MF407809	Palandacic et al. 2017
FON4	1a	Hap85	Fontana Vera, Ticino River	Italy	46,445146	8,836655	MF407810	Palandacic et al. 2017
FON5	1a	Hap85	Fontana Vera, Ticino River	Italy	46,445146	8,836655	MF407811	Palandacic et al. 2017
FON6	1a	Hap85	Fontana Vera, Ticino River	Italy	46,445146	8,836655	MF407812	Palandacic et al. 2017
FON7	1a	Hap85	Fontana Vera, Ticino River	Italy	46,445146	8,836655	MF407813	Palandacic et al. 2017
GIGL1	1d	Hap161	Giglachsee (Unterer), Preunegg	Austria	47.2867	13.6542
GIGL2	5b	Hap171	Giglachsee (Unterer), Preunegg	Austria	47.2867	13.6542
GIGL3	1d	Hap161	Giglachsee (Unterer), Preunegg	Austria	47.2867	13.6542
GIGL4	1d	Hap161	Giglachsee (Unterer), Preunegg	Austria	47.2867	13.6542
GIGL5	1d	Hap161	Giglachsee (Unterer), Preunegg	Austria	47.2867	13.6542
GIGL6	1d	Hap161	Giglachsee (Unterer), Preunegg	Austria	47.2867	13.6542
GIGL7	1d	Hap162	Giglachsee Ausrinn, Schladming	Austria	47.2867	13.6556
GIGL8	5b	Hap162	Giglachsee Ausrinn, Schladming	Austria	47.2867	13.6556
GOUD1	12	Hap48	Goudargues, Ceze River	France	44,215185	4,472345	MF407785	Palandacic et al. 2017
GOUD2	12	Hap48	Goudargues, Ceze River	France	44,215185	4,472345	MF407786	Palandacic et al. 2017
GRCK1	9a	Hap234	Szczawnica, Grajcarek Stream	Poland	49,42425	20,461528	MF407957	Palandacic et al. 2017
GRCK2	9a	Hap232	Szczawnica, Grajcarek Stream	Poland	49,42425	20,461528	MF407958	Palandacic et al. 2017
GRCK3	9a	Hap235	Szczawnica, Grajcarek Stream	Poland	49,42425	20,461528	MF407959	Palandacic et al. 2017
GRCK4	9a	Hap232	Szczawnica, Grajcarek Stream	Poland	49,42425	20,461528	MF407960	Palandacic et al. 2017
GRCK5	9a	Hap232	Szczawnica, Grajcarek Stream	Poland	49,42425	20,461528	MF407961	Palandacic et al. 2017
GRS1	5b	Hap166	Grundl-Lake (Grundlsee)	Austria	47.6312	13.862	KX673423	Ramler et al. 2016	98654
GRS2	5b	Hap166	Grundl-Lake (Grundlsee)	Austria	47.6312	13.862	KX673424	Ramler et al. 2016	98654
GRS3	5b	Hap180	Grundl-Lake (Grundlsee)	Austria	47.6312	13.862	KX673425	Ramler et al. 2016	98654
GRS4	5b	Hap171	Grundl-Lake (Grundlsee)	Austria	47.6312	13.862	KX673426	Ramler et al. 2016	98654
GRS5	5b	Hap180	Grundl-Lake (Grundlsee)	Austria	47.6312	13.862	KX673427	Ramler et al. 2016	98654
HOHE1	1d	Hap159	Hohenwart Gegend (Wolzer Tauern), Schöttlbach drainage (Mur)	Austria	47.321867	14.239286
HOHE2	1d	Hap159	Hohenwart Gegend (Wolzer Tauern), Schöttlbach drainage (Mur)	Austria	47.321867	14.239286
HOHE3	5b	Hap171	Hohenwart Gegend (Wolzer Tauern), Schöttlbach drainage (Mur)	Austria	47.321867	14.239286
HOHE4	5b	Hap173	Hohenwart Gegend (Wolzer Tauern), Schöttlbach drainage (Mur)	Austria	47.321867	14.239286
HOHE5	5b	Hap173	Hohenwart Gegend (Wolzer Tauern), Schöttlbach drainage (Mur)	Austria	47.321867	14.239286
HOHE6	1d	Hap159	Hohenwart Gegend (Wolzer Tauern), Schöttlbach drainage (Mur)	Austria	47.321867	14.239286
HOTE1	1a	Hap83	Stream Hotenjka, village Hotedrscica	Slovenia	45.930610	14.143766	ON459876	Reier et al. 2022
HOTE11	1a	Hap83	Stream Hotenjka, village Hotedrscica	Slovenia	45.930610	14.143766	ON459877	Reier et al. 2022
HOTE12	1a	Hap83	Stream Hotenjka, village Hotedrscica	Slovenia	45.930610	14.143766	ON459878	Reier et al. 2022
HOTE13	1a	Hap83	Stream Hotenjka, village Hotedrscica	Slovenia	45.930610	14.143766	ON459879	Reier et al. 2022
HOTE14	1a	Hap83	Stream Hotenjka, village Hotedrscica	Slovenia	45.930610	14.143766	ON459880	Reier et al. 2022
HOTE15	1a	Hap83	Stream Hotenjka, village Hotedrscica	Slovenia	45.930610	14.143766	ON459881	Reier et al. 2022
HOTE16	1a	Hap83	Stream Hotenjka, village Hotedrscica	Slovenia	45.930610	14.143766	ON459882	Reier et al. 2022
HOTE17	1a	Hap83	Stream Hotenjka, village Hotedrscica	Slovenia	45.930610	14.143766	ON459883	Reier et al. 2022
HOTE18	1a	Hap83	Stream Hotenjka, village Hotedrscica	Slovenia	45.930610	14.143766	ON459884	Reier et al. 2022
HOTE19	1a	Hap83	Stream Hotenjka, village Hotedrscica	Slovenia	45.930610	14.143766	ON459885	Reier et al. 2022
HOTE2	1a	Hap83	Stream Hotenjka, village Hotedrscica	Slovenia	45.930610	14.143766	ON459886	Reier et al. 2022
HOTE21	1a	Hap83	Stream Hotenjka, village Hotedrscica	Slovenia	45.930610	14.143766	ON459887	Reier et al. 2022
HOTE22	1a	Hap83	Stream Hotenjka, village Hotedrscica	Slovenia	45.930610	14.143766	ON459888	Reier et al. 2022
HOTE3	1a	Hap83	Stream Hotenjka, village Hotedrscica	Slovenia	45.930610	14.143766	ON459889	Reier et al. 2022
HOTE4	1a	Hap83	Stream Hotenjka, village Hotedrscica	Slovenia	45.930610	14.143766	ON459890	Reier et al. 2022
HOTE5	1a	Hap83	Stream Hotenjka, village Hotedrscica	Slovenia	45.930610	14.143766	ON459891	Reier et al. 2022
HOTE7	1a	Hap83	Stream Hotenjka, village Hotedrscica	Slovenia	45.930610	14.143766	ON459892	Reier et al. 2022
HOTE8	1a	Hap83	Stream Hotenjka, village Hotedrscica	Slovenia	45.930610	14.143766	ON459893	Reier et al. 2022
HOTE9	1a	Hap83	Stream Hotenjka, village Hotedrscica	Slovenia	45.930610	14.143766	ON459894	Reier et al. 2022
HQ960469	11	Hap35	Sedliste, Svratka River	Czech Republic	49.657	16.224	HQ960469	Mendel et al. 2012
HQ960470	11	Hap35	Sedliste, Svratka River	Czech Republic	49.657	16.224	HQ960470	Mendel et al. 2012
HQ960471	11	Hap35	Sedliste, Svratka River	Czech Republic	49.657	16.224	HQ960471	Mendel et al. 2012
HQ960477	11	Hap39	Horni Vltavice, Vltava River	Czech Republic	48.953	13.757	HQ960477	Mendel et al. 2012
HQ960538	11	Hap40	Kutrin, Krounka River	Czech Republic	49.823	16.059	HQ960538	Mendel et al. 2012
HQ960606	11	Hap35	Jimramov, Svratka River	Czech Republic	49.633	16.225	HQ960606	Mendel et al. 2012
HQ960697	11	Hap39	Prepere, Jizera River	Czech Republic	50.581	15.113	HQ960697	Mendel et al. 2012
HQ960698	11	Hap39	Prepere, Jizera River	Czech Republic	50.581	15.113	HQ960698	Mendel et al. 2012
HQ960699	11	Hap39	Tynište nad Orlici, Nahon Alba River	Czech Republic	50.161	16.064	HQ960699	Mendel et al. 2012
HQ960700	11	Hap41	Slatinany, Chrudimka River	Czech Republic	49.918	15.812	HQ960700	Mendel et al. 2012
HQ960813	9a	Hap232	Beskydy, Slavic River	Czech Republic	49.585	18.611	HQ960813	Mendel et al. 2012
HQ960814	9a	Hap232	Zaben, Olesna River	Czech Republic	49.716	18.294	HQ960814	Mendel et al. 2012
HQ960815	9a	Hap232	Lubina, Lubina River	Czech Republic	49.735	18.165	HQ960815	Mendel et al. 2012
HQ960816	9a	Hap236	Tynište nad Orlici, Nahon Alba River	Czech Republic	49.723	17.726	HQ960816	Mendel et al. 2012
HQ960893	9a	Hap237	Roznov pod Radhostem, Roznovska Becva River (Becva - Morava)	Czech Republic	49.468	18.172	HQ960893	Mendel et al. 2012
HQ960910	9a	Hap232	Choryne, Becva River	Czech Republic	49.502	17.906	HQ960910	Mendel et al. 2012
HQ960931	9a	Hap238	Sumice, Ovcirka River	Czech Republic	49.036	17.728	HQ960931	Mendel et al. 2012
HQ960937	9a	Hap232	Hovezi, Vsetinska Becva River	Czech Republic	49.31	18.056	HQ960937	Mendel et al. 2012
HQ960939	9a	Hap232	Vsetinska Becva River	Czech Republic	49.417	17.949	HQ960939	Mendel et al. 2012
HQ960952	11	Hap35	Libčany, Liboc River	Czech Republic	50.325	13.486	HQ960952	Mendel et al. 2012
HQ960953	11	Hap35	Libčany, Liboc River	Czech Republic	50.325	13.486	HQ960953	Mendel et al. 2012
HQ960970	11	Hap39	Boc, Ohre River	Czech Republic	50.33	13.532	HQ960970	Mendel et al. 2012
HQ961030	11	Hap35	Svatava, Svatava River	Czech Republic	50.192	12.626	HQ961030	Mendel et al. 2012
HQ961031	11	Hap42	Boc, Ohre River	Czech Republic	50.362	13.085	HQ961031	Mendel et al. 2012
HUBE1	1a	Hap69	Hubelj, 100 m upwarts the confluence with Vipava	Slovenia	45.86781	13.904234	ON460241	Reier et al. 2022
HUBE4	1a	Hap69	Hubelj, 100 m upwarts the confluence with Vipava	Slovenia	45.86781	13.904234	ON460242	Reier et al. 2022
HUBE5	1a	Hap69	Hubelj, 100 m upwarts the confluence with Vipava	Slovenia	45.86781	13.904234	ON460243	Reier et al. 2022
ISCI1	1c	Hap134	Iscica (Izica)	Slovenia	45.957526	14.534727	ON459909	Reier et al. 2022
ISCI2	1c	Hap69	Iscica (Izica)	Slovenia	45.957526	14.534727	ON459910	Reier et al. 2022
ISCI3	1c	Hap134	Iscica (Izica)	Slovenia	45.957526	14.534727	ON459911	Reier et al. 2022
ISCI4	1c	Hap134	Iscica (Izica)	Slovenia	45.957526	14.534727	ON459912	Reier et al. 2022
ISCI5	1c	Hap134	Iscica (Izica)	Slovenia	45.957526	14.534727	ON459913	Reier et al. 2022
IZIC1	1c	Hap84	River Izica, by the bridge of street Hauptmanca (crossing with Izanska c.)	Slovenia	45.999541	14.518242	ON459895	Reier et al. 2022
IZIC10	1c	Hap134	River Izica, by the bridge of street Hauptmanca (crossing with Izanska c.)	Slovenia	45.999541	14.518242	ON459896	Reier et al. 2022
IZIC11	1c	Hap134	River Izica, by the bridge of street Hauptmanca (crossing with Izanska c.)	Slovenia	45.999541	14.518242	ON459897	Reier et al. 2022
IZIC12	1c	Hap84	River Izica, by the bridge of street Hauptmanca (crossing with Izanska c.)	Slovenia	45.999541	14.518242	ON459898	Reier et al. 2022
IZIC13	1c	Hap84	River Izica, by the bridge of street Hauptmanca (crossing with Izanska c.)	Slovenia	45.999541	14.518242	ON459899	Reier et al. 2022
IZIC14	1c	Hap84	River Izica, by the bridge of street Hauptmanca (crossing with Izanska c.)	Slovenia	45.999541	14.518242	ON459900	Reier et al. 2022
IZIC15	1c	Hap134	River Izica, by the bridge of street Hauptmanca (crossing with Izanska c.)	Slovenia	45.999541	14.518242	ON459901	Reier et al. 2022
IZIC16	1c	Hap134	River Izica, by the bridge of street Hauptmanca (crossing with Izanska c.)	Slovenia	45.999541	14.518242	ON459902	Reier et al. 2022
IZIC17	1c	Hap134	River Izica, by the bridge of street Hauptmanca (crossing with Izanska c.)	Slovenia	45.999541	14.518242	ON459903	Reier et al. 2022
IZIC18	1c	Hap134	River Izica, by the bridge of street Hauptmanca (crossing with Izanska c.)	Slovenia	45.999541	14.518242	ON459904	Reier et al. 2022
IZIC19	1c	Hap142	River Izica, by the bridge of street Hauptmanca (crossing with Izanska c.)	Slovenia	45.999541	14.518242	ON459905	Reier et al. 2022
IZIC2	1c	Hap84	River Izica, by the bridge of street Hauptmanca (crossing with Izanska c.)	Slovenia	45.999541	14.518242	ON459906	Reier et al. 2022
IZIC20	1c	Hap84	River Izica, by the bridge of street Hauptmanca (crossing with Izanska c.)	Slovenia	45.999541	14.518242	ON459907	Reier et al. 2022
IZIC21	1c	Hap84	River Izica, by the bridge of street Hauptmanca (crossing with Izanska c.)	Slovenia	45.999541	14.518242	ON459908	Reier et al. 2022
IZIC3	1c	Hap134	River Izica, by the bridge of street Hauptmanca (crossing with Izanska c.)	Slovenia	45.999541	14.518242	ON459909	Reier et al. 2022
IZIC4	1c	Hap134	River Izica, by the bridge of street Hauptmanca (crossing with Izanska c.)	Slovenia	45.999541	14.518242	ON459910	Reier et al. 2022
IZIC5	1c	Hap130	River Izica, by the bridge of street Hauptmanca (crossing with Izanska c.)	Slovenia	45.999541	14.518242	ON459911	Reier et al. 2022
IZIC6	1c	Hap134	River Izica, by the bridge of street Hauptmanca (crossing with Izanska c.)	Slovenia	45.999541	14.518242	ON459912	Reier et al. 2022
IZIC7	1c	Hap134	River Izica, by the bridge of street Hauptmanca (crossing with Izanska c.)	Slovenia	45.999541	14.518242	ON459913	Reier et al. 2022
IZIC8	1c	Hap134	River Izica, by the bridge of street Hauptmanca (crossing with Izanska c.)	Slovenia	45.999541	14.518242	ON459914	Reier et al. 2022
JOHN1	10	Hap11	Johngraben, Vocherabach	Austria	46.8504	15.2658	MN816041	Palandacic et al. 2020	98898
JOHN2	1d	Hap159	Johngraben, Vocherabach	Austria	46.8504	15.2658	MN816104	Palandacic et al. 2020	98898
KEM1	9a	Hap238	Kemence Patak	Hungary	47.9901	18.9179	MF407962	Palandacic et al. 2017
KEM2	9a	Hap238	Kemence Patak	Hungary	47.9901	18.9179	MF407963	Palandacic et al. 2017
KEM3	9a	Hap238	Kemence Patak	Hungary	47.9901	18.9179	MF407964	Palandacic et al. 2017
KEM4	9a	Hap238	Kemence Patak	Hungary	47.9901	18.9179	MF407965	Palandacic et al. 2017
KEM5	9a	Hap238	Kemence Patak	Hungary	47.9901	18.9179	MF407966	Palandacic et al. 2017
KJ554125	1a	Hap88	Durando, Sangone Stream	Italy	45,028	7,395	KJ554125	Geigher et al. 2014
KJ554137	12	Hap57	Cuni, Bevera River	France	43,883	7,481	KJ554137	Geigher et al. 2014
KJ554141	12	Hap51	Frangy, Usses River	France	46,017	5,926	KJ554141	Geigher et al. 2014
KJ554282	1a	Hap88	Durando, Sangone Stream	Italy	45,028	7.395	KJ554282	Geigher et al. 2014
KJ554304	1a	Hap88	Durando, Sangone Stream	Italy	45.028	7.395	KJ554304	Geigher et al. 2014
KJ554383	12	Hap52	Notre-Dame-de-la-Rouvière, Herault River	France	44,056	3,686	KJ554383	Geigher et al. 2014
KJ554427	12	Hap65	Chavannes-sur-Suran, Suran Steram	France	46,264	5,429	KJ554427	Geigher et al. 2014
KJ554474	12	Hap52	Herault drainage	France	44.056	3.686	KJ554474	Geigher et al. 2014
KJ554499	12	Hap52	Cailla, Rebenty Stream	France	42,817	2.2	KJ554499	Geigher et al. 2014
KJ554504	12	Hap57	Saint-Martin-du-Var, Var River	France	43,819	7,186	KJ554504	Geigher et al. 2014
KJ554507	12	Hap66	Latour-de-France, Agly (Agil) River	France	42,769	2,661	KJ554507	Geigher et al. 2014
KJ554531	12	Hap52	Luc-sur-Aude, Aude River	France	42,958	2.258	KJ554531	Geigher et al. 2014
KJ554541	12	Hap57	Sospel, Bevera River	France	43,878	7,449	KJ554541	Geigher et al. 2014
KM286804	10	Hap2	Windeck, Sieg River	Germany	50.8	7.58595	KM286804	Knebelsberger et al. 2015
KM286805	5b	Hap178	Windeck, Sieg River	Germany	50.8	7.58595	KM286805	Knebelsberger et al. 2015
KM286809	5b	Hap25	Windeck, Sieg River	Germany	50.8	7.58595	KM286809	Knebelsberger et al. 2015
KM286811	10	Hap2	Wahlscheid, Agger River	Germany	50.8919	7.25203	KM286811	Knebelsberger et al. 2015
KM286812	10	Hap2	Wahlscheid, Agger River	Germany	50.8919	7.25203	KM286812	Knebelsberger et al. 2015
KM286813	10	Hap2	Wahlscheid, Agger River	Germany	50.8919	7.25203	KM286813	Knebelsberger et al. 2015
KM286814	10	Hap2	Wahlscheid, Agger River	Germany	50.8919	7.25203	KM286814	Knebelsberger et al. 2015
KM286815	10	Hap2	Wahlscheid, Agger River	Germany	50.8919	7.25203	KM286815	Knebelsberger et al. 2015
KM286816	10	Hap2	Wahlscheid, Agger River	Germany	50.8919	7.25203	KM286816	Knebelsberger et al. 2015
KM286817	10	Hap2	Wahlscheid, Agger River	Germany	50.8919	7.25203	KM286817	Knebelsberger et al. 2015
KM286818	10	Hap2	Wahlscheid, Agger River	Germany	50.8919	7.25203	KM286818	Knebelsberger et al. 2015
KM286819	10	Hap2	Wahlscheid, Agger River	Germany	50.8919	7.25203	KM286819	Knebelsberger et al. 2015
KM286820	10	Hap13	Wahlscheid, Agger River	Germany	50.8919	7.25203	KM286820	Knebelsberger et al. 2015
KM286821	10	Hap2	Wahlscheid, Agger River	Germany	50.8919	7.25203	KM286821	Knebelsberger et al. 2015
KM286822	10	Hap2	Wahlscheid, Agger River	Germany	50.8919	7.25203	KM286822	Knebelsberger et al. 2015
KM286823	10	Hap2	Wahlscheid, Agger River	Germany	50.8919	7.25203	KM286823	Knebelsberger et al. 2015
KM286824	5b	Hap25	Niederpleis, Pleisbach Stream	Germany	50.7764	7.21411	KM286824	Knebelsberger et al. 2015
KM286825	10	Hap2	Niederpleis, Pleisbach Stream	Germany	50.7764	7.21411	KM286825	Knebelsberger et al. 2015
KM286826	10	Hap2	Niederpleis, Pleisbach Stream	Germany	50.7764	7.21411	KM286826	Knebelsberger et al. 2015
KM286827	10	Hap2	Wahlscheid, Agger River	Germany	50.8919	7.25203	KM286827	Knebelsberger et al. 2015
KM286828	10	Hap2	Wahlscheid, Agger River	Germany	50.8919	7.25203	KM286828	Knebelsberger et al. 2015
KM286829	10	Hap2	Wahlscheid, Agger River	Germany	50.8919	7.25203	KM286829	Knebelsberger et al. 2015
KM286830	10	Hap2	Wahlscheid, Agger River	Germany	50.8919	7.25203	KM286830	Knebelsberger et al. 2015
KM286831	10	Hap2	Wahlscheid, Agger River	Germany	50.8919	7.25203	KM286831	Knebelsberger et al. 2015
KM286832	10	Hap13	Wahlscheid, Agger River	Germany	50.8919	7.25203	KM286832	Knebelsberger et al. 2015
KM286834	10	Hap14	Niederpleis, Pleisbach Stream	Germany	50.7764	7.21411	KM286834	Knebelsberger et al. 2015
KM286835	10	Hap2	Niederpleis, Pleisbach Stream	Germany	50.7764	7.21411	KM286835	Knebelsberger et al. 2015
KM286836	5b	Hap182	Niederpleis, Pleisbach Stream	Germany	50.7764	7.21411	KM286836	Knebelsberger et al. 2015
KM286837	10	Hap2	Niederpleis, Pleisbach Stream	Germany	50.7764	7.21411	KM286837	Knebelsberger et al. 2015
KM286838	12	Hap48	Niederpleis, Pleisbach Stream	Germany	50.7764	7.21411	KM286838	Knebelsberger et al. 2015
KM286839	12	Hap48	Niederpleis, Pleisbach Stream	Germany	50.7764	7.21411	KM286839	Knebelsberger et al. 2015
KM286840	10	Hap1	Niederpleis, Pleisbach Stream	Germany	50.7764	7.21411	KM286840	Knebelsberger et al. 2015
KM286841	10	Hap2	Niederpleis, Pleisbach Stream	Germany	50.7764	7.21411	KM286841	Knebelsberger et al. 2015
KM286842	10	Hap2	Niederpleis, Pleisbach Stream	Germany	50.7764	7.21411	KM286842	Knebelsberger et al. 2015
KM286843	10	Hap2	Niederpleis, Pleisbach Stream	Germany	50.7764	7.21411	KM286843	Knebelsberger et al. 2015
KM286844	10	Hap2	Niederpleis, Pleisbach Stream	Germany	50.7764	7.21411	KM286844	Knebelsberger et al. 2015
KM286845	10	Hap2	Niederpleis, Pleisbach Stream	Germany	50.7764	7.21411	KM286845	Knebelsberger et al. 2015
KM286846	10	Hap2	Niederpleis, Pleisbach Stream	Germany	50.7764	7.21411	KM286846	Knebelsberger et al. 2015
KM286847	5b	Hap25	Windeck, Sieg River	Germany	50.8018	7.51727	KM286847	Knebelsberger et al. 2015
KM286848	5b	Hap183	Windeck, Sieg River	Germany	50.8018	7.51727	KM286848	Knebelsberger et al. 2015
KM286849	5b	Hap25	Windeck, Sieg River	Germany	50.8018	7.51727	KM286849	Knebelsberger et al. 2015
KM286850	5b	Hap25	Niederpleis, Pleisbach Stream	Germany	50.7764	7.21411	KM286850	Knebelsberger et al. 2015
KM286851	10	Hap2	Niederpleis, Pleisbach Stream	Germany	50.7764	7.21411	KM286851	Knebelsberger et al. 2015
KM286852	10	Hap2	Niederpleis, Pleisbach Stream	Germany	50.7764	7.21411	KM286852	Knebelsberger et al. 2015
KM286853	5b	Hap184	Niederpleis, Pleisbach Stream	Germany	50.7764	7.21411	KM286853	Knebelsberger et al. 2015
KM286854	5b	Hap25	Windeck, Sieg River	Germany	50.8018	7.51727	KM286854	Knebelsberger et al. 2015
KM286855	5b	Hap25	Windeck, Sieg River	Germany	50.8018	7.51727	KM286855	Knebelsberger et al. 2015
KM286856	5b	Hap25	Windeck, Sieg River	Germany	50.8018	7.51727	KM286856	Knebelsberger et al. 2015
KM286857	5b	Hap185	Windeck, Sieg River	Germany	50.8018	7.51727	KM286857	Knebelsberger et al. 2015
KM286858	10	Hap2	Windeck, Sieg River	Germany	50.8018	7.51727	KM286858	Knebelsberger et al. 2015
KM286859	10	Hap15	Altenahr, Ahr (Rhein)	Germany	50.5179	6.99664	KM286859	Knebelsberger et al. 2015
KM286861	5b	Hap25	Windeck, Sieg River	Germany	50.8018	7.51727	KM286861	Knebelsberger et al. 2015
KM286862	5b	Hap25	Windeck, Sieg River	Germany	50.8018	7.51727	KM286862	Knebelsberger et al. 2015
KM286863	10	Hap2	Wahtberg, Rhein River	Germany	50.6229	7.1219	KM286863	Knebelsberger et al. 2015
KM286864	10	Hap2	Wahtberg, Rhein River	Germany	50.6229	7.1219	KM286864	Knebelsberger et al. 2015
KM286865	10	Hap16	Wahtberg, Rhein River	Germany	50.6229	7.1219	KM286865	Knebelsberger et al. 2015
KM286866	10	Hap2	Wahtberg, Rhein River	Germany	50.6229	7.1219	KM286866	Knebelsberger et al. 2015
KM286867	12	Hap48	Wahtberg, Rhein River	Germany	50.6229	7.1219	KM286867	Knebelsberger et al. 2015
KM286868	10	Hap2	Albaum, Albaumer Stream	Germany	51.0584	8.11703	KM286868	Knebelsberger et al. 2015
KM286873	5b	Hap25	Albaum, Albaumer Stream	Germany	51.0611	8.11531	KM286873	Knebelsberger et al. 2015
KM286874	10	Hap2	Albaum, Albaumer Stream	Germany	51.0611	8.11531	KM286874	Knebelsberger et al. 2015
KM286877	11	Hap35	Schmittlotheim, Eder	Germany	51.1559	8.90006	KM286877	Knebelsberger et al. 2015
KM286879	11	Hap43	Schmittlotheim, Eder	Germany	51.1559	8.90006	KM286879	Knebelsberger et al. 2015
KM286880	11	Hap39	Schmittlotheim, Eder	Germany	51.1559	8.90006	KM286880	Knebelsberger et al. 2015
KM286881	11	Hap44	Schmittlotheim, Eder	Germany	51.1559	8.90006	KM286881	Knebelsberger et al. 2015
KM286882	10	Hap2	Troisdorf, Sieg River	Germany	50.8004	7.17403	KM286882	Knebelsberger et al. 2015
KM286883	10	Hap2	Troisdorf, Sieg River	Germany	50.8004	7.17403	KM286883	Knebelsberger et al. 2015
KM286884	10	Hap2	Troisdorf, Sieg River	Germany	50.8004	7.17403	KM286884	Knebelsberger et al. 2015
KM286886	10	Hap2	Troisdorf, Sieg River	Germany	50.8004	7.17403	KM286886	Knebelsberger et al. 2015
KM286887	10	Hap2	Niederscheid, Sieg River	Germany	50.762	7.39974	KM286887	Knebelsberger et al. 2015
KM286888	10	Hap2	Niederscheid, Sieg River	Germany	50.762	7.39974	KM286888	Knebelsberger et al. 2015
KM286889	10	Hap2	Troisdorf, Sieg River	Germany	50.8004	7.17403	KM286889	Knebelsberger et al. 2015
KM286890	5b	Hap25	Niederscheid, Sieg River	Germany	50.762	7.39974	KM286890	Knebelsberger et al. 2015
KM286891	10	Hap2	Niederscheid, Sieg River	Germany	50.762	7.39974	KM286891	Knebelsberger et al. 2015
KM286892	10	Hap17	Niederscheid, Sieg River	Germany	50.762	7.39974	KM286892	Knebelsberger et al. 2015
KM286893	10	Hap18	Niederscheid, Sieg River	Germany	50.762	7.39974	KM286893	Knebelsberger et al. 2015
KM286894	10	Hap18	Niederscheid, Sieg River	Germany	50.762	7.39974	KM286894	Knebelsberger et al. 2015
KM286895	10	Hap2	Wahlscheid, Agger River	Germany	50.8911	7.24593	KM286895	Knebelsberger et al. 2015
KM286896	10	Hap13	Wahlscheid, Agger River	Germany	50.8911	7.24593	KM286896	Knebelsberger et al. 2015
KM286897	10	Hap2	Müschmühle, Sieg River	Germany	50.781	7.31507	KM286897	Knebelsberger et al. 2015
KM286900	10	Hap2	Siegmündung, Sieg River	Germany	50.7651	7.10734	KM286900	Knebelsberger et al. 2015
KM286901	10	Hap2	Siegmündung, Sieg River	Germany	50.7651	7.10734	KM286901	Knebelsberger et al. 2015
KM286902	10	Hap2	Siegmündung, Sieg River	Germany	50.7651	7.10734	KM286902	Knebelsberger et al. 2015
KM286903	10	Hap2	Siegmündung, Sieg River	Germany	50.7651	7.10734	KM286903	Knebelsberger et al. 2015
KM286906	10	Hap2	Siegmündung, Sieg River	Germany	50.7651	7.10734	KM286906	Knebelsberger et al. 2015
KM286908	10	Hap2	Siegmündung, Sieg River	Germany	50.7651	7.10734	KM286908	Knebelsberger et al. 2015
KM286909	10	Hap2	Siegmündung, Sieg River	Germany	50.7651	7.10734	KM286909	Knebelsberger et al. 2015
KM286911	10	Hap2	Siegmündung, Sieg River	Germany	50.7651	7.10734	KM286911	Knebelsberger et al. 2015
KM286912	10	Hap2	Siegburg, Sieg River	Germany	50.8002	7.17777	KM286912	Knebelsberger et al. 2015
KM286914	10	Hap2	Siegburg, Sieg River	Germany	50.8002	7.17777	KM286914	Knebelsberger et al. 2015
KM286916	5b	Hap25	Siegmündung, Sieg River	Germany	50.7651	7.10734	KM286916	Knebelsberger et al. 2015
KM286918	5b	Hap25	Siegburg, Sieg River	Germany	50.8002	7.17777	KM286918	Knebelsberger et al. 2015
KM286921	5b	Hap25	Siegburg, Sieg River	Germany	50.8002	7.17777	KM286921	Knebelsberger et al. 2015
KM286922	10	Hap2	Siegburg, Sieg River	Germany	50.8002	7.17777	KM286922	Knebelsberger et al. 2015
KM286926	10	Hap2	Hennef, Sieg River	Germany	50.782	7.30857	KM286926	Knebelsberger et al. 2015
KM286930	10	Hap2	Siegburg, Sieg River	Germany	50.8002	7.17777	KM286930	Knebelsberger et al. 2015
KM286935	5b	Hap25	Windeck, Sieg River	Germany	50.8	7.58595	KM286935	Knebelsberger et al. 2015
KM286936	10	Hap2	Hennef, Sieg River	Germany	50.782	7.30857	KM286936	Knebelsberger et al. 2015
KM286938	10	Hap2	Hennef, Sieg River	Germany	50.782	7.30857	KM286938	Knebelsberger et al. 2015
KM286940	10	Hap2	Hennef, Sieg River	Germany	50.782	7.30857	KM286940	Knebelsberger et al. 2015
KM286941	10	Hap2	Hennef, Sieg River	Germany	50.782	7.30857	KM286941	Knebelsberger et al. 2015
KM286942	10	Hap2	Hennef, Sieg River	Germany	50.782	7.30857	KM286942	Knebelsberger et al. 2015
KM286943	10	Hap2	Hennef, Sieg River	Germany	50.782	7.30857	KM286943	Knebelsberger et al. 2015
KM286946	10	Hap2	Hennef, Sieg River	Germany	50.782	7.30857	KM286946	Knebelsberger et al. 2015
KM286949	10	Hap2	Hennef, Sieg River	Germany	50.7724	7.36495	KM286949	Knebelsberger et al. 2015
KM286951	5b	Hap25	Hennef, Sieg River	Germany	50.782	7.30857	KM286951	Knebelsberger et al. 2015
KM286955	12	Hap48	Hennef, Sieg River	Germany	50.782	7.30857	KM286955	Knebelsberger et al. 2015
KM286962	10	Hap2	Hennef, Sieg River	Germany	50.7724	7.36495	KM286962	Knebelsberger et al. 2015
KM286964	5b	Hap25	Hennef, Sieg River	Germany	50.7724	7.36495	KM286964	Knebelsberger et al. 2015
KM286967	5b	Hap25	Hennef, Sieg River	Germany	50.7724	7.36495	KM286967	Knebelsberger et al. 2015
KM286969	10	Hap2	Hennef, Sieg River	Germany	50.7724	7.36495	KM286969	Knebelsberger et al. 2015
KM286973	5b	Hap25	Netphen, Sieg River	Germany	50.9132	8.08438	KM286973	Knebelsberger et al. 2015
KM286974	5b	Hap186	Netphen, Sieg River	Germany	50.9132	8.08438	KM286974	Knebelsberger et al. 2015
KM286975	5b	Hap25	Hennef, Sieg River	Germany	50.7724	7.36495	KM286975	Knebelsberger et al. 2015
KM286977	5b	Hap187	Netphen, Sieg River	Germany	50.9132	8.08438	KM286977	Knebelsberger et al. 2015
KM286978	5b	Hap25	Netphen, Sieg River	Germany	50.9132	8.08438	KM286978	Knebelsberger et al. 2015
KM286981	5b	Hap188	Netphen, Sieg River	Germany	50.9132	8.08438	KM286981	Knebelsberger et al. 2015
KM286983	5b	Hap25	Netphen, Sieg River	Germany	50.9132	8.08438	KM286983	Knebelsberger et al. 2015
KM286988	5b	Hap25	Netphen, Sieg River	Germany	50.9132	8.08438	KM286988	Knebelsberger et al. 2015
KM286992	10	Hap2	Netphen, Sieg River	Germany	50.9132	8.08438	KM286992	Knebelsberger et al. 2015
KM286995	5b	Hap25	Windeck, Sieg River	Germany	50.8018	7.51727	KM286995	Knebelsberger et al. 2015
KM287000	5b	Hap25	Netphen, Sieg River	Germany	50.9132	8.08438	KM287000	Knebelsberger et al. 2015
KM287003	5b	Hap25	Netphen, Sieg River	Germany	50.9132	8.08438	KM287003	Knebelsberger et al. 2015
KM287005	5b	Hap25	Windeck, Sieg River	Germany	50.8018	7.51727	KM287005	Knebelsberger et al. 2015
KM287006	5b	Hap25	Windeck, Sieg River	Germany	50.8	7.58595	KM287006	Knebelsberger et al. 2015
KM287008	5b	Hap25	Windeck, Sieg River	Germany	50.8	7.58595	KM287008	Knebelsberger et al. 2015
KM287013	5b	Hap189	Windeck, Sieg River	Germany	50.8018	7.51727	KM287013	Knebelsberger et al. 2015
KM287014	10	Hap4	Windeck, Sieg River	Germany	50.8018	7.51727	KM287014	Knebelsberger et al. 2015
KM287017	5b	Hap25	Windeck, Sieg River	Germany	50.8	7.58595	KM287017	Knebelsberger et al. 2015
KM287019	5b	Hap25	Windeck, Sieg River	Germany	50.8	7.58595	KM287019	Knebelsberger et al. 2015
KM287020	5b	Hap25	Windeck, Sieg River	Germany	50.8	7.58595	KM287020	Knebelsberger et al. 2015
KM287022	5b	Hap25	Windeck, Sieg River	Germany	50.8	7.58595	KM287022	Knebelsberger et al. 2015
KM287025	5b	Hap25	Windeck, Sieg River	Germany	50.8	7.58595	KM287025	Knebelsberger et al. 2015
KM373651	5b	Hap170	Kessel Stream	Germany	48.708	10.635	KM373651	Knebelsberger et al. 2015
KM373657	5b	Hap25	Poppenhausen, Wern Stream	Germany	50.099	10.147	KM373657	Knebelsberger et al. 2015
KM373662	5b	Hap25	Tauberzell, Tauber Stream	Germany	49.448	10.11	KM373662	Knebelsberger et al. 2015
KM373664	5b	Hap25	Burg Gaillenreuth, Wiesent Stream	Germany	49.778	11.294	KM373664	Knebelsberger et al. 2015
KOKR10	1c	Hap143	Kokra, near confluence to Sava	Slovenia	46.242824	14.359504	PV523337	Reier et al. 2025
KOKR11	1c	Hap143	Kokra, near confluence to Sava	Slovenia	46.242824	14.359504	PV523338	Reier et al. 2025
KOKR12	1c	Hap143	Kokra, near confluence to Sava	Slovenia	46.242824	14.359504	PV523339	Reier et al. 2025
KOKR13	1c	Hap144	Kokra, near confluence to Sava	Slovenia	46.242824	14.359504	PV523340	Reier et al. 2025
KOKR2	1c	Hap143	Kokra, near confluence to Sava	Slovenia	46.242824	14.359504	PV523341	Reier et al. 2025
KOKR4	1c	Hap144	Kokra, near confluence to Sava	Slovenia	46.242824	14.359504	PV523342	Reier et al. 2025
KOKR5	1c	Hap143	Kokra, near confluence to Sava	Slovenia	46.242824	14.359504	PV523343	Reier et al. 2025
KOKR6	1c	Hap144	Kokra, near confluence to Sava	Slovenia	46.242824	14.359504	PV523344	Reier et al. 2025
KOKR7	1c	Hap143	Kokra, near confluence to Sava	Slovenia	46.242824	14.359504	PV523345	Reier et al. 2025
KOKR8	1c	Hap144	Kokra, near confluence to Sava	Slovenia	46.242824	14.359504	PV523346	Reier et al. 2025
KOKR9	1c	Hap143	Kokra, near confluence to Sava	Slovenia	46.242824	14.359504	PV523347	Reier et al. 2025
KR477082	5b	Hap171	Grieralm, Grier-Lake (Griersee), Tyrol	Austria	47,122775	11,707586	KR477082	Thalinger et al. 2015
KREM1	5b	Hap169	Krems	Austria	47.981978	14.114273
KREM2	5b	Hap173	Krems	Austria	47.981978	14.114273
KRK2	1a	Hap89	Baška, Krk Island	Croatia	44,989782	14,720907	MF407814	Palandacic et al. 2017
KRK3	1a	Hap89	Baška, Krk Island	Croatia	44,989782	14,720907	MF407815	Palandacic et al. 2017
KRK4	1a	Hap89	Baška, Krk Island	Croatia	44,989782	14,720907	MF407816	Palandacic et al. 2017
KRK5	1a	Hap90	Baška, Krk Island	Croatia	44,989782	14,720907	MF407817	Palandacic et al. 2017
KRKA1	1c	Hap84	Krka, Staubecken	Slovenia	45.8621833	14.829533333333334	ON459949	Reier et al. 2022
KRKA10	1c	Hap84	Krka, Staubecken	Slovenia	45.8621833	14.829533333333334	ON459950	Reier et al. 2022
KRKA11	1c	Hap145	Krka	Slovenia	45.8621833	14.829533333333334	ON459951	Reier et al. 2022
KRKA12	1c	Hap146	Krka	Slovenia	45.8621833	14.829533333333334	ON459952	Reier et al. 2022
KRKA13	1c	Hap146	Krka	Slovenia	45.8621833	14.829533333333334	ON459953	Reier et al. 2022
KRKA14	1c	Hap146	Krka	Slovenia	45.8621833	14.829533333333334	ON459954	Reier et al. 2022
KRKA15	1c	Hap84	Krka, Staubecken	Slovenia	45.8621833	14.829533333333334	ON459955	Reier et al. 2022
KRKA16	1c	Hap84	Krka, Staubecken	Slovenia	45.8621833	14.829533333333334	ON459956	Reier et al. 2022
KRKA17	1c	Hap84	Krka, Staubecken	Slovenia	45.8621833	14.829533333333334	ON459957	Reier et al. 2022
KRKA18	1c	Hap84	Krka, Staubecken	Slovenia	45.8621833	14.829533333333334	ON459958	Reier et al. 2022
KRKA19	1c	Hap84	Krka, Staubecken	Slovenia	45.8621833	14.829533333333334	ON459959	Reier et al. 2022
KRKA2	1c	Hap84	Krka, Staubecken	Slovenia	45.8621833	14.829533333333334	ON459960	Reier et al. 2022
KRKA20	1c	Hap84	Krka, Staubecken	Slovenia	45.8621833	14.829533333333334	ON459961	Reier et al. 2022
KRKA21	1c	Hap145	Krka	Slovenia	45.8621833	14.829533333333334	ON459962	Reier et al. 2022
KRKA22	1c	Hap84	Krka, Staubecken	Slovenia	45.8621833	14.829533333333334	ON459963	Reier et al. 2022
KRKA23	1c	Hap84	Krka, Staubecken	Slovenia	45.8621833	14.829533333333334	ON459964	Reier et al. 2022
KRKA24	1c	Hap84	Krka, Staubecken	Slovenia	45.8621833	14.829533333333334	ON459965	Reier et al. 2022
KRKA25	1c	Hap84	Krka, Staubecken	Slovenia	45.8621833	14.829533333333334	ON459966	Reier et al. 2022
KRKA26	1c	Hap136	Krka, Staubecken	Slovenia	45.8621833	14.829533333333334	ON459967	Reier et al. 2022
KRKA27	1c	Hap84	Krka, Staubecken	Slovenia	45.8621833	14.829533333333334	ON459968	Reier et al. 2022
KRKA28	1c	Hap84	Krka, Staubecken	Slovenia	45.8621833	14.829533333333334	ON459969	Reier et al. 2022
KRKA29	1c	Hap84	Krka, Staubecken	Slovenia	45.8621833	14.829533333333334	ON459970	Reier et al. 2022
KRKA3	1c	Hap84	Krka, Staubecken	Slovenia	45.8621833	14.829533333333334	ON459971	Reier et al. 2022
KRKA30	1c	Hap146	Krka	Slovenia	45.8621833	14.829533333333334	ON459972	Reier et al. 2022
KRKA31	1c	Hap84	Krka, Staubecken	Slovenia	45.8621833	14.829533333333334	ON459973	Reier et al. 2022
KRKA32	1c	Hap84	Krka, Staubecken	Slovenia	45.8621833	14.829533333333334	ON459974	Reier et al. 2022
KRKA33	1c	Hap84	Krka, Staubecken	Slovenia	45.8621833	14.829533333333334	ON459975	Reier et al. 2022
KRKA4	1c	Hap84	Krka, Staubecken	Slovenia	45.8621833	14.829533333333334	ON459976	Reier et al. 2022
KRKA5	1c	Hap84	Krka, Staubecken	Slovenia	45.8621833	14.829533333333334	ON459977	Reier et al. 2022
KRKA6	1c	Hap146	Krka	Slovenia	45.8621833	14.829533333333334	ON459978	Reier et al. 2022
KRKA7	1c	Hap84	Krka, Staubecken	Slovenia	45.8621833	14.829533333333334	ON459979	Reier et al. 2022
KRKA8	1c	Hap134	Krka, Staubecken	Slovenia	45.8621833	14.829533333333334	ON459980	Reier et al. 2022
KRKA9	1c	Hap147	Krka	Slovenia	45.8621833	14.829533333333334	ON459981	Reier et al. 2022
KRN1	1a	Hap85	Lake Krn	Slovenia	46,285460	13,683279	MF407818	Palandacic et al. 2017
KRN2	1a	Hap69	Lake Krn	Slovenia	46,285460	13,683279	MF407819	Palandacic et al. 2017
KRN3	1a	Hap69	Lake Krn	Slovenia	46,285460	13,683279	MF407820	Palandacic et al. 2017
KRN4	1a	Hap69	Lake Krn	Slovenia	46,285460	13,683279	MF407821	Palandacic et al. 2017
KRN5	1a	Hap69	Lake Krn	Slovenia	46,285460	13,683279	MF407822	Palandacic et al. 2017
KROELL2	5b	Hap191	Ybbs, Kröllendorf	Austria	48.0601	14.7971
KROELL3	9a	Hap232	Ybbs, Kröllendorf	Austria	48.0601	14.7971
KROELL4	5b	Hap191	Ybbs, Kröllendorf	Austria	48.0601	14.7971
KROELL5	5b	Hap170	Ybbs, Kröllendorf	Austria	48.0601	14.7971
KU729256	10	Hap2	Bru na Boinne, Boyne River	Ireland	53,687	- 6,465	KU729256	Behrens-Chapuis et al. 2016
KU729257	10	Hap2	Rhine	Germany	50,84	7,203	KU729257	Behrens-Chapuis et al. 2016
KU729258	10	Hap2	Rhine	Germany	50,84	7,203	KU729258	Behrens-Chapuis et al. 2016
LAND1	5b	Hap170	Landgraben Hohenens an der Mündung	Austria	47.4072	9.92046
LAND2	5b	Hap192	Landgraben Hohenens an der Mündung	Austria	47.4072	9.92046
LAND3	5b	Hap170	Landgraben Hohenens an der Mündung	Austria	47.4072	9.92046
LAND4	5b	Hap170	Landgraben Hohenens an der Mündung	Austria	47.4072	9.92046
LAND5	5b	Hap170	Landgraben Hohenens an der Mündung	Austria	47.4072	9.92046
LAND6	5b	Hap170	Landgraben Hohenens an der Mündung	Austria	47.4072	9.92046
LANG1	5b	Hap193	Langkampfen, Inn	Austria	47.5379	12.1108	MN816121	Palandacic et al. 2020	98927
LANG2	5b	Hap169	Langkampfen, Inn	Austria	47.5379	12.1108	MN816122	Palandacic et al. 2020	98927
LANG3	1a	Hap91	Langkampfen, Inn	Austria	47.5379	12.1108	MN816088	Palandacic et al. 2020	98927
LANG4	5b	Hap194	Langkampfen, Inn	Austria	47.5379	12.1108	MN816123	Palandacic et al. 2020	98927
LAU1	1a	Hap92	Roreto Chisone, Lago del Lau	Italy	45.0503	7.13361	KX673428	Ramler et ali. 2016
LAU2	1a	Hap92	Roreto Chisone, Lago del Lau	Italy	45.0503	7.13361	KX673429	Ramler et ali. 2016
LAU3	1a	Hap92	Roreto Chisone, Lago del Lau	Italy	45.0503	7.13361	KX673430	Ramler et ali. 2016
LEM12	5b	Hap25	Morges, Boiron River	France	46,493393	6,478329	MF407729	Palandacic et al. 2017
LEM6	5b	Hap25	Morges, Boiron River	France	46,493393	6,478329	MF407730	Palandacic et al. 2017
LJU2	1c	Hap134	Zalog, Ljubljanica River	Slovenia	46.062809433832	14.621558189392	MF407918	Palandacic et al. 2017
LOGA1	1a	Hap83	Logaščica	Slovenia	45.9135083	14.228452777777777	ON459982	Reier et al. 2022
LOGA10	1a	Hap83	Logaščica	Slovenia	45.9135083	14.228452777777777	ON459983	Reier et al. 2022
LOGA11	1a	Hap83	Logaščica	Slovenia	45.9135083	14.228452777777777	ON459984	Reier et al. 2022
LOGA12	1a	Hap69	Logaščica	Slovenia	45.9135083	14.228452777777777	ON459985	Reier et al. 2022
LOGA13	1a	Hap83	Logaščica	Slovenia	45.9135083	14.228452777777777	ON459986	Reier et al. 2022
LOGA14	1a	Hap83	Logaščica	Slovenia	45.9135083	14.228452777777777	ON459987	Reier et al. 2022
LOGA15	1a	Hap83	Logaščica	Slovenia	45.9135083	14.228452777777777	ON459988	Reier et al. 2022
LOGA16	1a	Hap69	Logaščica	Slovenia	45.9135083	14.228452777777777	ON459989	Reier et al. 2022
LOGA17	1a	Hap83	Logaščica	Slovenia	45.9135083	14.228452777777777	ON459990	Reier et al. 2022
LOGA18	1a	Hap83	Logaščica	Slovenia	45.9135083	14.228452777777777	ON459991	Reier et al. 2022
LOGA19	1a	Hap83	Logaščica	Slovenia	45.9135083	14.228452777777777	ON459992	Reier et al. 2022
LOGA2	1a	Hap83	Logaščica	Slovenia	45.9135083	14.228452777777777	ON459993	Reier et al. 2022
LOGA20	1a	Hap69	Logaščica	Slovenia	45.9135083	14.228452777777777	ON459994	Reier et al. 2022
LOGA3	1a	Hap83	Logaščica	Slovenia	45.9135083	14.228452777777777	ON459995	Reier et al. 2022
LOGA4	1a	Hap83	Logaščica	Slovenia	45.9135083	14.228452777777777	ON459996	Reier et al. 2022
LOGA5	1a	Hap83	Logaščica	Slovenia	45.9135083	14.228452777777777	ON459997	Reier et al. 2022
LOGA6	1a	Hap69	Logaščica	Slovenia	45.9135083	14.228452777777777	ON459998	Reier et al. 2022
LOGA7	1a	Hap83	Logaščica	Slovenia	45.9135083	14.228452777777777	ON459999	Reier et al. 2022
LOGA8	1a	Hap69	Logaščica	Slovenia	45.9135083	14.228452777777777	ON460000	Reier et al. 2022
LOGA9	1a	Hap83	Logaščica	Slovenia	45.9135083	14.228452777777777	ON460001	Reier et al. 2022
LOZ3	1a	Hap80	Petrovče, Ložnica River	Slovenia	46.2511	15.2078	MF407823	Palandacic et al. 2017
LOZ5	1c	Hap135	Petrovče, Ložnica River	Slovenia	46.2511	15.2078	MF407919	Palandacic et al. 2017
LOZN1	1c	Hap148	Petrovče, Ložnica River	Slovenia	46.251087	15.207839	ON460002	Reier et al. 2022
LOZN2	1c	Hap148	Petrovče, Ložnica River	Slovenia	46.251087	15.207839	ON460003	Reier et al. 2022
LOZN3	1c	Hap148	Petrovče, Ložnica River	Slovenia	46.251087	15.207839	ON460004	Reier et al. 2022
LUN1	5b	Hap170	Lunzer Lake (Lunzersee)	Austria	47.8539	15.052	KX673431	Ramler et al. 2016	98655
LUN2	5b	Hap170	Lunzer Lake (Lunzersee)	Austria	47.8539	15.052	KX673432	Ramler et al. 2016	98655
MAL1	1a	Hap93	Sirič and Gradin, Malinska	Slovenia	45,446834	13,819069	MF407824	Palandacic et al. 2017
MAL2	1a	Hap69	Sirič and Gradin, Malinska	Slovenia	45,446834	13,819069	MF407825	Palandacic et al. 2017
MAL3	1a	Hap69	Sirič and Gradin, Malinska	Slovenia	45,446834	13,819069	MF407826	Palandacic et al. 2017
MAL4	1a	Hap69	Sirič and Gradin, Malinska	Slovenia	45,446834	13,819069	MF407827	Palandacic et al. 2017
MAL5	1a	Hap69	Sirič and Gradin, Malinska	Slovenia	45,446834	13,819069	MF407828	Palandacic et al. 2017
MALI1	1a	Hap83	Stream Mali Obrh, village Iga vas	Slovenia	45.691065	14.477842	ON460005	Reier et al. 2022
MALI11	1a	Hap83	Stream Mali Obrh, village Iga vas	Slovenia	45.691065	14.477842	ON460007	Reier et al. 2022
MALI12	1a	Hap69	Stream Mali Obrh, village Iga vas	Slovenia	45.691065	14.477842	ON460008	Reier et al. 2022
MALI13	1a	Hap83	Stream Mali Obrh, village Iga vas	Slovenia	45.691065	14.477842	ON460009	Reier et al. 2022
MALI14	1a	Hap69	Stream Mali Obrh, village Iga vas	Slovenia	45.691065	14.477842	ON460010	Reier et al. 2022
MALI15	1a	Hap69	Stream Mali Obrh, village Iga vas	Slovenia	45.691065	14.477842	ON460011	Reier et al. 2022
MALI16	1a	Hap94	Stream Mali Obrh, village Iga vas	Slovenia	45.691065	14.477842	ON460012	Reier et al. 2022
MALI17	1a	Hap95	Stream Mali Obrh, village Iga vas	Slovenia	45.691065	14.477842	ON460013	Reier et al. 2022
MALI18	1a	Hap83	Stream Mali Obrh, village Iga vas	Slovenia	45.691065	14.477842	ON460014	Reier et al. 2022
MALI19	1a	Hap69	Stream Mali Obrh, village Iga vas	Slovenia	45.691065	14.477842	ON460015	Reier et al. 2022
MALI2	1a	Hap83	Stream Mali Obrh, village Iga vas	Slovenia	45.691065	14.477842	ON460016	Reier et al. 2022
MALI20	1a	Hap83	Stream Mali Obrh, village Iga vas	Slovenia	45.691065	14.477842	ON460017	Reier et al. 2022
MALI21	1a	Hap83	Stream Mali Obrh, village Iga vas	Slovenia	45.691065	14.477842	ON460018	Reier et al. 2022
MALI22	1a	Hap83	Stream Mali Obrh, village Iga vas	Slovenia	45.691065	14.477842	ON460019	Reier et al. 2022
MALI4	1a	Hap69	Stream Mali Obrh, village Iga vas	Slovenia	45.691065	14.477842	ON460021	Reier et al. 2022
MALI5	1a	Hap83	Stream Mali Obrh, village Iga vas	Slovenia	45.691065	14.477842	ON460022	Reier et al. 2022
MALI6	1a	Hap96	Stream Mali Obrh, village Iga vas	Slovenia	45.691065	14.477842	ON460023	Reier et al. 2022
MALI7	1a	Hap83	Stream Mali Obrh, village Iga vas	Slovenia	45.691065	14.477842	ON460024	Reier et al. 2022
MALI8	1a	Hap83	Stream Mali Obrh, village Iga vas	Slovenia	45.691065	14.477842	ON460025	Reier et al. 2022
MALI9	1a	Hap83	Stream Mali Obrh, village Iga vas	Slovenia	45.691065	14.477842	ON460026	Reier et al. 2022
MEE1	10	Hap19	Meersen	Netherlands	50.8824	5.74069	OM892515	Palandacic et al. 2022
MEE2	10	Hap2	Meersen	Netherlands	50.8824	5.74069	OM892516	Palandacic et al. 2022
MEE3	5b	Hap197	Meersen	Netherlands	50.8824	5.74069	OM892517	Palandacic et al. 2022
MEE4	10	Hap19	Meersen	Netherlands	50.8824	5.74069	OM892518	Palandacic et al. 2022
MEE5	10	Hap2	Meersen	Netherlands	50.8824	5.74069	OM892519	Palandacic et al. 2022
MEE6	10	Hap2	Meersen	Netherlands	50.8824	5.74069	OM892520	Palandacic et al. 2022
MEE7	10	Hap2	Meersen	Netherlands	50.8824	5.74069	OM892521	Palandacic et al. 2022
MEE8	10	Hap2	Meersen	Netherlands	50.8824	5.74069	OM892522	Palandacic et al. 2022
MG806861	11	Hap39	Vazovecky potok River, Jizera River, Elbe Drainage, North Sea slope	Czech Republic	50.6197	15.1651	MG806861	Schonhuth et al. 2018
MG806863	12	Hap48	Tech River at Ortafa, Tech Drainage, Mediterranean Sea slope	France	42.5764	2.93566	MG806863	Schonhuth et al. 2018
MK310229	5b	Hap198	Rupt de Mad stream at Essey-et-Maizerais	France	48.9093	5.80384	MK310229	Denys & Manne 2019
MOEL1	10	Hap2	Moelingen	Belgium	50.7542	5.71913
MOEL10	10	Hap2	Moelingen	Belgium	50.7542	5.71913
MOEL11	10	Hap20	Moelingen	Belgium	50.7542	5.71913
MOEL12	10	Hap2	Moelingen	Belgium	50.7542	5.71913
MOEL13	10	Hap2	Moelingen	Belgium	50.7542	5.71913
MOEL14	10	Hap2	Moelingen	Belgium	50.7542	5.71913
MOEL2	10	Hap2	Moelingen	Belgium	50.7542	5.71913
MOEL3	12	Hap67	Moelingen	Belgium	50.7542	5.71913
MOEL4	10	Hap2	Moelingen	Belgium	50.7542	5.71913
MOEL5	5b	Hap25	Moelingen	Belgium	50.7542	5.71913
MOEL6	10	Hap2	Moelingen	Belgium	50.7542	5.71913
MOEL7	10	Hap21	Moelingen	Belgium	50.7542	5.71913
MOEL8	10	Hap2	Moelingen	Belgium	50.7542	5.71913
MOEL9	10	Hap2	Moelingen	Belgium	50.7542	5.71913
MRZL1	1a	Hap83	Stream Mrzlek, confluence to River Reka, village Ribnica	Slovenia	45.632347	14.156231	ON460061	Reier et al. 2022
MRZL10	1a	Hap83	Stream Mrzlek, confluence to River Reka, village Ribnica	Slovenia	45.632347	14.156231	ON460062	Reier et al. 2022
MRZL11	1a	Hap69	Stream Mrzlek, confluence to River Reka, village Ribnica	Slovenia	45.632347	14.156231	ON460063	Reier et al. 2022
MRZL12	1a	Hap83	Stream Mrzlek, confluence to River Reka, village Ribnica	Slovenia	45.632347	14.156231	ON460064	Reier et al. 2022
MRZL13	1a	Hap83	Stream Mrzlek, confluence to River Reka, village Ribnica	Slovenia	45.632347	14.156231	ON460065	Reier et al. 2022
MRZL16	1a	Hap83	Stream Mrzlek, confluence to River Reka, village Ribnica	Slovenia	45.632347	14.156231	ON460066	Reier et al. 2022
MRZL18	1a	Hap83	Stream Mrzlek, confluence to River Reka, village Ribnica	Slovenia	45.632347	14.156231	ON460067	Reier et al. 2022
MRZL2	1a	Hap83	Stream Mrzlek, confluence to River Reka, village Ribnica	Slovenia	45.632347	14.156231	ON460068	Reier et al. 2022
MRZL21	1a	Hap83	Stream Mrzlek, confluence to River Reka, village Ribnica	Slovenia	45.632347	14.156231	ON460069	Reier et al. 2022
MRZL22	1a	Hap83	Stream Mrzlek, confluence to River Reka, village Ribnica	Slovenia	45.632347	14.156231	ON460070	Reier et al. 2022
MRZL24	1a	Hap83	Stream Mrzlek, confluence to River Reka, village Ribnica	Slovenia	45.632347	14.156231	ON460071	Reier et al. 2022
MRZL25	1a	Hap83	Stream Mrzlek, confluence to River Reka, village Ribnica	Slovenia	45.632347	14.156231	ON460072	Reier et al. 2022
MRZL26	1a	Hap83	Stream Mrzlek, confluence to River Reka, village Ribnica	Slovenia	45.632347	14.156231	ON460073	Reier et al. 2022
MRZL27	1a	Hap83	Stream Mrzlek, confluence to River Reka, village Ribnica	Slovenia	45.632347	14.156231	ON460074	Reier et al. 2022
MRZL28	1a	Hap83	Stream Mrzlek, confluence to River Reka, village Ribnica	Slovenia	45.632347	14.156231	ON460075	Reier et al. 2022
MRZL29	1a	Hap83	Stream Mrzlek, confluence to River Reka, village Ribnica	Slovenia	45.632347	14.156231	ON460076	Reier et al. 2022
MRZL30	1a	Hap83	Stream Mrzlek, confluence to River Reka, village Ribnica	Slovenia	45.632347	14.156231	ON460077	Reier et al. 2022
MRZL4	1a	Hap83	Stream Mrzlek, confluence to River Reka, village Ribnica	Slovenia	45.632347	14.156231	ON460078	Reier et al. 2022
MRZL6	1a	Hap83	Stream Mrzlek, confluence to River Reka, village Ribnica	Slovenia	45.632347	14.156231	ON460079	Reier et al. 2022
MRZL7	1a	Hap69	Stream Mrzlek, confluence to River Reka, village Ribnica	Slovenia	45.632347	14.156231	ON460080	Reier et al. 2022
MRZL8	1a	Hap83	Stream Mrzlek, confluence to River Reka, village Ribnica	Slovenia	45.632347	14.156231	ON460081	Reier et al. 2022
MUE1	5b	Hap171	Große Mühl, Ulrichsberg	Austria	48.669385	13.912805
MUE2	11	Hap35	Große Mühl, Ulrichsberg	Austria	48.669385	13.912805
MUE3	11	Hap39	Große Mühl, Ulrichsberg	Austria	48.669385	13.912805
MUE4	5b	Hap171	Große Mühl, Ulrichsberg	Austria	48.669385	13.912805
MUE5	11	Hap39	Große Mühl, Ulrichsberg	Austria	48.669385	13.912805
MUE6	11	Hap45	Große Mühl, Ulrichsberg	Austria	48.669385	13.912805
NAD1	1a	Hap69	Podbela, Nadiža River	Slovenia	46,242617	13,458965	MF407829	Palandacic et al. 2017
NAD3	1a	Hap69	Podbela, Nadiža River	Slovenia	46,242617	13,458965	MF407830	Palandacic et al. 2017
NAD4	1a	Hap101	Podbela, Nadiža River	Slovenia	46,242617	13,458965	MF407831	Palandacic et al. 2017
NAD5	1a	Hap69	Podbela, Nadiža River	Slovenia	46,242617	13,458965	MF407832	Palandacic et al. 2017
NAD6	1a	Hap69	Podbela, Nadiža River	Slovenia	46,242617	13,458965	MF407833	Palandacic et al. 2017
NAD7	1a	Hap69	Podbela, Nadiža River	Slovenia	46,242617	13,458965	MF407834	Palandacic et al. 2017
NAD8	1a	Hap69	Podbela, Nadiža River	Slovenia	46,242617	13,458965	MF407835	Palandacic et al. 2017
NADI1	1a	Hap102	Nadiza	Slovenia	46.243740	13.507501	PV523357	Reier et al. 2025
NADI10	1a	Hap103	Nadiza	Slovenia	46.243740	13.507501	PV523358	Reier et al. 2025
NADI11	1a	Hap69	Nadiza	Slovenia	46.243740	13.507501	PV523359	Reier et al. 2025
NADI13	1a	Hap69	Nadiza	Slovenia	46.243740	13.507501	PV523360	Reier et al. 2025
NADI15	1a	Hap69	Nadiza	Slovenia	46.243740	13.507501	PV523361	Reier et al. 2025
NADI20	1a	Hap69	Nadiza	Slovenia	46.243740	13.507501	PV523362	Reier et al. 2025
NADI21	1a	Hap69	Nadiza	Slovenia	46.243740	13.507501	PV523363	Reier et al. 2025
NADI23	1a	Hap69	Nadiza	Slovenia	46.243740	13.507501	PV523364	Reier et al. 2025
NADI26	1a	Hap69	Nadiza	Slovenia	46.243740	13.507501	PV523365	Reier et al. 2025
NADI27	1a	Hap69	Nadiza	Slovenia	46.243740	13.507501	PV523366	Reier et al. 2025
NADI28	1a	Hap69	Nadiza	Slovenia	46.243740	13.507501	PV523367	Reier et al. 2025
NADI29	1a	Hap69	Nadiza	Slovenia	46.243740	13.507501	PV523368	Reier et al. 2025
NADI30	1a	Hap69	Nadiza	Slovenia	46.243740	13.507501	PV523369	Reier et al. 2025
NADI4	1a	Hap69	Nadiza	Slovenia	46.243740	13.507501	PV523370	Reier et al. 2025
NADI5	1a	Hap69	Nadiza	Slovenia	46.243740	13.507501	PV523371	Reier et al. 2025
NADI6	1a	Hap69	Nadiza	Slovenia	46.243740	13.507501	PV523372	Reier et al. 2025
NADI8	1a	Hap69	Nadiza	Slovenia	46.243740	13.507501	PV523373	Reier et al. 2025
NADI9	1a	Hap69	Nadiza	Slovenia	46.243740	13.507501	PV523374	Reier et al. 2025
NAN1	1a	Hap83	Slavinje, Nanoščica River	Slovenia	45,762339	14,102697	MF407836	Palandacic et al. 2017
NAN2	1a	Hap69	Slavinje, Nanoščica River	Slovenia	45,762339	14,102697	MF407837	Palandacic et al. 2017
NAN3	1a	Hap83	Slavinje, Nanoščica River	Slovenia	45,762339	14,102697	MF407838	Palandacic et al. 2017
NAN4	1a	Hap83	Slavinje, Nanoščica River	Slovenia	45,762339	14,102697	MF407839	Palandacic et al. 2017
NAN5	1a	Hap83	Slavinje, Nanoščica River	Slovenia	45,762339	14,102697	MF407840	Palandacic et al. 2017
NAN6	1a	Hap104	Slavinje, Nanoščica River	Slovenia	45,762339	14,102697	MF407841	Palandacic et al. 2017
NAN7	1a	Hap83	Slavinje, Nanoščica River	Slovenia	45,762339	14,102697	MF407842	Palandacic et al. 2017
NANO1	1a	Hap69	Confluence of streams Globoscak and Zabovec – where they become river Nanoscica	Slovenia	45.756381	14.081345	ON460081	Reier et al. 2022
NANO10	1a	Hap83	Confluence of streams Globoscak and Zabovec – where they become river Nanoscica	Slovenia	45.756381	14.081345	ON460082	Reier et al. 2022
NANO11	1a	Hap69	Confluence of streams Globoscak and Zabovec – where they become river Nanoscica	Slovenia	45.756381	14.081345	ON460083	Reier et al. 2022
NANO13	1a	Hap83	Confluence of streams Globoscak and Zabovec – where they become river Nanoscica	Slovenia	45.756381	14.081345	ON460085	Reier et al. 2022
NANO14	1a	Hap83	Confluence of streams Globoscak and Zabovec – where they become river Nanoscica	Slovenia	45.756381	14.081345	ON460086	Reier et al. 2022
NANO15	1a	Hap83	Confluence of streams Globoscak and Zabovec – where they become river Nanoscica	Slovenia	45.756381	14.081345	ON460087	Reier et al. 2022
NANO16	1a	Hap69	Confluence of streams Globoscak and Zabovec – where they become river Nanoscica	Slovenia	45.756381	14.081345	ON460088	Reier et al. 2022
NANO17	1a	Hap83	Confluence of streams Globoscak and Zabovec – where they become river Nanoscica	Slovenia	45.756381	14.081345	ON460089	Reier et al. 2022
NANO18	1a	Hap83	Confluence of streams Globoscak and Zabovec – where they become river Nanoscica	Slovenia	45.756381	14.081345	ON460090	Reier et al. 2022
NANO19	1a	Hap83	Confluence of streams Globoscak and Zabovec – where they become river Nanoscica	Slovenia	45.756381	14.081345	ON460091	Reier et al. 2022
NANO2	1a	Hap83	Confluence of streams Globoscak and Zabovec – where they become river Nanoscica	Slovenia	45.756381	14.081345	ON460092	Reier et al. 2022
NANO20	1a	Hap83	Confluence of streams Globoscak and Zabovec – where they become river Nanoscica	Slovenia	45.756381	14.081345	ON460093	Reier et al. 2022
NANO21	1a	Hap69	Confluence of streams Globoscak and Zabovec – where they become river Nanoscica	Slovenia	45.756381	14.081345	ON460094	Reier et al. 2022
NANO22	1a	Hap83	Confluence of streams Globoscak and Zabovec – where they become river Nanoscica	Slovenia	45.756381	14.081345	ON460095	Reier et al. 2022
NANO23	1a	Hap69	Confluence of streams Globoscak and Zabovec – where they become river Nanoscica	Slovenia	45.756381	14.081345	ON460096	Reier et al. 2022
NANO24	1a	Hap69	Confluence of streams Globoscak and Zabovec – where they become river Nanoscica	Slovenia	45.756381	14.081345	ON460097	Reier et al. 2022
NANO25	1a	Hap69	Confluence of streams Globoscak and Zabovec – where they become river Nanoscica	Slovenia	45.756381	14.081345	ON460098	Reier et al. 2022
NANO26	1a	Hap83	Slavinje, Nanoščica River	Slovenia	45.762339	14.102697	ON460099	Reier et al. 2022
NANO27	1a	Hap83	Slavinje, Nanoščica River	Slovenia	45.762339	14.102697	ON460100	Reier et al. 2022
NANO29	1a	Hap83	Slavinje, Nanoščica River	Slovenia	45.762339	14.102697	ON460101	Reier et al. 2022
NANO3	1a	Hap83	Confluence of streams Globoscak and Zabovec – where they become river Nanoscica	Slovenia	45.756381	14.081345	ON460102	Reier et al. 2022
NANO30	1a	Hap83	Slavinje, Nanoščica River	Slovenia	45.762339	14.102697	ON460103	Reier et al. 2022
NANO31	1a	Hap83	Slavinje, Nanoščica River	Slovenia	45.762339	14.102697	ON460104	Reier et al. 2022
NANO32	1a	Hap69	Slavinje, Nanoščica River	Slovenia	45.762339	14.102697	ON460105	Reier et al. 2022
NANO33	1a	Hap83	Slavinje, Nanoščica River	Slovenia	45.762339	14.102697	ON460106	Reier et al. 2022
NANO34	1a	Hap83	Slavinje, Nanoščica River	Slovenia	45.762339	14.102697	ON460107	Reier et al. 2022
NANO35	1a	Hap69	Slavinje, Nanoščica River	Slovenia	45.762339	14.102697	ON460108	Reier et al. 2022
NANO36	1a	Hap69	Slavinje, Nanoščica River	Slovenia	45.762339	14.102697	ON460109	Reier et al. 2022
NANO37	1a	Hap83	Slavinje, Nanoščica River	Slovenia	45.762339	14.102697	ON460110	Reier et al. 2022
NANO38	1a	Hap83	Slavinje, Nanoščica River	Slovenia	45.762339	14.102697	ON460111	Reier et al. 2022
NANO39	1a	Hap69	Slavinje, Nanoščica River	Slovenia	45.762339	14.102697	ON460112	Reier et al. 2022
NANO4	1a	Hap83	Confluence of streams Globoscak and Zabovec – where they become river Nanoscica	Slovenia	45.756381	14.081345	ON460113	Reier et al. 2022
NANO40	1a	Hap83	Slavinje, Nanoščica River	Slovenia	45.762339	14.102697	ON460114	Reier et al. 2022
NANO41	1a	Hap69	Slavinje, Nanoščica River	Slovenia	45.762339	14.102697	ON460115	Reier et al. 2022
NANO42	1a	Hap105	Slavinje, Nanoščica River	Slovenia	45.762339	14.102697	ON460116	Reier et al. 2022
NANO45	1a	Hap83	Slavinje, Nanoščica River	Slovenia	45.762339	14.102697	ON460117	Reier et al. 2022
NANO5	1a	Hap69	Confluence of streams Globoscak and Zabovec – where they become river Nanoscica	Slovenia	45.756381	14.081345	ON460118	Reier et al. 2022
NANO6	1a	Hap106	Confluence of streams Globoscak and Zabovec – where they become river Nanoscica	Slovenia	45.756381	14.081345	ON460119	Reier et al. 2022
NANO7	1a	Hap83	Confluence of streams Globoscak and Zabovec – where they become river Nanoscica	Slovenia	45.756381	14.081345	ON460120	Reier et al. 2022
NANO8	1a	Hap83	Confluence of streams Globoscak and Zabovec – where they become river Nanoscica	Slovenia	45.756381	14.081345	ON460121	Reier et al. 2022
NANO9	1a	Hap69	Confluence of streams Globoscak and Zabovec – where they become river Nanoscica	Slovenia	45.756381	14.081345	ON460122	Reier et al. 2022
NRE3	1a	Hap83	Zemon, Notranjska Reka River	Croatia	45.5406	14.2786	MF407843	Palandacic et al. 2017
OBE1/OS01	5b	Hap173	Obernberg, Obernbergersee	Austria	46.995664	11.405470
OBE13/OS13	5b	Hap173	Obernberg, Obernbergersee	Austria	46.995664	11.405470
OBE16/OS16	5b	Hap173	Obernberg, Obernbergersee	Austria	46.995664	11.405470
OBE2/OS02	5b	Hap173	Obernberg, Obernbergersee	Austria	46.995664	11.405470
OBE20/OS20	5b	Hap173	Obernberg, Obernbergersee	Austria	46.995664	11.405470
OBE3/OS03	5b	Hap256	Obernberg, Obernbergersee	Austria	46.995664	11.405470
OBE4/OS04	5b	Hap173	Obernberg, Obernbergersee	Austria	46.995664	11.405470
OBE6/OS06	5b	Hap173	Obernberg, Obernbergersee	Austria	46.995664	11.405470
OBE7/OS07	5b	Hap173	Obernberg, Obernbergersee	Austria	46.995664	11.405470
OBE9/OS09	5b	Hap173	Obernberg, Obernbergersee	Austria	46.995664	11.405470
OLZ1	9a	Hap232	Istebna ("Złoty Groń" skiing station), Olza Stream	Poland	49,572861	18,918278	MF407967	Palandacic et al. 2017
OLZ2	9a	Hap244	Istebna ("Złoty Groń" skiing station), Olza Stream	Poland	49,572861	18,918278	MF407968	Palandacic et al. 2017
OLZ3	9a	Hap232	Istebna ("Złoty Groń" skiing station), Olza Stream	Poland	49,572861	18,918278	MF407969	Palandacic et al. 2017
OLZ4	9a	Hap232	Istebna ("Złoty Groń" skiing station), Olza Stream	Poland	49,572861	18,918278	MF407970	Palandacic et al. 2017
OLZ5	9a	Hap244	Istebna ("Złoty Groń" skiing station), Olza Stream	Poland	49,572861	18,918278	MF407971	Palandacic et al. 2017
OSP1	1a	Hap69	Osp, Osapska River	Slovenia	45.57	13.8556	MF407844	Palandacic et al. 2017
OSP2	1a	Hap69	Osp, Osapska River	Slovenia	45.57	13.8556	MF407845	Palandacic et al. 2017
OSPO11	1a	Hap69	Osp	Slovenia	45.569957	13.854938	PV523375	Reier et al. 2025
OSPO12	1a	Hap69	Osp	Slovenia	45.569957	13.854938	PV523376	Reier et al. 2025
OSPO13	1a	Hap107	Osp	Slovenia	45.569957	13.854938	PV523377	Reier et al. 2025
OSPO14	1a	Hap107	Osp	Slovenia	45.569957	13.854938	PV523378	Reier et al. 2025
OSPO15	1a	Hap69	Osp	Slovenia	45.569957	13.854938	PV523379	Reier et al. 2025
OSPO17	1a	Hap69	Osp	Slovenia	45.569957	13.854938	PV523380	Reier et al. 2025
OSPO18	1a	Hap69	Osp	Slovenia	45.569957	13.854938	PV523381	Reier et al. 2025
OSPO19	1a	Hap69	Osp	Slovenia	45.569957	13.854938	PV523382	Reier et al. 2025
OSPO20	1a	Hap69	Osp	Slovenia	45.569957	13.854938	PV523383	Reier et al. 2025
OSPO23	1a	Hap108	Osp	Slovenia	45.569957	13.854938	PV523384	Reier et al. 2025
OSPO25	1a	Hap107	Osp	Slovenia	45.569957	13.854938	PV523385	Reier et al. 2025
OSPO26	1a	Hap69	Osp	Slovenia	45.569957	13.854938	PV523386	Reier et al. 2025
OSPO27	1a	Hap107	Osp	Slovenia	45.569957	13.854938	PV523387	Reier et al. 2025
OSPO28	1a	Hap69	Osp	Slovenia	45.569957	13.854938	PV523388	Reier et al. 2025
OSPO29	1a	Hap69	Osp	Slovenia	45.569957	13.854938	PV523389	Reier et al. 2025
OSPO4	1a	Hap69	Osp	Slovenia	45.569957	13.854938	PV523390	Reier et al. 2025
OSPO7	1a	Hap69	Osp	Slovenia	45.569957	13.854938	PV523391	Reier et al. 2025
PGB2	1d	Hap161	Preuneggbach, Enns River	Austria	47,315726	13,623560999999995	MN816105	Palandacic et al. 2020	98634
PGB3	1d	Hap161	Preuneggbach, Enns River	Austria	47,315726	13,623560999999995	MN816106	Palandacic et al. 2020	98634
PGB4	1d	Hap161	Preuneggbach, Enns River	Austria	47,315726	13,623560999999995	MN816107	Palandacic et al. 2020	98634
PGB6	1d	Hap161	Preuneggbach, Enns River	Austria	47,315726	13,623560999999995	MN816108	Palandacic et al. 2020	98634
PIEL1	5b	Hap170	Pielach, bei der Strassenbrücke in Vollerndorf (etwas Flussauf von der Authobahn, bzw. Eisenbahnbrücke)	Austria	48.17866	15.544982
PIEL2	5b	Hap169	Pielach, bei der Strassenbrücke in Vollerndorf (etwas Flussauf von der Authobahn, bzw. Eisenbahnbrücke)	Austria	48.17866	15.544982
PIEL3	5b	Hap170	Pielach, bei der Strassenbrücke in Vollerndorf (etwas Flussauf von der Authobahn, bzw. Eisenbahnbrücke)	Austria	48.17866	15.544982
PIEL4	5b	Hap170	Pielach, bei der Strassenbrücke in Vollerndorf (etwas Flussauf von der Authobahn, bzw. Eisenbahnbrücke)	Austria	48.17866	15.544982
PIEL5	5b	Hap170	Pielach, bei der Strassenbrücke in Vollerndorf (etwas Flussauf von der Authobahn, bzw. Eisenbahnbrücke)	Austria	48.17866	15.544982
PIEL6	5b	Hap178	Pielach, bei der Strassenbrücke in Vollerndorf (etwas Flussauf von der Authobahn, bzw. Eisenbahnbrücke)	Austria	48.17866	15.544982
PIK1	9a	Hap238	Piekielnik, Piekielnik Streama	Poland	49,477194	19,741333	MF407972	Palandacic et al. 2017
PIK2	9a	Hap232	Piekielnik, Piekielnik Streama	Poland	49,477194	19,741333	MF407973	Palandacic et al. 2017
PIK3	9a	Hap238	Piekielnik, Piekielnik Streama	Poland	49,477194	19,741333	MF407974	Palandacic et al. 2017
PIK4	9a	Hap232	Piekielnik, Piekielnik Streama	Poland	49,477194	19,741333	MF407975	Palandacic et al. 2017
PIK5	9a	Hap232	Piekielnik, Piekielnik Streama	Poland	49,477194	19,741333	MF407976	Palandacic et al. 2017
PIN1	1a	Hap88	Pinerolo, Chisone Steram	Italy	45.8617	7.34528	KX673433	Ramler et ali. 2016
PIN2	1a	Hap88	Pinerolo, Chisone Steram	Italy	45.8617	7.34528	KX673434	Ramler et ali. 2016
PIN3	1a	Hap109	Pinerolo, Chisone Steram	Italy	45.8617	7.34528	KX673435	Ramler et ali. 2016
POD1	1a	Hap83	Podgora by Lož	Slovenia	45.6836	14.4897	MF407846	Palandacic et al. 2017
POD2	1a	Hap83	Podgora by Lož	Slovenia	45.6836	14.4897	MF407847	Palandacic et al. 2017
POD3	1a	Hap83	Podgora by Lož	Slovenia	45.6836	14.4897	MF407848	Palandacic et al. 2017
POD4	1a	Hap83	Podgora by Lož	Slovenia	45.6836	14.4897	MF407849	Palandacic et al. 2017
POD5	1a	Hap83	Podgora by Lož	Slovenia	45.6836	14.4897	MF407850	Palandacic et al. 2017
POD6	1a	Hap83	Podgora by Lož	Slovenia	45.6836	14.4897	MF407851	Palandacic et al. 2017
PODG1	1a	Hap83	Podgora by Lož	Slovenia	45.683577775591	14.489679336547	ON460020	Reier et al. 2022
PODG2	1a	Hap83	Podgora by Lož	Slovenia	45.683577775591	14.489679336547	ON460020	Reier et al. 2022
PRE1	1a	Hap83	Predjama, Predjama Stream	Slovenia	45.8144	14.127	MF407852	Palandacic et al. 2017
PRE2	1a	Hap110	Predjama, Predjama Stream	Slovenia	45.8144	14.127	MF407853	Palandacic et al. 2017
PRE3	1a	Hap83	Predjama, Predjama Stream	Slovenia	45.8144	14.127	MF407854	Palandacic et al. 2017
PRE4	1a	Hap83	Predjama, Predjama Stream	Slovenia	45.8144	14.127	MF407855	Palandacic et al. 2017
PRE5	1a	Hap83	Predjama, Predjama Stream	Slovenia	45.8144	14.127	MF407856	Palandacic et al. 2017
PRE6	1a	Hap83	Predjama, Predjama Stream	Slovenia	45.8144	14.127	MF407857	Palandacic et al. 2017
PREB1	1d	Hap159	Prebersee (Salzburger Lungau)	Austria	47.184713	13.856737
PRED1	1a	Hap111	Stream Predjamski potok, village Predjama	Slovenia	45.812345	14.129307	ON460123	Reier et al. 2022
PRED10	1a	Hap111	Stream Predjamski potok, village Predjama	Slovenia	45.812345	14.129307	ON460124	Reier et al. 2022
PRED11	1a	Hap83	Stream Predjamski potok, village Predjama	Slovenia	45.812345	14.129307	ON460125	Reier et al. 2022
PRED12	1a	Hap83	Stream Predjamski potok, village Predjama	Slovenia	45.812345	14.129307	ON460126	Reier et al. 2022
PRED13	1a	Hap83	Stream Predjamski potok, village Predjama	Slovenia	45.812345	14.129307	ON460127	Reier et al. 2022
PRED14	1a	Hap83	Stream Predjamski potok, village Predjama	Slovenia	45.812345	14.129307	ON460128	Reier et al. 2022
PRED15	1a	Hap69	Stream Predjamski potok, village Predjama	Slovenia	45.812345	14.129307	ON460129	Reier et al. 2022
PRED16	1a	Hap110	Stream Predjamski potok, village Predjama	Slovenia	45.812345	14.129307	ON460130	Reier et al. 2022
PRED17	1a	Hap83	Stream Predjamski potok, village Predjama	Slovenia	45.812345	14.129307	ON460131	Reier et al. 2022
PRED18	1a	Hap83	Stream Predjamski potok, village Predjama	Slovenia	45.812345	14.129307	ON460132	Reier et al. 2022
PRED19	1a	Hap83	Stream Predjamski potok, village Predjama	Slovenia	45.812345	14.129307	ON460133	Reier et al. 2022
PRED2	1a	Hap69	Stream Predjamski potok, village Predjama	Slovenia	45.812345	14.129307	ON460134	Reier et al. 2022
PRED20	1a	Hap83	Stream Predjamski potok, village Predjama	Slovenia	45.812345	14.129307	ON460135	Reier et al. 2022
PRED21	1a	Hap110	Stream Predjamski potok, village Predjama	Slovenia	45.812345	14.129307	ON460136	Reier et al. 2022
PRED22	1a	Hap83	Stream Predjamski potok, village Predjama	Slovenia	45.812345	14.129307	ON460137	Reier et al. 2022
PRED23	1a	Hap83	Stream Predjamski potok, village Predjama	Slovenia	45.812345	14.129307	ON460138	Reier et al. 2022
PRED24	1a	Hap83	Predjama, Predjama Stream	Slovenia	45.814449	14.127013	ON460139	Reier et al. 2022
PRED25	1a	Hap69	Predjama, Predjama Stream	Slovenia	45.814449	14.127013	ON460140	Reier et al. 2022
PRED26	1a	Hap69	Predjama, Predjama Stream	Slovenia	45.814449	14.127013	ON460141	Reier et al. 2022
PRED27	1a	Hap110	Predjama, Predjama Stream	Slovenia	45.814449	14.127013	ON460142	Reier et al. 2022
PRED28	1a	Hap111	Predjama, Predjama Stream	Slovenia	45.814449	14.127013	ON460143	Reier et al. 2022
PRED29	1a	Hap110	Predjama, Predjama Stream	Slovenia	45.814449	14.127013	ON460144	Reier et al. 2022
PRED3	1a	Hap83	Stream Predjamski potok, village Predjama	Slovenia	45.812345	14.129307	ON460145	Reier et al. 2022
PRED30	1a	Hap83	Predjama, Predjama Stream	Slovenia	45.814449	14.127013	ON460146	Reier et al. 2022
PRED31	1a	Hap83	Predjama, Predjama Stream	Slovenia	45.814449	14.127013	ON460147	Reier et al. 2022
PRED32	1a	Hap69	Predjama, Predjama Stream	Slovenia	45.814449	14.127013	ON460148	Reier et al. 2022
PRED33	1a	Hap83	Predjama, Predjama Stream	Slovenia	45.814449	14.127013	ON460149	Reier et al. 2022
PRED4	1a	Hap83	Stream Predjamski potok, village Predjama	Slovenia	45.812345	14.129307	ON460150	Reier et al. 2022
PRED5	1a	Hap110	Stream Predjamski potok, village Predjama	Slovenia	45.812345	14.129307	ON460151	Reier et al. 2022
PRED6	1a	Hap110	Stream Predjamski potok, village Predjama	Slovenia	45.812345	14.129307	ON460152	Reier et al. 2022
PRED7	1a	Hap69	Stream Predjamski potok, village Predjama	Slovenia	45.812345	14.129307	ON460153	Reier et al. 2022
PRED8	1a	Hap83	Stream Predjamski potok, village Predjama	Slovenia	45.812345	14.129307	ON460154	Reier et al. 2022
PRED9	1a	Hap83	Stream Predjamski potok, village Predjama	Slovenia	45.812345	14.129307	ON460155	Reier et al. 2022
PTU1	1d	Hap159	Ptuj, Drava River	Slovenia	46.4228	15.859	MF407926	Palandacic et al. 2017
PTU2	1d	Hap164	Ptuj, Drava River	Slovenia	46.4228	15.859	MF407927	Palandacic et al. 2017
PTU3	1d	Hap164	Ptuj, Drava River	Slovenia	46.4228	15.859	MF407928	Palandacic et al. 2017
PTU4	1d	Hap159	Ptuj, Drava River	Slovenia	46.4228	15.859	MF407929	Palandacic et al. 2017
PTU5	1d	Hap159	Ptuj, Drava River	Slovenia	46.4228	15.859	MF407930	Palandacic et al. 2017
PURK1	9a	Hap232	Purkersdorf	Austria	48.203657	16.174208
PURK10	9a	Hap236	Purkersdorf	Austria	48.203657	16.174208
PURK2	9a	Hap232	Purkersdorf	Austria	48.203657	16.174208
PURK3	9a	Hap246	Purkersdorf	Austria	48.203657	16.174208
PURK4	9a	Hap232	Purkersdorf	Austria	48.203657	16.174208
PURK5	9a	Hap247	Purkersdorf	Austria	48.203657	16.174208
PURK6	9a	Hap248	Purkersdorf	Austria	48.203657	16.174208
PURK7	9a	Hap232	Purkersdorf	Austria	48.203657	16.174208
PURK8	9a	Hap247	Purkersdorf	Austria	48.203657	16.174208
PURK9	9a	Hap232	Purkersdorf	Austria	48.203657	16.174208
RAD10	1c	Hap84	Srednja vas, Loski Stream	Slovenia	45,693656	14,590316	MF407920	Palandacic et al. 2017
RAD5	1c	Hap135	Zavinek, Radulja River	Slovenia	45.9025	15.2975	MF407921	Palandacic et al. 2017
RAD6	1c	Hap149	Srednja vas, Loski Stream	Slovenia	45,693656	14,590316	MF407922	Palandacic et al. 2017
RAD7	1c	Hap84	Srednja vas, Loski Stream	Slovenia	45,693656	14,590316	MF407923	Palandacic et al. 2017
RAD8	1c	Hap84	Srednja vas, Loski Stream	Slovenia	45,693656	14,590316	MF407924	Palandacic et al. 2017
RAD9	1c	Hap84	Srednja vas, Loski Stream	Slovenia	45,693656	14,590316	MF407925	Palandacic et al. 2017
RADU10	1c	Hap150	Radulja	Slovenia	45.8871932	15.2114323	PV523392	Reier et al. 2025
RADU14	1c	Hap150	Radulja	Slovenia	45.8871932	15.2114323	PV523393	Reier et al. 2025
RADU17	1c	Hap150	Radulja	Slovenia	45.8871932	15.2114323	PV523394	Reier et al. 2025
RADU19	1c	Hap150	Radulja	Slovenia	45.8871932	15.2114323	PV523395	Reier et al. 2025
RADU2	1c	Hap150	Radulja	Slovenia	45.8871932	15.2114323	PV523396	Reier et al. 2025
RADU21	1c	Hap150	Radulja	Slovenia	45.8871932	15.2114323	PV523397	Reier et al. 2025
RADU22	1c	Hap150	Radulja	Slovenia	45.8871932	15.2114323	PV523398	Reier et al. 2025
RADU24	1c	Hap150	Radulja	Slovenia	45.8871932	15.2114323	PV523399	Reier et al. 2025
RADU26	1c	Hap151	Radulja	Slovenia	45.8871932	15.2114323	PV523400	Reier et al. 2025
RADU27	1c	Hap150	Radulja	Slovenia	45.8871932	15.2114323	PV523401	Reier et al. 2025
RADU29	1c	Hap152	Radulja	Slovenia	45.8871932	15.2114323	PV523402	Reier et al. 2025
RADU3	1c	Hap150	Radulja	Slovenia	45.8871932	15.2114323	PV523403	Reier et al. 2025
RADU31	1c	Hap150	Radulja	Slovenia	45.8871932	15.2114323	PV523404	Reier et al. 2025
RADU32	1c	Hap153	Radulja	Slovenia	45.8871932	15.2114323	PV523405	Reier et al. 2025
RADU34	1c	Hap150	Radulja	Slovenia	45.8871932	15.2114323	PV523406	Reier et al. 2025
RADU35	1c	Hap154	Radulja	Slovenia	45.8871932	15.2114323	PV523407	Reier et al. 2025
RADU36	1c	Hap150	Radulja	Slovenia	45.8871932	15.2114323	PV523408	Reier et al. 2025
RADU39	1c	Hap150	Radulja	Slovenia	45.8871932	15.2114323	PV523409	Reier et al. 2025
RADU40	1c	Hap150	Radulja	Slovenia	45.8871932	15.2114323	PV523410	Reier et al. 2025
RADU41	1c	Hap155	Radulja	Slovenia	45.8871932	15.2114323	PV523411	Reier et al. 2025
RADU43	1c	Hap150	Radulja	Slovenia	45.8871932	15.2114323	PV523412	Reier et al. 2025
RADU7	1c	Hap150	Radulja	Slovenia	45.8871932	15.2114323	PV523413	Reier et al. 2025
RADU8	1c	Hap150	Radulja	Slovenia	45.8871932	15.2114323	PV523414	Reier et al. 2025
RADU9	1c	Hap150	Radulja	Slovenia	45.8871932	15.2114323	PV523415	Reier et al. 2025
RAKO1	1a	Hap83	Rakov Skocijan, 500 m downstream from previous location	Slovenia	45.790727	14.303469	ON460152	Reier et al. 2022
RAKO11	1a	Hap83	Rakov Skocijan	Slovenia	45.790727	14.303469	ON460153	Reier et al. 2022
RAKO12	1a	Hap83	Rakov Skocijan	Slovenia	45.790727	14.303469	ON460154	Reier et al. 2022
RAKO13	1a	Hap112	Rakov Skocijan	Slovenia	45.790727	14.303469	ON460155	Reier et al. 2022
RAKO14	1a	Hap69	Rakov Skocijan	Slovenia	45.790727	14.303469	ON460156	Reier et al. 2022
RAKO15	1a	Hap69	Rakov Skocijan	Slovenia	45.790727	14.303469	ON460157	Reier et al. 2022
RAKO17	1a	Hap110	Rakov Skocijan	Slovenia	45.790727	14.303469	ON460159	Reier et al. 2022
RAKO18	1a	Hap83	Rakov Skocijan	Slovenia	45.790727	14.303469	ON460160	Reier et al. 2022
RAKO19	1a	Hap83	Rakov Skocijan	Slovenia	45.790727	14.303469	ON460161	Reier et al. 2022
RAKO2	1a	Hap83	Rakov Skocijan, 500 m downstream from previous location	Slovenia	45.790727	14.303469	ON460162	Reier et al. 2022
RAKO20	1a	Hap69	Rakov Skocijan	Slovenia	45.790727	14.303469	ON460163	Reier et al. 2022
RAKO3	1a	Hap69	Rakov Skocijan, 500 m downstream from previous location	Slovenia	45.790727	14.303469	ON460164	Reier et al. 2022
RAKO4	1a	Hap113	Rakov Skocijan, 500 m downstream from previous location	Slovenia	45.790727	14.303469	ON460165	Reier et al. 2022
RAKO5	1a	Hap83	Rakov Skocijan, 500 m downstream from previous location	Slovenia	45.790727	14.303469	ON460166	Reier et al. 2022
RAKO7	1a	Hap83	Rakov Skocijan, 500 m downstream from previous location	Slovenia	45.790727	14.303469	ON460168	Reier et al. 2022
RAKO8	1a	Hap83	Rakov Skocijan	Slovenia	45.790727	14.303469	ON460169	Reier et al. 2022
RAKO9	1a	Hap69	Rakov Skocijan	Slovenia	45.790727	14.303469	ON460170	Reier et al. 2022
RAKU1	1a	Hap110	Stream Rakulik, village Sajovce The stream dries out in summer, only pools left.	Slovenia	45.743382	14.113017	ON460171	Reier et al. 2022
RAKU10	1a	Hap110	Stream Rakulik, village Sajovce The stream dries out in summer, only pools left.	Slovenia	45.743382	14.113017	ON460172	Reier et al. 2022
RAKU11	1a	Hap83	Stream Rakulik, village Sajovce The stream dries out in summer, only pools left.	Slovenia	45.743382	14.113017	ON460173	Reier et al. 2022
RAKU12	1a	Hap83	Stream Rakulik, village Sajovce The stream dries out in summer, only pools left.	Slovenia	45.743382	14.113017	ON460174	Reier et al. 2022
RAKU13	1a	Hap83	Stream Rakulik, village Sajovce The stream dries out in summer, only pools left.	Slovenia	45.743382	14.113017	ON460175	Reier et al. 2022
RAKU14	1a	Hap69	Stream Rakulik, village Sajovce The stream dries out in summer, only pools left.	Slovenia	45.743382	14.113017	ON460176	Reier et al. 2022
RAKU15	1a	Hap83	Stream Rakulik, village Sajovce The stream dries out in summer, only pools left.	Slovenia	45.743382	14.113017	ON460177	Reier et al. 2022
RAKU16	1a	Hap83	Stream Rakulik, village Sajovce The stream dries out in summer, only pools left.	Slovenia	45.743382	14.113017	ON460178	Reier et al. 2022
RAKU17	1a	Hap110	Stream Rakulik, village Sajovce The stream dries out in summer, only pools left.	Slovenia	45.743382	14.113017	ON460179	Reier et al. 2022
RAKU18	1a	Hap83	Stream Rakulik, village Sajovce The stream dries out in summer, only pools left.	Slovenia	45.743382	14.113017	ON460180	Reier et al. 2022
RAKU19	1a	Hap83	Stream Rakulik, village Sajovce The stream dries out in summer, only pools left.	Slovenia	45.743382	14.113017	ON460181	Reier et al. 2022
RAKU2	1a	Hap114	Stream Rakulik, village Sajovce The stream dries out in summer, only pools left.	Slovenia	45.743382	14.113017	ON460182	Reier et al. 2022
RAKU20	1a	Hap69	Stream Rakulik, village Sajovce The stream dries out in summer, only pools left.	Slovenia	45.743382	14.113017	ON460183	Reier et al. 2022
RAKU21	1a	Hap83	Stream Rakulik, village Sajovce The stream dries out in summer, only pools left.	Slovenia	45.743382	14.113017	ON460184	Reier et al. 2022
RAKU22	1a	Hap114	Stream Rakulik, village Sajovce The stream dries out in summer, only pools left.	Slovenia	45.743382	14.113017	ON460185	Reier et al. 2022
RAKU23	1a	Hap83	Stream Rakulik, village Sajovce The stream dries out in summer, only pools left.	Slovenia	45.743382	14.113017	ON460186	Reier et al. 2022
RAKU24	1a	Hap115	Stream Rakulik, village Sajovce The stream dries out in summer, only pools left.	Slovenia	45.743382	14.113017	ON460187	Reier et al. 2022
RAKU25	1a	Hap116	Stream Rakulik, village Sajovce The stream dries out in summer, only pools left.	Slovenia	45.743382	14.113017	ON460188	Reier et al. 2022
RAKU26	1a	Hap83	Stream Rakulik, village Sajovce The stream dries out in summer, only pools left.	Slovenia	45.743382	14.113017	ON460189	Reier et al. 2022
RAKU3	1a	Hap83	Stream Rakulik, village Sajovce The stream dries out in summer, only pools left.	Slovenia	45.743382	14.113017	ON460190	Reier et al. 2022
RAKU4	1a	Hap114	Stream Rakulik, village Sajovce The stream dries out in summer, only pools left.	Slovenia	45.743382	14.113017	ON460191	Reier et al. 2022
RAKU5	1a	Hap114	Stream Rakulik, village Sajovce The stream dries out in summer, only pools left.	Slovenia	45.743382	14.113017	ON460192	Reier et al. 2022
RAKU7	1a	Hap114	Stream Rakulik, village Sajovce The stream dries out in summer, only pools left.	Slovenia	45.743382	14.113017	ON460193	Reier et al. 2022
RAKU8	1a	Hap69	Stream Rakulik, village Sajovce The stream dries out in summer, only pools left.	Slovenia	45.743382	14.113017	ON460194	Reier et al. 2022
RAKU9	1a	Hap83	Stream Rakulik, village Sajovce The stream dries out in summer, only pools left.	Slovenia	45.743382	14.113017	ON460195	Reier et al. 2022
RASC10	1c	Hap134	Raska, small pond, Windmühlen	Slovenia	45.8662719	14.622183194	ON460197	Reier et al. 2022
RASC11	1c	Hap84	Raska, small pond, Windmühlen	Slovenia	45.8662719	14.622183194	ON460198	Reier et al. 2022
RASC12	1c	Hap134	Raska, small pond, Windmühlen	Slovenia	45.8662719	14.622183194	ON460199	Reier et al. 2022
RASC13	1c	Hap134	Raska, small pond, Windmühlen	Slovenia	45.8662719	14.622183194	ON460200	Reier et al. 2022
RASC14	1c	Hap134	Raska, small pond, Windmühlen	Slovenia	45.8662719	14.622183194	ON460201	Reier et al. 2022
RASC15	1c	Hap134	Raska, small pond, Windmühlen	Slovenia	45.8662719	14.622183194	ON460202	Reier et al. 2022
RASC16	1c	Hap134	Raska, small pond, Windmühlen	Slovenia	45.8662719	14.622183194	ON460203	Reier et al. 2022
RASC17	1c	Hap84	Raska, small pond, Windmühlen	Slovenia	45.8662719	14.622183194	ON460204	Reier et al. 2022
RASC2	1c	Hap134	Raska, small pond, Windmühlen	Slovenia	45.8662719	14.622183194	ON460205	Reier et al. 2022
RASC3	1c	Hap84	Raska, small pond, Windmühlen	Slovenia	45.8662719	14.622183194	ON460206	Reier et al. 2022
RASC4	1c	Hap84	Raska, small pond, Windmühlen	Slovenia	45.8662719	14.622183194	ON460207	Reier et al. 2022
RASC5	1c	Hap134	Raska, small pond, Windmühlen	Slovenia	45.8662719	14.622183194	ON460208	Reier et al. 2022
RASC6	1c	Hap84	Raska, small pond, Windmühlen	Slovenia	45.8662719	14.622183194	ON460209	Reier et al. 2022
RASC7	1c	Hap84	Raska, small pond, Windmühlen	Slovenia	45.8662719	14.622183194	ON460210	Reier et al. 2022
RASC8	1c	Hap134	Raska, small pond, Windmühlen	Slovenia	45.8662719	14.622183194	ON460211	Reier et al. 2022
RASC9	1c	Hap134	Raska, small pond, Windmühlen	Slovenia	45.8662719	14.622183194	ON460212	Reier et al. 2022
RAT1	1d	Hap165	Prosenjakovci, Ratkovski Stream	Slovenia	46.7386	16.3148	MF407931	Palandacic et al. 2017
RAT2	1d	Hap161	Prosenjakovci, Ratkovski Stream	Slovenia	46,738633	16,314816	MF407932	Palandacic et al. 2017
RAT3	1d	Hap165	Prosenjakovci, Ratkovski Stream	Slovenia	46.7386	16.3148	MF407933	Palandacic et al. 2017
RAT4	1d	Hap161	Prosenjakovci, Ratkovski Stream	Slovenia	46.7386	16.3148	MF407934	Palandacic et al. 2017
RAT5	1d	Hap165	Prosenjakovci, Ratkovski Stream	Slovenia	46.7386	16.3148	MF407935	Palandacic et al. 2017
REK1	1a	Hap83	Notranjska Reka	Slovenia	46.0297	13,526847	MF407792	Palandacic et al. 2017
REK2	1a	Hap83	Notranjska Reka	Slovenia	46.0297	13,526847	MF407793	Palandacic et al. 2017
REK3	1a	Hap83	Notranjska Reka	Slovenia	46.0297	13,526847	MF407794	Palandacic et al. 2017
REK4	1a	Hap83	Notranjska Reka	Slovenia	46.0297	13,526847	MF407795	Palandacic et al. 2017
RHEI1	5b	Hap170	linkes Begleitgerinne Rhein	Austria	47.479153	9.669069
RHEI2	5b	Hap170	linkes Begleitgerinne Rhein	Austria	47.479153	9.669069
RHEI3	5b	Hap179	linkes Begleitgerinne Rhein	Austria	47.479153	9.669069
RHEI4	5b	Hap170	linkes Begleitgerinne Rhein	Austria	47.479153	9.669069
RHEI5	5b	Hap170	linkes Begleitgerinne Rhein	Austria	47.479153	9.669069
RIZ1	1a	Hap69	Črni Kal, Rižana River	Slovenia	45,533110	13,871368	MF407858	Palandacic et al. 2017
RIZ10	1a	Hap69	Sv.Nedelja by Dekani, River Rižana	Slovenia	45,543994	13,828174	MF407859	Palandacic et al. 2017
RIZ11	1a	Hap69	Sv.Nedelja by Dekani, River Rižana	Slovenia	45,543994	13,828174	MF407860	Palandacic et al. 2017
RIZ2	1a	Hap69	Črni Kal, Rižana River	Slovenia	45,533110	13,871368	MF407861	Palandacic et al. 2017
RIZ3	1a	Hap118	Črni Kal, Rižana River	Slovenia	45,533110	13,871368	MF407862	Palandacic et al. 2017
RIZ4	1a	Hap69	Črni Kal, Rižana River	Slovenia	45,543994	13,828174	MF407863	Palandacic et al. 2017
RIZ5	1a	Hap69	Črni Kal, Rižana River	Slovenia	45,543994	13,828174	MF407864	Palandacic et al. 2017
RIZ7	1a	Hap69	Črni Kal, Rižana River	Slovenia	45,533110	13,871368	MF407865	Palandacic et al. 2017
RIZ8	1a	Hap69	Črni Kal, Rižana River	Slovenia	45,533110	13,871368	MF407866	Palandacic et al. 2017
RIZ9	1a	Hap69	Sv.Nedelja by Dekani, River Rižana	Slovenia	45,543994	13,828174	MF407867	Palandacic et al. 2017
RIZA1	1a	Hap69	Rizana	Slovenia	45.542301	13.811827	ON460213	Reier et al. 2022
RIZA1x1	1a	Hap69	Rizana	Slovenia	45.541444	13.859201	PV523416	Reier et al. 2025
RIZA1x11	1a	Hap69	Rizana	Slovenia	45.541444	13.859201	PV523417	Reier et al. 2025
RIZA1x13	1a	Hap69	Rizana	Slovenia	45.541444	13.859201	PV523418	Reier et al. 2025
RIZA1x15	1a	Hap119	Rizana	Slovenia	45.541444	13.859201	PV523419	Reier et al. 2025
RIZA1x17	1a	#N/A	Rizana	Slovenia	45.541444	13.859201	PV523420	Reier et al. 2025
RIZA1x18	1a	Hap69	Rizana	Slovenia	45.541444	13.859201	PV523421	Reier et al. 2025
RIZA1x19	1a	Hap69	Rizana	Slovenia	45.541444	13.859201	PV523422	Reier et al. 2025
RIZA1x20	1a	Hap120	Rizana	Slovenia	45.541444	13.859201	PV523423	Reier et al. 2025
RIZA1x21	1a	Hap69	Rizana	Slovenia	45.541444	13.859201	PV523424	Reier et al. 2025
RIZA1x23	1a	Hap69	Rizana	Slovenia	45.541444	13.859201	PV523425	Reier et al. 2025
RIZA1x24	1a	Hap69	Rizana	Slovenia	45.541444	13.859201	PV523426	Reier et al. 2025
RIZA1x25	1a	Hap69	Rizana	Slovenia	45.541444	13.859201	PV523427	Reier et al. 2025
RIZA1x27	1a	Hap69	Rizana	Slovenia	45.541444	13.859201	PV523428	Reier et al. 2025
RIZA1x28	1a	Hap69	Rizana	Slovenia	45.541444	13.859201	PV523429	Reier et al. 2025
RIZA1x4	1a	Hap69	Rizana	Slovenia	45.541444	13.859201	PV523430	Reier et al. 2025
RIZA1x7	1a	Hap69	Rizana	Slovenia	45.541444	13.859201	PV523431	Reier et al. 2025
RIZA2	1a	Hap69	Rizana	Slovenia	45.542301	13.811827	ON460214	Reier et al. 2025
RIZA3	1a	Hap69	Rizana	Slovenia	45.542301	13.811827	ON460215	Reier et al. 2025
RIZA4	1a	Hap69	Rizana	Slovenia	45.542301	13.811827	ON460216	Reier et al. 2025
RIZA5	1a	Hap69	Rizana	Slovenia	45.542301	13.811827	ON460217	Reier et al. 2025
RIZA6	1a	Hap69	Rizana	Slovenia	45.542301	13.811827	ON460218	Reier et al. 2025
ROSA1	1d	Hap159	Rosaninsee	Austria	46.950438	13.781186
ROSA2	1d	Hap159	Rosaninsee	Austria	46.950438	13.781186
ROSA3	1d	Hap159	Rosaninsee	Austria	46.950438	13.781186
ROSA4	1d	Hap159	Rosaninsee	Austria	46.950438	13.781186
ROSA5	1d	Hap159	Rosaninsee	Austria	46.950438	13.781186
ROTG1	1d	Hap161	Rotgüldensee	Austria	47.094869	13.409570
ROTG2	1d	Hap166	Rotgüldensee	Austria	47.094869	13.409570
ROTG3	1d	Hap159	Rotgüldensee	Austria	47.094869	13.409570
RRI1	1a	Hap85	Risirg ripa, Ticino River	Italy	45,704196	8,650850	MF407868	Palandacic et al. 2017
RRI2	1a	Hap85	Risirg ripa, Ticino River	Italy	45,704196	8,650850	MF407869	Palandacic et al. 2017
RRI3	1a	Hap85	Risirg ripa, Ticino River	Italy	45,704196	8,650850	MF407870	Palandacic et al. 2017
RRI4	1a	Hap85	Risirg ripa, Ticino River	Italy	45,704196	8,650850	MF407871	Palandacic et al. 2017
Santis_AFF_1	1a	Hap92	Afframont	Italy	45.291389	7.237222	MK984800	De Santis et al. 2020
Santis_AFF_2	1a	Hap92	Afframont	Italy	45.291389	7.237222	MK984800	De Santis et al. 2020
Santis_AFF_3	1a	Hap92	Afframont	Italy	45.291389	7.237222	MK984800	De Santis et al. 2020
Santis_AFF_4	1a	Hap92	Afframont	Italy	45.291389	7.237222	MK984800	De Santis et al. 2020
Santis_AFF_5	1a	Hap92	Afframont	Italy	45.291389	7.237222	MK984800	De Santis et al. 2020
Santis_AFF_6	1a	Hap92	Afframont	Italy	45.291389	7.237222	MK984800	De Santis et al. 2020
Santis_AFF_7	1a	Hap92	Afframont	Italy	45.291389	7.237222	MK984800	De Santis et al. 2020
Santis_ANN_1	1a	Hap80	Sant’Anna	Italy	44.228056	7.100556	MK984798	De Santis et al. 2020
Santis_ANN_10	5b	Hap25	Sant’Anna	Italy	44.228056	7.100556	MK984821	De Santis et al. 2020
Santis_ANN_2	1a	Hap80	Sant’Anna	Italy	44.228056	7.100556	MK984798	De Santis et al. 2020
Santis_ANN_3	1a	Hap80	Sant’Anna	Italy	44.228056	7.100556	MK984798	De Santis et al. 2020
Santis_ANN_4	1a	Hap80	Sant’Anna	Italy	44.228056	7.100556	MK984798	De Santis et al. 2020
Santis_ANN_5	1a	Hap80	Sant’Anna	Italy	44.228056	7.100556	MK984798	De Santis et al. 2020
Santis_ANN_6	1a	Hap80	Sant’Anna	Italy	44.228056	7.100556	MK984798	De Santis et al. 2020
Santis_ANN_7	1a	Hap80	Sant’Anna	Italy	44.228056	7.100556	MK984798	De Santis et al. 2020
Santis_ANN_8	1a	Hap80	Sant’Anna	Italy	44.228056	7.100556	MK984798	De Santis et al. 2020
Santis_ANN_9	5b	Hap25	Sant’Anna	Italy	44.228056	7.100556	MK984821	De Santis et al. 2020
Santis_ARP_1	1a	Hap80	Arpon	Italy	45.197778	6.966667	MK984798	De Santis et al. 2020
Santis_ARP_10	5b	Hap25	Arpon	Italy	45.197778	6.966667	MK984821	De Santis et al. 2020
Santis_ARP_2	12	Hap48	Arpon	Italy	45.197778	6.966667	MK984815	De Santis et al. 2020
Santis_ARP_3	12	Hap48	Arpon	Italy	45.197778	6.966667	MK984815	De Santis et al. 2020
Santis_ARP_4	12	Hap48	Arpon	Italy	45.197778	6.966667	MK984815	De Santis et al. 2020
Santis_ARP_5	12	Hap48	Arpon	Italy	45.197778	6.966667	MK984815	De Santis et al. 2020
Santis_ARP_6	12	Hap48	Arpon	Italy	45.197778	6.966667	MK984815	De Santis et al. 2020
Santis_ARP_7	12	Hap48	Arpon	Italy	45.197778	6.966667	MK984815	De Santis et al. 2020
Santis_ARP_8	12	Hap68	Arpon	Italy	45.197778	6.966667	MK984819	De Santis et al. 2020
Santis_ARP_9	5b	Hap25	Arpon	Italy	45.197778	6.966667	MK984821	De Santis et al. 2020
Santis_CAN_1	1a	Hap69	Nero (Canosio)	Italy	45.197778	6.966667	MK984796	De Santis et al. 2020
Santis_CAN_10	1a	Hap80	Nero (Canosio)	Italy	45.197778	6.966667	MK984798	De Santis et al. 2020
Santis_CAN_11	1a	Hap80	Nero (Canosio)	Italy	45.197778	6.966667	MK984798	De Santis et al. 2020
Santis_CAN_12	12	Hap48	Nero (Canosio)	Italy	45.197778	6.966667	MK984815	De Santis et al. 2020
Santis_CAN_2	1a	Hap69	Nero (Canosio)	Italy	45.197778	6.966667	MK984796	De Santis et al. 2020
Santis_CAN_3	1a	Hap69	Nero (Canosio)	Italy	45.197778	6.966667	MK984796	De Santis et al. 2020
Santis_CAN_4	1a	Hap69	Nero (Canosio)	Italy	45.197778	6.966667	MK984796	De Santis et al. 2020
Santis_CAN_5	1a	Hap69	Nero (Canosio)	Italy	45.197778	6.966667	MK984796	De Santis et al. 2020
Santis_CAN_6	1a	Hap69	Nero (Canosio)	Italy	45.197778	6.966667	MK984796	De Santis et al. 2020
Santis_CAN_7	1a	Hap69	Nero (Canosio)	Italy	45.197778	6.966667	MK984796	De Santis et al. 2020
Santis_CAN_8	1a	Hap69	Nero (Canosio)	Italy	45.197778	6.966667	MK984796	De Santis et al. 2020
Santis_CAN_9	12	Hap69	Nero (Canosio)	Italy	45.197778	6.966667	MK984796	De Santis et al. 2020
Santis_CER_1	12	Hap48	Ceresole	Italy	45.435	7.219722	MK984815	De Santis et al. 2020
Santis_CER_2	12	Hap48	Ceresole	Italy	45.435	7.219722	MK984815	De Santis et al. 2020
Santis_CER_3	12	Hap48	Ceresole	Italy	45.435	7.219722	MK984815	De Santis et al. 2020
Santis_CER_4	12	Hap48	Ceresole	Italy	45.435	7.219722	MK984815	De Santis et al. 2020
Santis_CER_5	12	Hap48	Ceresole	Italy	45.435	7.219722	MK984815	De Santis et al. 2020
Santis_CER_6	12	Hap50	Ceresole	Italy	45.435	7.219722	MK984813	De Santis et al. 2020
Santis_CER_7	5b	Hap25	Ceresole	Italy	45.435	7.219722	MK984821	De Santis et al. 2020
Santis_CER_8	5b	Hap25	Ceresole	Italy	45.435	7.219722	MK984821	De Santis et al. 2020
Santis_CER_9	5b	Hap25	Ceresole	Italy	45.435	7.219722	MK984821	De Santis et al. 2020
Santis_CES_1	1a	Hap69	Nero (Bousson)	Italy	44.901389	6.795	MK984796	De Santis et al. 2020
Santis_CES_10	12	Hap70	Nero (Bousson)	Italy	44.901389	6.795	MK984818	De Santis et al. 2020
Santis_CES_2	1a	Hap69	Nero (Bousson)	Italy	44.901389	6.795	MK984796	De Santis et al. 2020
Santis_CES_3	1a	Hap69	Nero (Bousson)	Italy	44.901389	6.795	MK984796	De Santis et al. 2020
Santis_CES_4	1a	Hap88	Nero (Bousson)	Italy	44.901389	6.795	MK984797	De Santis et al. 2020
Santis_CES_5	1a	Hap88	Nero (Bousson)	Italy	44.901389	6.795	MK984797	De Santis et al. 2020
Santis_CES_6	1a	Hap80	Nero (Bousson)	Italy	44.901389	6.795	MK984798	De Santis et al. 2020
Santis_CES_7	1a	Hap80	Nero (Bousson)	Italy	44.901389	6.795	MK984798	De Santis et al. 2020
Santis_CES_8	1a	Hap80	Nero (Bousson)	Italy	44.901389	6.795	MK984798	De Santis et al. 2020
Santis_CES_9	12	Hap51	Nero (Bousson)	Italy	44.901389	6.795	MK984812	De Santis et al. 2020
Santis_CFO_1	12	Hap51	Clot Foiron	Italy	44.914444	6.790278	MK984812	De Santis et al. 2020
Santis_CFO_2	12	Hap51	Clot Foiron	Italy	44.914444	6.790278	MK984812	De Santis et al. 2020
Santis_CFO_3	12	Hap51	Clot Foiron	Italy	44.914444	6.790278	MK984812	De Santis et al. 2020
Santis_CFO_4	12	Hap71	Clot Foiron	Italy	44.914444	6.790278	MK984816	De Santis et al. 2020
Santis_CFO_5	12	Hap72	Clot Foiron	Italy	44.914444	6.790278	MK984817	De Santis et al. 2020
Santis_CHI_1	1a	Hap69	Nero (Chianale)	Italy	44.641111	6.968889	MK984796	De Santis et al. 2020
Santis_CHI_2	1a	Hap88	Nero (Chianale)	Italy	44.641111	6.968889	MK984797	De Santis et al. 2020
Santis_CHI_3	1a	Hap88	Nero (Chianale)	Italy	44.641111	6.968889	MK984797	De Santis et al. 2020
Santis_CHI_4	1a	Hap88	Nero (Chianale)	Italy	44.641111	6.968889	MK984797	De Santis et al. 2020
Santis_CHI_5	1a	Hap88	Nero (Chianale)	Italy	44.641111	6.968889	MK984797	De Santis et al. 2020
Santis_CHI_6	1a	Hap80	Nero (Chianale)	Italy	44.641111	6.968889	MK984798	De Santis et al. 2020
Santis_CHI_7	1a	Hap80	Nero (Chianale)	Italy	44.641111	6.968889	MK984798	De Santis et al. 2020
Santis_CHI_8	1a	Hap92	Nero (Chianale)	Italy	44.641111	6.968889	MK984800	De Santis et al. 2020
Santis_CHI_9	12	Hap51	Nero (Chianale)	Italy	44.641111	6.968889	MK984812	De Santis et al. 2020
Santis_FIO_1	1a	Hap69	Fiorenza	Italy	44.696111	7.093056	MK984796	De Santis et al. 2020
Santis_FIO_10	5b	Hap25	Fiorenza	Italy	44.696111	7.093056	MK984821	De Santis et al. 2020
Santis_FIO_11	5b	Hap199	Fiorenza	Italy	44.696111	7.093056	MK984822	De Santis et al. 2020
Santis_FIO_2	1a	Hap69	Fiorenza	Italy	44.696111	7.093056	MK984796	De Santis et al. 2020
Santis_FIO_3	1a	Hap69	Fiorenza	Italy	44.696111	7.093056	MK984796	De Santis et al. 2020
Santis_FIO_4	1a	Hap69	Fiorenza	Italy	44.696111	7.093056	MK984796	De Santis et al. 2020
Santis_FIO_5	1a	Hap69	Fiorenza	Italy	44.696111	7.093056	MK984796	De Santis et al. 2020
Santis_FIO_6	1a	Hap69	Fiorenza	Italy	44.696111	7.093056	MK984796	De Santis et al. 2020
Santis_FIO_7	1a	Hap69	Fiorenza	Italy	44.696111	7.093056	MK984796	De Santis et al. 2020
Santis_FIO_8	1a	Hap69	Fiorenza	Italy	44.696111	7.093056	MK984796	De Santis et al. 2020
Santis_FIO_9	5b	Hap25	Fiorenza	Italy	44.696111	7.093056	MK984821	De Santis et al. 2020
Santis_ISC_1	1a	Hap69	Ischiator	Italy	44.281111	7.017778	MK984796	De Santis et al. 2020
Santis_ISC_10	12	Hap48	Ischiator	Italy	44.281111	7.017778	MT385940	De Santis et al. 2020
Santis_ISC_11	12	Hap48	Ischiator	Italy	44.281111	7.017778	MT385940	De Santis et al. 2020
Santis_ISC_2	1a	Hap69	Ischiator	Italy	44.281111	7.017778	MK984796	De Santis et al. 2020
Santis_ISC_3	1a	Hap80	Ischiator	Italy	44.281111	7.017778	MK984798	De Santis et al. 2020
Santis_ISC_4	1a	Hap80	Ischiator	Italy	44.281111	7.017778	MK984798	De Santis et al. 2020
Santis_ISC_5	1a	Hap80	Ischiator	Italy	44.281111	7.017778	MK984798	De Santis et al. 2020
Santis_ISC_6	1a	Hap80	Ischiator	Italy	44.281111	7.017778	MK984798	De Santis et al. 2020
Santis_ISC_7	1a	Hap69	Ischiator	Italy	44.281111	7.017778	MT385939	De Santis et al. 2020
Santis_ISC_8	1a	Hap69	Ischiator	Italy	44.281111	7.017778	MT385939	De Santis et al. 2020
Santis_ISC_9	1a	Hap69	Ischiator	Italy	44.281111	7.017778	MT385939	De Santis et al. 2020
Santis_MAD_1	1a	Hap69	Maddalena	Italy	44.417222	6.904167	MK984796	De Santis et al. 2020
Santis_MAD_10	5b	Hap25	Maddalena	Italy	44.417222	6.904167	MK984821	De Santis et al. 2020
Santis_MAD_2	1a	Hap69	Maddalena	Italy	44.417222	6.904167	MK984796	De Santis et al. 2020
Santis_MAD_3	1a	Hap69	Maddalena	Italy	44.417222	6.904167	MK984796	De Santis et al. 2020
Santis_MAD_4	12	Hap48	Maddalena	Italy	44.417222	6.904167	MK984815	De Santis et al. 2020
Santis_MAD_5	12	Hap73	Maddalena	Italy	44.417222	6.904167	MK984814	De Santis et al. 2020
Santis_MAD_6	12	Hap68	Maddalena	Italy	44.417222	6.904167	MK984819	De Santis et al. 2020
Santis_MAD_7	12	Hap74	Maddalena	Italy	44.417222	6.904167	MK984820	De Santis et al. 2020
Santis_MAD_8	5b	Hap25	Maddalena	Italy	44.417222	6.904167	MK984821	De Santis et al. 2020
Santis_MAD_9	5b	Hap25	Maddalena	Italy	44.417222	6.904167	MK984821	De Santis et al. 2020
Santis_ORG_1	1a	Hap80	Orgials	Italy	44.215833	7.137778	MK984798	De Santis et al. 2020
Santis_ORG_2	1a	Hap80	Orgials	Italy	44.215833	7.137778	MK984798	De Santis et al. 2020
Santis_ORG_3	1a	Hap80	Orgials	Italy	44.215833	7.137778	MK984798	De Santis et al. 2020
Santis_ORG_4	1a	Hap80	Orgials	Italy	44.215833	7.137778	MK984798	De Santis et al. 2020
Santis_ORG_5	1a	Hap122	Orgials	Italy	44.215833	7.137778	MK984811	De Santis et al. 2020
Santis_PEL_1	1a	Hap69	Confluence between Pellice and Po	Italy	44.811111	7.56	MK984796	De Santis et al. 2020
Santis_PEL_10	1a	Hap69	Confluence between Pellice and Po	Italy	44.811111	7.56	MK984796	De Santis et al. 2020
Santis_PEL_11	1a	Hap69	Confluence between Pellice and Po	Italy	44.811111	7.56	MK984796	De Santis et al. 2020
Santis_PEL_12	1a	Hap69	Confluence between Pellice and Po	Italy	44.811111	7.56	MK984796	De Santis et al. 2020
Santis_PEL_13	1a	Hap69	Confluence between Pellice and Po	Italy	44.811111	7.56	MK984796	De Santis et al. 2020
Santis_PEL_14	1a	Hap69	Confluence between Pellice and Po	Italy	44.811111	7.56	MK984796	De Santis et al. 2020
Santis_PEL_15	1a	Hap69	Confluence between Pellice and Po	Italy	44.811111	7.56	MK984796	De Santis et al. 2020
Santis_PEL_16	1a	Hap69	Confluence between Pellice and Po	Italy	44.811111	7.56	MK984796	De Santis et al. 2020
Santis_PEL_17	1a	Hap69	Confluence between Pellice and Po	Italy	44.811111	7.56	MK984796	De Santis et al. 2020
Santis_PEL_18	1a	Hap88	Confluence between Pellice and Po	Italy	44.811111	7.56	MK984797	De Santis et al. 2020
Santis_PEL_19	1a	Hap88	Confluence between Pellice and Po	Italy	44.811111	7.56	MK984797	De Santis et al. 2020
Santis_PEL_2	1a	Hap69	Confluence between Pellice and Po	Italy	44.811111	7.56	MK984796	De Santis et al. 2020
Santis_PEL_20	1a	Hap97	Confluence between Pellice and Po	Italy	44.811111	7.56	MK984799	De Santis et al. 2020
Santis_PEL_21	1a	Hap109	Confluence between Pellice and Po	Italy	44.811111	7.56	MK984801	De Santis et al. 2020
Santis_PEL_22	1a	Hap123	Confluence between Pellice and Po	Italy	44.811111	7.56	MK984806	De Santis et al. 2020
Santis_PEL_3	1a	Hap69	Confluence between Pellice and Po	Italy	44.811111	7.56	MK984796	De Santis et al. 2020
Santis_PEL_4	1a	Hap69	Confluence between Pellice and Po	Italy	44.811111	7.56	MK984796	De Santis et al. 2020
Santis_PEL_5	1a	Hap69	Confluence between Pellice and Po	Italy	44.811111	7.56	MK984796	De Santis et al. 2020
Santis_PEL_6	1a	Hap88	Confluence between Pellice and Po	Italy	44.811111	7.56	MK984797	De Santis et al. 2020
Santis_PEL_7	1a	Hap69	Confluence between Pellice and Po	Italy	44.811111	7.56	MK984796	De Santis et al. 2020
Santis_PEL_8	1a	Hap69	Confluence between Pellice and Po	Italy	44.811111	7.56	MK984796	De Santis et al. 2020
Santis_PEL_9	1a	Hap124	Confluence between Pellice and Po	Italy	44.811111	7.56	MK984805	De Santis et al. 2020
Santis_PES_1	1a	Hap69	Pesio	Italy	44.409167	7.718056	MK984796	De Santis et al. 2020
Santis_PES_10	1a	Hap69	Pesio	Italy	44.409167	7.718056	MK984796	De Santis et al. 2020
Santis_PES_11	1a	Hap69	Pesio	Italy	44.409167	7.718056	MK984796	De Santis et al. 2020
Santis_PES_12	1a	Hap69	Pesio	Italy	44.409167	7.718056	MK984796	De Santis et al. 2020
Santis_PES_13	1a	Hap69	Pesio	Italy	44.409167	7.718056	MK984796	De Santis et al. 2020
Santis_PES_14	1a	Hap69	Pesio	Italy	44.409167	7.718056	MK984796	De Santis et al. 2020
Santis_PES_15	1a	Hap69	Pesio	Italy	44.409167	7.718056	MK984796	De Santis et al. 2020
Santis_PES_16	1a	Hap69	Pesio	Italy	44.409167	7.718056	MK984796	De Santis et al. 2020
Santis_PES_17	1a	Hap69	Pesio	Italy	44.409167	7.718056	MK984796	De Santis et al. 2020
Santis_PES_2	1a	Hap69	Pesio	Italy	44.409167	7.718056	MK984796	De Santis et al. 2020
Santis_PES_3	1a	Hap69	Pesio	Italy	44.409167	7.718056	MK984796	De Santis et al. 2020
Santis_PES_4	1a	Hap69	Pesio	Italy	44.409167	7.718056	MK984796	De Santis et al. 2020
Santis_PES_5	1a	Hap69	Pesio	Italy	44.409167	7.718056	MK984796	De Santis et al. 2020
Santis_PES_6	1a	Hap69	Pesio	Italy	44.409167	7.718056	MK984796	De Santis et al. 2020
Santis_PES_7	1a	Hap69	Pesio	Italy	44.409167	7.718056	MK984796	De Santis et al. 2020
Santis_PES_8	1a	Hap69	Pesio	Italy	44.409167	7.718056	MK984796	De Santis et al. 2020
Santis_PES_9	1a	Hap69	Pesio	Italy	44.409167	7.718056	MK984796	De Santis et al. 2020
Santis_RES_1	1a	Hap69	Resile	Italy	44.410833	7.106389	MK984796	De Santis et al. 2020
Santis_RES_2	1a	Hap80	Resile	Italy	44.410833	7.106389	MK984798	De Santis et al. 2020
Santis_RES_3	1a	Hap80	Resile	Italy	44.410833	7.106389	MK984798	De Santis et al. 2020
Santis_RES_4	1a	Hap80	Resile	Italy	44.410833	7.106389	MK984798	De Santis et al. 2020
Santis_RES_5	1a	Hap80	Resile	Italy	44.410833	7.106389	MK984798	De Santis et al. 2020
Santis_RES_6	1a	Hap80	Resile	Italy	44.410833	7.106389	MK984798	De Santis et al. 2020
Santis_RES_7	1a	Hap80	Resile	Italy	44.410833	7.106389	MK984798	De Santis et al. 2020
Santis_ROB_1	1a	Hap80	Roburent	Italy	44.413056	6.947222	MK984798	De Santis et al. 2020
Santis_ROB_10	5b	Hap25	Roburent	Italy	44.413056	6.947222	MK984821	De Santis et al. 2020
Santis_ROB_2	1a	Hap80	Roburent	Italy	44.413056	6.947222	MK984798	De Santis et al. 2020
Santis_ROB_3	1a	Hap80	Roburent	Italy	44.413056	6.947222	MK984798	De Santis et al. 2020
Santis_ROB_4	1a	Hap80	Roburent	Italy	44.413056	6.947222	MK984798	De Santis et al. 2020
Santis_ROB_5	1a	Hap80	Roburent	Italy	44.413056	6.947222	MK984798	De Santis et al. 2020
Santis_ROB_6	5b	Hap25	Roburent	Italy	44.413056	6.947222	MK984821	De Santis et al. 2020
Santis_ROB_7	5b	Hap25	Roburent	Italy	44.413056	6.947222	MK984821	De Santis et al. 2020
Santis_ROB_8	5b	Hap25	Roburent	Italy	44.413056	6.947222	MK984821	De Santis et al. 2020
Santis_ROB_9	5b	Hap25	Roburent	Italy	44.413056	6.947222	MK984821	De Santis et al. 2020
Santis_TER_1	1a	Hap69	Terrasole	Italy	44.169444	7.596944	MK984796	De Santis et al. 2020
Santis_TER_10	5b	Hap25	Terrasole	Italy	44.169444	7.596944	MK984821	De Santis et al. 2020
Santis_TER_2	1a	Hap69	Terrasole	Italy	44.169444	7.596944	MK984796	De Santis et al. 2020
Santis_TER_3	1a	Hap69	Terrasole	Italy	44.169444	7.596944	MK984796	De Santis et al. 2020
Santis_TER_4	1a	Hap80	Terrasole	Italy	44.169444	7.596944	MK984798	De Santis et al. 2020
Santis_TER_5	1a	Hap80	Terrasole	Italy	44.169444	7.596944	MK984798	De Santis et al. 2020
Santis_TER_6	1a	Hap80	Terrasole	Italy	44.169444	7.596944	MK984798	De Santis et al. 2020
Santis_TER_7	1a	Hap80	Terrasole	Italy	44.169444	7.596944	MK984798	De Santis et al. 2020
Santis_TER_8	1a	Hap80	Terrasole	Italy	44.169444	7.596944	MK984798	De Santis et al. 2020
Santis_TER_9	1a	Hap80	Terrasole	Italy	44.169444	7.596944	MK984798	De Santis et al. 2020
Santis_VAL_1	1a	Hap80	Valla	Italy	44.495	8.359167	MK984798	De Santis et al. 2020
Santis_VAL_10	1a	Hap80	Valla	Italy	44.495	8.359167	MK984798	De Santis et al. 2020
Santis_VAL_11	1a	Hap80	Valla	Italy	44.495	8.359167	MK984798	De Santis et al. 2020
Santis_VAL_12	1a	Hap80	Valla	Italy	44.495	8.359167	MK984798	De Santis et al. 2020
Santis_VAL_13	1a	Hap80	Valla	Italy	44.495	8.359167	MK984798	De Santis et al. 2020
Santis_VAL_14	1a	Hap80	Valla	Italy	44.495	8.359167	MK984798	De Santis et al. 2020
Santis_VAL_15	1a	Hap80	Valla	Italy	44.495	8.359167	MK984798	De Santis et al. 2020
Santis_VAL_16	1a	Hap80	Valla	Italy	44.495	8.359167	MK984798	De Santis et al. 2020
Santis_VAL_17	1a	Hap80	Valla	Italy	44.495	8.359167	MK984798	De Santis et al. 2020
Santis_VAL_18	1a	Hap80	Valla	Italy	44.495	8.359167	MK984798	De Santis et al. 2020
Santis_VAL_19	1a	Hap80	Valla	Italy	44.495	8.359167	MK984798	De Santis et al. 2020
Santis_VAL_2	1a	Hap80	Valla	Italy	44.495	8.359167	MK984798	De Santis et al. 2020
Santis_VAL_20	1a	Hap80	Valla	Italy	44.495	8.359167	MK984798	De Santis et al. 2020
Santis_VAL_21	1a	Hap69	Valla	Italy	44.495	8.359167	MK984796	De Santis et al. 2020
Santis_VAL_3	1a	Hap80	Valla	Italy	44.495	8.359167	MK984798	De Santis et al. 2020
Santis_VAL_4	1a	Hap80	Valla	Italy	44.495	8.359167	MK984798	De Santis et al. 2020
Santis_VAL_5	1a	Hap69	Valla	Italy	44.495	8.359167	MK984796	De Santis et al. 2020
Santis_VAL_6	1a	Hap69	Valla	Italy	44.495	8.359167	MK984796	De Santis et al. 2020
Santis_VAL_7	1a	Hap125	Valla	Italy	44.495	8.359167	MK984804	De Santis et al. 2020
Santis_VAL_8	1a	Hap80	Valla	Italy	44.495	8.359167	MK984798	De Santis et al. 2020
Santis_VAL_9	1a	Hap80	Valla	Italy	44.495	8.359167	MK984798	De Santis et al. 2020
Santis_VAR_1	1a	Hap69	Varaita	Italy	44.561667	7.471111	MK984796	De Santis et al. 2020
Santis_VAR_10	1a	Hap88	Varaita	Italy	44.561667	7.471111	MK984797	De Santis et al. 2020
Santis_VAR_11	1a	Hap88	Varaita	Italy	44.561667	7.471111	MK984797	De Santis et al. 2020
Santis_VAR_12	1a	Hap88	Varaita	Italy	44.561667	7.471111	MK984797	De Santis et al. 2020
Santis_VAR_13	1a	Hap69	Varaita	Italy	44.561667	7.471111	MK984796	De Santis et al. 2020
Santis_VAR_14	1a	Hap69	Varaita	Italy	44.561667	7.471111	MK984796	De Santis et al. 2020
Santis_VAR_15	1a	Hap88	Varaita	Italy	44.561667	7.471111	MK984797	De Santis et al. 2020
Santis_VAR_16	1a	Hap69	Varaita	Italy	44.561667	7.471111	MK984796	De Santis et al. 2020
Santis_VAR_17	1a	Hap88	Varaita	Italy	44.561667	7.471111	MK984797	De Santis et al. 2020
Santis_VAR_18	1a	Hap97	Varaita	Italy	44.561667	7.471111	MK984799	De Santis et al. 2020
Santis_VAR_19	1a	Hap126	Varaita	Italy	44.561667	7.471111	MK984803	De Santis et al. 2020
Santis_VAR_2	1a	Hap69	Varaita	Italy	44.561667	7.471111	MK984796	De Santis et al. 2020
Santis_VAR_20	1a	Hap69	Varaita	Italy	44.561667	7.471111	MK984796	De Santis et al. 2020
Santis_VAR_21	1a	Hap69	Varaita	Italy	44.561667	7.471111	MK984796	De Santis et al. 2020
Santis_VAR_22	5b	Hap25	Varaita	Italy	44.561667	7.471111	MK984821	De Santis et al. 2020
Santis_VAR_23	1a	Hap88	Varaita	Italy	44.561667	7.471111	MK984797	De Santis et al. 2020
Santis_VAR_3	1a	Hap88	Varaita	Italy	44.561667	7.471111	MK984797	De Santis et al. 2020
Santis_VAR_4	1a	Hap88	Varaita	Italy	44.561667	7.471111	MK984797	De Santis et al. 2020
Santis_VAR_5	1a	Hap69	Varaita	Italy	44.561667	7.471111	MK984796	De Santis et al. 2020
Santis_VAR_6	1a	Hap88	Varaita	Italy	44.561667	7.471111	MK984797	De Santis et al. 2020
Santis_VAR_7	1a	Hap69	Varaita	Italy	44.561667	7.471111	MK984796	De Santis et al. 2020
Santis_VAR_8	1a	Hap88	Varaita	Italy	44.561667	7.471111	MK984797	De Santis et al. 2020
Santis_VAR_9	1a	Hap97	Varaita	Italy	44.561667	7.471111	MK984799	De Santis et al. 2020
Santis_VIA_1	1a	Hap69	Viana	Italy	45.268889	7.294722	MK984796	De Santis et al. 2020
Santis_VIA_10	1a	Hap99	Viana	Italy	45.268889	7.294722	MK984810	De Santis et al. 2020
Santis_VIA_2	1a	Hap92	Viana	Italy	45.268889	7.294722	MK984800	De Santis et al. 2020
Santis_VIA_3	1a	Hap92	Viana	Italy	45.268889	7.294722	MK984800	De Santis et al. 2020
Santis_VIA_4	1a	Hap92	Viana	Italy	45.268889	7.294722	MK984800	De Santis et al. 2020
Santis_VIA_5	1a	Hap92	Viana	Italy	45.268889	7.294722	MK984800	De Santis et al. 2020
Santis_VIA_6	1a	Hap127	Viana	Italy	45.268889	7.294722	MK984802	De Santis et al. 2020
Santis_VIA_7	1a	Hap127	Viana	Italy	45.268889	7.294722	MK984802	De Santis et al. 2020
Santis_VIA_8	1a	Hap99	Viana	Italy	45.268889	7.294722	MK984810	De Santis et al. 2020
Santis_VIA_9	1a	Hap99	Viana	Italy	45.268889	7.294722	MK984810	De Santis et al. 2020
Santis_VIS_1	1a	Hap69	Visaisa	Italy	44.467222	6.929167	MK984796	De Santis et al. 2020
Santis_VIS_10	5b	Hap25	Visaisa	Italy	44.467222	6.929167	MK984821	De Santis et al. 2020
Santis_VIS_2	1a	Hap69	Visaisa	Italy	44.467222	6.929167	MK984796	De Santis et al. 2020
Santis_VIS_3	1a	Hap80	Visaisa	Italy	44.467222	6.929167	MK984798	De Santis et al. 2020
Santis_VIS_4	1a	Hap80	Visaisa	Italy	44.467222	6.929167	MK984798	De Santis et al. 2020
Santis_VIS_5	1a	Hap80	Visaisa	Italy	44.467222	6.929167	MK984798	De Santis et al. 2020
Santis_VIS_6	1a	Hap80	Visaisa	Italy	44.467222	6.929167	MK984798	De Santis et al. 2020
Santis_VIS_7	5b	Hap25	Visaisa	Italy	44.467222	6.929167	MK984821	De Santis et al. 2020
Santis_VIS_8	5b	Hap25	Visaisa	Italy	44.467222	6.929167	MK984821	De Santis et al. 2020
Santis_VIS_9	5b	Hap25	Visaisa	Italy	44.467222	6.929167	MK984821	De Santis et al. 2020
SCA1	1d	Hap161	Radvenci, Ščavnica River	Slovenia	46,628706	15,941585	MF407936	Palandacic et al. 2017
SCA2	1d	Hap161	Radvenci, Ščavnica River	Slovenia	46.6287	15.9416	MF407937	Palandacic et al. 2017
SCA3	1d	Hap161	Radvenci, Ščavnica River	Slovenia	46.6287	15.9416	MF407938	Palandacic et al. 2017
SCA4	1d	Hap161	Radvenci, Ščavnica River	Slovenia	46.6287	15.9416	MF407939	Palandacic et al. 2017
SCA5	1d	Hap161	Radvenci, Ščavnica River	Slovenia	46.6287	15.9416	MF407940	Palandacic et al. 2017
SCA6	1d	Hap161	Radvenci, Ščavnica River	Slovenia	46.6287	15.9416	MF407941	Palandacic et al. 2017
SCHA1	10	Hap22	Institut Scharfling für wiederbelebung	Austria	47.801423	13.386909
SCHA10	10	Hap22	Institut Scharfling für wiederbelebung	Austria	47.801423	13.386909
SCHA2	12	Hap48	Institut Scharfling für wiederbelebung	Austria	47.801423	13.386909
SCHA3	10	Hap22	Institut Scharfling für wiederbelebung	Austria	47.801423	13.386909
SCHA4	10	Hap22	Institut Scharfling für wiederbelebung	Austria	47.801423	13.386909
SCHA5	10	Hap22	Institut Scharfling für wiederbelebung	Austria	47.801423	13.386909
SCHA6	10	Hap22	Institut Scharfling für wiederbelebung	Austria	47.801423	13.386909
SCHA7	10	Hap22	Institut Scharfling für wiederbelebung	Austria	47.801423	13.386909
SCHA8	10	Hap22	Institut Scharfling für wiederbelebung	Austria	47.801423	13.386909
SCHA9	10	Hap22	Institut Scharfling für wiederbelebung	Austria	47.801423	13.386909
SID_28_2	5b	Hap171	Weissbach bei Lofer, Salzburg	Austria	47.5118	12.8255
SID1_1	9a	Hap232	Lanzenkirchen, NÖ	Austria	47.7367	16.2211
SID1_2	5b	Hap200	Lanzenkirchen, NÖ	Austria	47.7367	16.2211
SID10_1	9a	Hap232	Purkersdorf	Austria	48.2037	16.1742
SID11_1	5b	Hap173	Rüstorf	Austria	48.0723	13.8201
SID12_1	5b	Hap173	Stadl-Paura	Austria	48.0758	13.8483
SID13_2	5b	Hap173	Neustift (Tirol)	Austria	47.1189	11.3209
SID13_3	5b	Hap170	Neustift (Tirol)	Austria	47.1189	11.3209
SID13_4	5b	Hap173	Neustift (Tirol)	Austria	47.1189	11.3209
SID13_5	5b	Hap173	Neustift (Tirol)	Austria	47.1189	11.3209
SID14_1	5b	Hap201	Innerbruz, Vorarlberg	Austria	47.1673	9.99093
SID14_2	5b	Hap170	Innerbruz, Vorarlberg	Austria	47.1673	9.99093
SID14_3	5b	Hap170	Innerbruz, Vorarlberg	Austria	47.1673	9.99093
SID14_4	5b	Hap170	Innerbruz, Vorarlberg	Austria	47.1673	9.99093
SID14_5	5b	Hap170	Innerbruz, Vorarlberg	Austria	47.1673	9.99093
SID15_1	1d	Hap159	Tamsweg	Austria	47.1856	13.8575
SID15_2	1d	Hap159	Tamsweg	Austria	47.1856	13.8575
SID15_3	9a	Hap232	Tamsweg	Austria	47.1856	13.8575
SID15_4	1d	Hap159	Tamsweg	Austria	47.1856	13.8575
SID15_5	9a	Hap232	Tamsweg	Austria	47.1856	13.8575
SID16_4	5b	Hap202	Seiseneggerbach	Austria	48.1621	14.9295
SID16_5	5b	Hap202	Seiseneggerbach	Austria	48.1621	14.9295
SID17_1	5b	Hap169	LFV Vorarlberg	Austria	47.0529	9.753
SID17_2	5b	Hap170	LFV Vorarlberg	Austria	47.0529	9.753
SID17_3	5b	Hap170	LFV Vorarlberg	Austria	47.0529	9.753
SID18_1	5b	Hap191	Schladming	Austria	47.5597	14.6803
SID18_2	5b	Hap170	Schladming	Austria	47.5597	14.6803
SID18_3	5b	Hap191	Schladming	Austria	47.5597	14.6803
SID18_4	5b	Hap170	Schladming	Austria	47.5597	14.6803
SID19_1	5b	Hap170	Steiermark	Austria	47.5597	14.6803
SID2_1	1d	Hap161	Privatteich Rudi Rattenberger	Austria	46.9601	14.2887
SID2_2	1d	Hap257	Privatteich Rudi Rattenberger	Austria	46.9601	14.2887
SID2_3	1d	Hap167	Privatteich Rudi Rattenberger	Austria	46.9601	14.2887
SID20_1	5b	Hap170	Silbertal, Vorarlberg	Austria	47.0511	10.1456
SID20_2	5b	Hap170	Silbertal, Vorarlberg	Austria	47.0511	10.1456
SID20_3	5b	Hap170	Silbertal, Vorarlberg	Austria	47.0511	10.1456
SID21_1	1d	Hap161	Grafenbergsee	Austria	47.4672	13.7666
SID21_2	1d	Hap161	Grafenbergsee	Austria	47.4672	13.7666
SID21_3	1d	Hap161	Grafenbergsee	Austria	47.4672	13.7666
SID22_1	5b	Hap203	Pflach, Tirol	Austria	47.5097	10.7135
SID22_2	5b	Hap170	Pflach, Tirol	Austria	47.5097	10.7135
SID22_3	5b	Hap170	Pflach, Tirol	Austria	47.5097	10.7135
SID22_4	5b	Hap170	Pflach, Tirol	Austria	47.5097	10.7135
SID22_5	5b	Hap170	Pflach, Tirol	Austria	47.5097	10.7135
SID23_1	5b	Hap173	Mondsee	Austria	47.8288	13.375
SID23_2	5b	Hap173	Antholzersee	Austria	47.8288	13.375
SID23_3	5b	Hap173	Landauersee (Schladming)	Austria	47.8288	13.375
SID23_4	5b	Hap173	Oberer Giglachsee (Schladming)	Austria	47.8288	13.375
SID23_5	5b	Hap172	Pragser Wildsee (Südtirol)	Austria	47.8288	13.375
SID24_2	5b	Hap170	Kaunerberg, Tirol	Austria	47.0927	10.7
SID24_3	5b	Hap179	Kaunerberg, Tirol	Austria	47.0927	10.7
SID24_4	5b	Hap204	Kaunerberg, Tirol	Austria	47.0927	10.7
SID25_1	5b	Hap169	Arzler Kalvarienberg, Innsbruck	Austria	47.2801	11.436
SID25_3	5b	Hap169	Arzler Kalvarienberg, Innsbruck	Austria	47.2801	11.436
SID25_4	5b	Hap173	Arzler Kalvarienberg, Innsbruck	Austria	47.2801	11.436
SID25_5	5b	Hap169	Arzler Kalvarienberg, Innsbruck	Austria	47.2801	11.436
SID25_6	5b	Hap205	Arzler Kalvarienberg, Innsbruck	Austria	47.2801	11.436
SID26_2	5b	Hap173	Alpenzoo Innsbruck	Austria	47.2807	11.3981
SID27_1	5b	Hap179	Kalbelesee Ausrinn, Voarlberg	Austria	47.2667	10.1239
SID27_2	5b	Hap179	Kalbelesee Ausrinn, Voarlberg	Austria	47.2667	10.1239
SID27_3	5b	Hap179	Kalbelesee Ausrinn, Voarlberg	Austria	47.2667	10.1239
SID28_1	5b	Hap173	Weissbach bei Lofer, Salzburg	Austria	47.5118	12.8255
SID28_2	5b	Hap171	Weissbach bei Lofer, Salzburg	Austria	47.51184	12.82545
SID29_1	5b	Hap170	Kleiner Plansee	Austria	47.4753	10.7804
SID29_2	5b	Hap170	Kleiner Plansee	Austria	47.4753	10.7804
SID29_3	5b	Hap170	Kleiner Plansee	Austria	47.4753	10.7804
SID29_4	5b	Hap170	Kleiner Plansee	Austria	47.4753	10.7804
SID3_1	1d	Hap168	Privatteich Hannes Knaus	Austria	46.9601	14.2887
SID3_2	5b	Hap206	Privatteich Hannes Knaus	Austria	46.9601	14.2887
SID3_3	5b	Hap171	Privatteich Hannes Knaus	Austria	46.717	14.392
SID4_1	9a	Hap232	Katzelsdorf, Rauwehr unterhalb einer Sohlrampe	Austria	47.7793	16.2721
SID4_2	9a	Hap249	Katzelsdorf, Rauwehr unterhalb einer Sohlrampe	Austria	47.7793	16.2721
SID4_3	9a	Hap249	Katzelsdorf, Rauwehr unterhalb einer Sohlrampe	Austria	47.7793	16.2721
SID6_1	5b	Hap173	Faule Aschach	Austria	48.3182	13.7199
SID7_1	5b	Hap207	Schladming	Austria	47.3311	13.7746
SID7_2	5b	Hap173	Schladming	Austria	47.3311	13.7746
SID7_3	1d	Hap161	Schladming	Austria	47.3311	13.7746
SID7_4	5b	Hap166	Schladming	Austria	47.3311	13.7746
SID7_5	5b	Hap171	Schladming	Austria	47.3311	13.7746
SID9_1	10	Hap2	Leoben	Austria	47.384	15.0894
SID9_2	10	Hap2	Leoben	Austria	47.384	15.0894
SID9_3	10	Hap2	Leoben	Austria	47.384	15.0894
SIER1	5b	Hap173	Steyr, Sierning Neuzeug	Austria	48.0511	14.3505
SIER3	5b	Hap173	Steyr, Sierning Neuzeug	Austria	48.0511	14.3505
SIER4	5b	Hap173	Steyr, Sierning Neuzeug	Austria	48.0511	14.3505
SIL1	9a	Hap232	Kielce-Dąbrowa, Silnica Stream	Poland	50,925556	20,679861	MF407977	Palandacic et al. 2017
SIL3	9a	Hap232	Kielce-Dąbrowa, Silnica Stream	Poland	50,925556	20,679861	MF407978	Palandacic et al. 2017
SIL5	9a	Hap232	Kielce-Dąbrowa, Silnica Stream	Poland	50,925556	20,679861	MF407979	Palandacic et al. 2017
SILS1	12	Hap48	Silsersee	Switzerland	46.4225	9.7275
SILS3	11	Hap37	Silsersee	Switzerland	46.4225	9.7275
SILS5	12	Hap48	Silsersee	Switzerland	46.4225	9.7275
SOC2	1a	Hap69	Tolmin, Soča River	Slovenia	46,190357	13,710761	MF407872	Palandacic et al. 2017
SOCA1x10	1a	Hap69	Soca, upper part	Slovenia	46.206104	13.672647	PV523432	Reier et al. 2025
SOCA1x11	1a	Hap128	Soca, upper part	Slovenia	46.206104	13.672647	PV523433	Reier et al. 2025
SOCA1x12	1a	Hap69	Soca, upper part	Slovenia	46.206104	13.672647	PV523434	Reier et al. 2025
SOCA1x13	1a	Hap69	Soca, upper part	Slovenia	46.206104	13.672647	PV523435	Reier et al. 2025
SOCA1x14	1a	Hap69	Soca, upper part	Slovenia	46.206104	13.672647	PV523436	Reier et al. 2025
SOCA1x15	1a	Hap69	Soca, upper part	Slovenia	46.206104	13.672647	PV523437	Reier et al. 2025
SOCA1x17	1a	Hap69	Soca, upper part	Slovenia	46.206104	13.672647	PV523438	Reier et al. 2025
SOCA1x2	1a	Hap129	Soca, upper part	Slovenia	46.206104	13.672647	PV523439	Reier et al. 2025
SOCA1x3	1a	Hap69	Soca, upper part	Slovenia	46.206104	13.672647	PV523440	Reier et al. 2025
SOCA1x4	1a	Hap69	Soca, upper part	Slovenia	46.206104	13.672647	PV523442	Reier et al. 2025
SOCA1x5	1a	Hap69	Soca, upper part	Slovenia	46.206104	13.672647	PV523443	Reier et al. 2025
SOCA1x6	1a	Hap69	Soca, upper part	Slovenia	46.206104	13.672647	PV523444	Reier et al. 2025
SOCA1x7	1a	Hap69	Soca, upper part	Slovenia	46.206104	13.672647	PV523445	Reier et al. 2025
SOCA1x8	1a	Hap69	Soca, upper part	Slovenia	46.206104	13.672647	PV523446	Reier et al. 2025
SOCA1x9	1a	Hap128	Soca, upper part	Slovenia	46.206104	13.672647	PV523447	Reier et al. 2025
SOCA2x1	1a	Hap69	Soca, Kanal	Slovenia	46.0887015	13.6341918	PV523448	Reier et al. 2025
SOCA2x13	1a	Hap69	Soca, Kanal	Slovenia	46.0887015	13.6341918	PV523449	Reier et al. 2025
SOCA2x14	1a	Hap69	Soca, Kanal	Slovenia	46.0887015	13.6341918	PV523450	Reier et al. 2025
SOCA2x16	1a	Hap69	Soca, Kanal	Slovenia	46.0887015	13.6341918	PV523451	Reier et al. 2025
SOCA2x18	1a	Hap69	Soca, Kanal	Slovenia	46.0887015	13.6341918	PV523452	Reier et al. 2025
SOCA2x20	1a	Hap69	Soca, Kanal	Slovenia	46.0887015	13.6341918	PV523453	Reier et al. 2025
SOCA2x22	1a	Hap69	Soca, Kanal	Slovenia	46.0887015	13.6341918	PV523454	Reier et al. 2025
SOCA2x23	1a	Hap69	Soca, Kanal	Slovenia	46.0887015	13.6341918	PV523455	Reier et al. 2025
SOCA2x24	1a	Hap69	Soca, Kanal	Slovenia	46.0887015	13.6341918	PV523456	Reier et al. 2025
SOCA2x25	1a	Hap69	Soca, Kanal	Slovenia	46.0887015	13.6341918	PV523457	Reier et al. 2025
SOCA2x26	1a	Hap69	Soca, Kanal	Slovenia	46.0887015	13.6341918	PV523458	Reier et al. 2025
SOCA2x27	1a	Hap103	Soca, Kanal	Slovenia	46.0887015	13.6341918	PV523459	Reier et al. 2025
SOCA2x28	1a	Hap69	Soca, Kanal	Slovenia	46.0887015	13.6341918	PV523460	Reier et al. 2025
SOCA2x29	1a	Hap69	Soca, Kanal	Slovenia	46.0887015	13.6341918	PV523461	Reier et al. 2025
SOCA2x3	1a	Hap69	Soca, Kanal	Slovenia	46.0887015	13.6341918	PV523462	Reier et al. 2025
SOCA2x30	1a	Hap69	Soca, Kanal	Slovenia	46.0887015	13.6341918	PV523463	Reier et al. 2025
SOCA2x4	1a	Hap69	Soca, Kanal	Slovenia	46.0887015	13.6341918	PV523464	Reier et al. 2025
SOCA2x6	1a	Hap69	Soca, Kanal	Slovenia	46.0887015	13.6341918	PV523465	Reier et al. 2025
SOCA2x8	1a	Hap69	Soca, Kanal	Slovenia	46.0887015	13.6341918	PV523466	Reier et al. 2025
SORA3x1	1a	Hap130	Sora, Brekovice, near spring	Slovenia	46.022427	14.118858	PV523467	Reier et al. 2025
SORA3x10	1c	Hap156	Sora, Brekovice, near spring	Slovenia	46.022427	14.118858	PV523468	Reier et al. 2025
SORA3x11	1c	Hap130	Sora, Brekovice, near spring	Slovenia	46.022427	14.118858	PV523469	Reier et al. 2025
SORA3x12	1c	Hap84	Sora, Brekovice, near spring	Slovenia	46.022427	14.118858	PV523470	Reier et al. 2025
SORA3x13	1c	Hap130	Sora, Brekovice, near spring	Slovenia	46.022427	14.118858	PV523471	Reier et al. 2025
SORA3x14	1c	Hap130	Sora, Brekovice, near spring	Slovenia	46.022427	14.118858	PV523472	Reier et al. 2025
SORA3x15	1c	Hap84	Sora, Brekovice, near spring	Slovenia	46.022427	14.118858	PV523473	Reier et al. 2025
SORA3x18	1c	Hap84	Sora, Brekovice, near spring	Slovenia	46.022427	14.118858	PV523474	Reier et al. 2025
SORA3x19	1c	Hap139	Sora, Brekovice, near spring	Slovenia	46.022427	14.118858	PV523475	Reier et al. 2025
SORA3x20	1c	Hap139	Sora, Brekovice, near spring	Slovenia	46.022427	14.118858	PV523476	Reier et al. 2025
SORA3x22	1c	Hap139	Sora, Brekovice, near spring	Slovenia	46.022427	14.118858	PV523477	Reier et al. 2025
SORA3x23	1c	Hap130	Sora, Brekovice, near spring	Slovenia	46.022427	14.118858	PV523478	Reier et al. 2025
SORA3x24	1c	Hap69	Sora, Brekovice, near spring	Slovenia	46.022427	14.118858	PV523479	Reier et al. 2025
SORA3x25	1c	Hap139	Sora, Brekovice, near spring	Slovenia	46.022427	14.118858	PV523480	Reier et al. 2025
SORA3x26	1c	Hap157	Sora, Brekovice, near spring	Slovenia	46.022427	14.118858	PV523481	Reier et al. 2025
SORA3x29	1c	Hap130	Sora, Brekovice, near spring	Slovenia	46.022427	14.118858	PV523482	Reier et al. 2025
SORA3x3	1c	Hap84	Sora, Brekovice, near spring	Slovenia	46.022427	14.118858	PV523483	Reier et al. 2025
SORA3x30	1c	Hap84	Sora, Brekovice, near spring	Slovenia	46.022427	14.118858	PV523484	Reier et al. 2025
SORA3x6	1c	Hap130	Sora, Brekovice, near spring	Slovenia	46.022427	14.118858	PV523485	Reier et al. 2025
SORA3x7	1c	Hap105	Sora, Brekovice, near spring	Slovenia	46.022427	14.118858	PV523486	Reier et al. 2025
SORA3x9	1c	Hap84	Sora, Brekovice, near spring	Slovenia	46.022427	14.118858	PV523487	Reier et al. 2025
SORA4x3	1c	Hap130	Sora, near confluence to Sava	Slovenia	46.1466997	14.3886368	PV523488	Reier et al. 2025
Stans01	5b	Hap209	Stans	Austria	47.3738	11.7368
Stans02	5b	Hap169	Stans	Austria	47.3714	11.7324
STG1	1a	Hap69	Gioro di Susa, Lake delle Rane	Italy	45.1028	7.16111	KX673436	Ramler et ali. 2016	98660
STG2	1a	Hap69	Gioro di Susa, Lake delle Rane	Italy	45.1028	7.16111	KX673437	Ramler et ali. 2016	98660
STG3	1a	Hap69	Gioro di Susa, Lake delle Rane	Italy	45.1028	7.16111	KX673438	Ramler et ali. 2016	98660
STIL1	1d	Hap161	Stille Wasser, Reiteralm (mooriger erster Teich beim Einstieg)	Austria	47.3556	13.5997
STIL3	1d	Hap161	Stille Wasser, Reiteralm (mooriger erster Teich beim Einstieg)	Austria	47.3556	13.5997
TE01	1a	Hap91	Telfes im Stubaital, Speicherteich Waxeck	Austria	47.156640	11.314201
TE02	5b	Hap173	Telfes im Stubaital, Speicherteich Waxeck	Austria	47.156640	11.314201
TERN1	5b	Hap178	Ternitz, Schwarza Fluß, bei Kläranalge (Abwasserverband)	Austria	47.71844	16.047866
TERN2	9a	Hap232	Ternitz, Schwarza Fluß, bei Kläranalge (Abwasserverband)	Austria	47.71844	16.047866
TERN3	5b	Hap173	Ternitz, Schwarza Fluß, bei Kläranalge (Abwasserverband)	Austria	47.71844	16.047866
TERN4	5b	Hap173	Ternitz, Schwarza Fluß, bei Kläranalge (Abwasserverband)	Austria	47.71844	16.047866
TERN5	5b	Hap173	Ternitz, Schwarza Fluß, bei Kläranalge (Abwasserverband)	Austria	47.71844	16.047866
TERN6	5b	Hap178	Ternitz, Schwarza Fluß, bei Kläranalge (Abwasserverband)	Austria	47.71844	16.047866
THAY1	9a	Hap232	Bei Waldhofen an der Thaya	Austria	48.795167	15.293214
THAY2	9a	Hap232	Bei Waldhofen an der Thaya	Austria	48.795167	15.293214
THAY3	9a	Hap232	Bei Waldhofen an der Thaya	Austria	48.795167	15.293214
THAY4	9a	Hap232	Bei Waldhofen an der Thaya	Austria	48.795167	15.293214
THAY5	9a	Hap232	Bei Waldhofen an der Thaya	Austria	48.795167	15.293214
THAY6	9a	Hap232	Bei Waldhofen an der Thaya	Austria	48.795167	15.293214
TIC1	1a	Hap85	Ticino River	Italy	45,584311	8,699913	MF407873	Palandacic et al. 2017
TIC4	1a	Hap85	Ticino River	Italy	45,584311	8,699913	MF407874	Palandacic et al. 2017
TIC5	1a	Hap85	Ticino River	Italy	45,584311	8,699913	MF407875	Palandacic et al. 2017
TIC7	1a	Hap85	Ticino River	Italy	45,584311	8,699913	MF407876	Palandacic et al. 2017
TILI1	5b	Hap170	Tilisunasee	Austria	47.0262	9.87897
TILI2	5b	Hap170	Tilisunasee	Austria	47.0262	9.87897
TILI3	5b	Hap170	Tilisunasee	Austria	47.0262	9.87897
TILI4	5b	Hap170	Tilisunasee	Austria	47.0262	9.87897
TILI5	5b	Hap170	Tilisunasee	Austria	47.0262	9.87897
TOJN1	1c	Hap134	Tojnica	Slovenia	45.9747667	14.314411111111111	ON460219	Reier et al. 2022
TOJN10	1c	Hap84	Tojnica	Slovenia	45.9747667	14.314411111111111	ON460220	Reier et al. 2022
TOJN11	1c	Hap158	Tojnica	Slovenia	45.9747667	14.314411111111111	ON460221	Reier et al. 2022
TOJN13	1c	Hap134	Tojnica	Slovenia	45.9747667	14.314411111111111	ON460223	Reier et al. 2022
TOJN14	1c	Hap84	Tojnica	Slovenia	45.9747667	14.314411111111111	ON460224	Reier et al. 2022
TOJN15	1c	Hap84	Tojnica	Slovenia	45.9747667	14.314411111111111	ON460225	Reier et al. 2022
TOJN16	1c	Hap134	Tojnica	Slovenia	45.9747667	14.314411111111111	ON460226	Reier et al. 2022
TOJN18	1c	Hap84	Tojnica	Slovenia	45.9747667	14.314411111111111	ON460227	Reier et al. 2022
TOJN19	1c	Hap84	Tojnica	Slovenia	45.9747667	14.314411111111111	ON460228	Reier et al. 2022
TOJN2	1c	Hap134	Tojnica	Slovenia	45.9747667	14.314411111111111	ON460229	Reier et al. 2022
TOJN20	1c	Hap84	Tojnica	Slovenia	45.9747667	14.314411111111111	ON460230	Reier et al. 2022
TOJN3	1c	Hap134	Tojnica	Slovenia	45.9747667	14.314411111111111	ON460231	Reier et al. 2022
TOJN4	1c	Hap134	Tojnica	Slovenia	45.9747667	14.314411111111111	ON460232	Reier et al. 2022
TOJN5	1c	Hap134	Tojnica	Slovenia	45.9747667	14.314411111111111	ON460233	Reier et al. 2022
TOJN6	1c	Hap84	Tojnica	Slovenia	45.9747667	14.314411111111111	ON460234	Reier et al. 2022
TOJN7	1c	Hap84	Tojnica	Slovenia	45.9747667	14.314411111111111	ON460235	Reier et al. 2022
TOJN8	1c	Hap84	Tojnica	Slovenia	45.9747667	14.314411111111111	ON460236	Reier et al. 2022
TOR1	9a	Hap238	Török Patak	Hungary	47.8527	19.0221	MF407980	Palandacic et al. 2017
TOR2	9a	Hap238	Török Patak	Hungary	47.8527	19.0221	MF407981	Palandacic et al. 2017
TOR3	9a	Hap238	Török Patak	Hungary	47.8527	19.0221	MF407982	Palandacic et al. 2017
TOR4	9a	Hap238	Török Patak	Hungary	47.8527	19.0221	MF407983	Palandacic et al. 2017
TOR5	9a	Hap238	Török Patak	Hungary	47.8527	19.0221	MF407984	Palandacic et al. 2017
TRA1	1a	Hap69	Trana, Sangone Stream	Italy	45.0286	7.39444	KX673439	Ramler et ali. 2016
TRA2	1a	Hap69	Trana, Sangone Stream	Italy	45.0286	7.39444	KX673440	Ramler et ali. 2016
TRA3	1a	Hap88	Trana, Sangone Stream	Italy	45.0286	7.39444	KX673441	Ramler et ali. 2016
TRAS1	5b	Hap169	Preuwitz, Traisen	Austria	48,369505	15,806099	MN816124	Palandacic et al. 2020	98739
TRAS2	5b	Hap169	Preuwitz, Traisen	Austria	48,369505	15,806099	MN816125	Palandacic et al. 2020	98739
VCK1	5b	Hap173	Vöckla	Austria	48.022333	13.524642
VCK2	5b	Hap173	Vöckla	Austria	48.022333	13.524642
VCK3	5b	Hap173	Vöckla	Austria	48.022333	13.524642
VCK4	5b	Hap173	Vöckla	Austria	48.022333	13.524642
VCK5	5b	Hap173	Vöckla	Austria	48.022333	13.524642
VIP2	1a	Hap83	Renče, discharge of Lijak Stream to Vipava	Slovenia	45.8948	13.6746	MF407877	Palandacic et al. 2017
VIP3	1a	Hap110	Renče, discharge of Lijak Stream to Vipava	Slovenia	45.8948	13.6746	MF407878	Palandacic et al. 2017
VIP5	1a	Hap69	Vipava, Vipava River	Slovenia	45,846736	13,947210	MF407879	Palandacic et al. 2017
VIP6	1a	Hap69	Vipava, Vipava River	Slovenia	45,846736	13,947210	MF407880	Palandacic et al. 2017
VIP7	1a	Hap83	Vipava, Vipava River	Slovenia	45,846736	13,947210	MF407881	Palandacic et al. 2017
VIP8	1a	Hap69	Vipava, Vipava River	Slovenia	45,846736	13,947210	MF407882	Palandacic et al. 2017
VIP9	1a	Hap69	Vipava, Vipava River	Slovenia	45,846736	13,947210	MF407883	Palandacic et al. 2017
VIPA5x1	1a	Hap83	Vipava	Slovenia	45.842184	13.946696	PV523488	Reier et al. 2025
VIPA5x10	1a	Hap69	Vipava	Slovenia	45.842184	13.946696	PV523489	Reier et al. 2025
VIPA5x11	1a	Hap83	Vipava	Slovenia	45.842184	13.946696	PV523490	Reier et al. 2025
VIPA5x12	1a	Hap69	Vipava	Slovenia	45.842184	13.946696	PV523491	Reier et al. 2025
VIPA5x13	1a	Hap83	Vipava	Slovenia	45.842184	13.946696	PV523492	Reier et al. 2025
VIPA5x14	1a	Hap83	Vipava	Slovenia	45.842184	13.946696	PV523493	Reier et al. 2025
VIPA5x15	1a	Hap83	Vipava	Slovenia	45.842184	13.946696	PV523494	Reier et al. 2025
VIPA5x16	1a	Hap69	Vipava	Slovenia	45.842184	13.946696	PV523495	Reier et al. 2025
VIPA5x17	1a	Hap83	Vipava	Slovenia	45.842184	13.946696	PV523496	Reier et al. 2025
VIPA5x18	1a	Hap69	Vipava	Slovenia	45.842184	13.946696	PV523497	Reier et al. 2025
VIPA5x5	1a	Hap69	Vipava	Slovenia	45.842184	13.946696	PV523498	Reier et al. 2025
VIPA5x6	1a	Hap83	Vipava	Slovenia	45.842184	13.946696	PV523499	Reier et al. 2025
VIPA5x7	1a	Hap69	Vipava	Slovenia	45.842184	13.946696	PV523500	Reier et al. 2025
VIPA5x8	1a	Hap69	Vipava	Slovenia	45.842184	13.946696	PV523501	Reier et al. 2025
VIPA5x9	1a	Hap69	Vipava	Slovenia	45.842184	13.946696	PV523502	Reier et al. 2025
VLO1	10	Hap23	Vlodrop	Netherlands	51.1376	6.08606	OM892537	Palandacic et al. 2022
VLO2	10	Hap23	Vlodrop	Netherlands	51.1376	6.08606	OM892538	Palandacic et al. 2022
VLO3	10	Hap2	Vlodrop	Netherlands	51.1376	6.08606	OM892539	Palandacic et al. 2022
VLO4	10	Hap2	Vlodrop	Netherlands	51.1376	6.08606	OM892540	Palandacic et al. 2022
VLO5	10	Hap23	Vlodrop	Netherlands	51.1376	6.08606	OM892541	Palandacic et al. 2022
VLO6	10	Hap2	Vlodrop	Netherlands	51.1376	6.08606	OM892542	Palandacic et al. 2022
VLO7	10	Hap2	Vlodrop	Netherlands	51.1376	6.08606	OM892543	Palandacic et al. 2022
VLO8	10	Hap2	Vlodrop	Netherlands	51.1376	6.08606	OM892544	Palandacic et al. 2022
VLO9	10	Hap2	Vlodrop	Netherlands	51.1376	6.08606	OM892545	Palandacic et al. 2022
WALD1	1d	Hap161	Waldsee, Reiteralm	Austria	47.353	13.5989
WALD2	1d	Hap161	Waldsee, Reiteralm	Austria	47.353	13.5989
WIE1	5b	Hap170	Wiesenhof 1	Austria	47.314872	11.548360
WIE2	5b	Hap169	Wiesenhof 2	Austria	47.314872	11.548360
WIE4	5b	Hap169	Wiesenhof 4	Austria	47.314872	11.548360
WIF1	9a	Hap232	Hütteldorf, Vienna River (Wienfluß)	Austria	48.2081	16.2075	KX673442	Ramler et al. 2016	98657
WIF10	9a	Hap232	Hütteldorf, Vienna River (Wienfluß)	Austria	48.2081	16.2075	MF407985	Palandacic et al. 2017	98657
WIF11	9a	Hap232	Hütteldorf, Vienna River (Wienfluß)	Austria	48.2081	16.2075	MF407986	Palandacic et al. 2017	98657
WIF12	9a	Hap232	Hütteldorf, Vienna River (Wienfluß)	Austria	48.2081	16.2075	MF407987	Palandacic et al. 2017	98657
WIF13	9a	Hap232	Hütteldorf, Vienna River (Wienfluß)	Austria	48.2081	16.2075	MF407988	Palandacic et al. 2017	98657
WIF14	9a	Hap232	Hütteldorf, Vienna River (Wienfluß)	Austria	48.2081	16.2075	MF407989	Palandacic et al. 2017	98657
WIF15	9a	Hap232	Hütteldorf, Vienna River (Wienfluß)	Austria	48.2081	16.2075	MF407990	Palandacic et al. 2017	98657
WIF16	9a	Hap232	Hütteldorf, Vienna River (Wienfluß)	Austria	48.2081	16.2075	MF407991	Palandacic et al. 2017	98657
WIF17	9a	Hap232	Hütteldorf, Vienna River (Wienfluß)	Austria	48.2081	16.2075	MF407992	Palandacic et al. 2017	98657
WIF18	9a	Hap243	Hütteldorf, Vienna River (Wienfluß)	Austria	48.2081	16.2075	MF407993	Palandacic et al. 2017	98657
WIF19	9a	Hap232	Hütteldorf, Vienna River (Wienfluß)	Austria	48.2081	16.2075	MF407994	Palandacic et al. 2017	98657
WIF2	9a	Hap232	Hütteldorf, Vienna River (Wienfluß)	Austria	48.2081	16.2075	MF407995	Palandacic et al. 2017	98657
WIF20	9a	Hap232	Hütteldorf, Vienna River (Wienfluß)	Austria	48.2081	16.2075			98657
WIF3	9a	Hap232	Hütteldorf, Vienna River (Wienfluß)	Austria	48.2081	16.2075	KX673444	Ramler et al. 2016	98657
WIF4	9a	Hap246	Hütteldorf, Vienna River (Wienfluß)	Austria	48.2081	16.2075	KX673445	Ramler et al. 2016	98657
WIF5	9a	Hap232	Hütteldorf, Vienna River (Wienfluß)	Austria	48.2081	16.2075	KX673446	Ramler et al. 2016	98657
WIF6	9a	Hap232	Hütteldorf, Vienna River (Wienfluß)	Austria	48.2081	16.2075	MF407996	Palandacic et al. 2017	98657
WIF7	9a	Hap232	Hütteldorf, Vienna River (Wienfluß)	Austria	48.2081	16.2075	MF407997	Palandacic et al. 2017	98657
WIF8	9a	Hap232	Hütteldorf, Vienna River (Wienfluß)	Austria	48.2081	16.2075	MF407998	Palandacic et al. 2017	98657
WIF9	9a	Hap232	Hütteldorf, Vienna River (Wienfluß)	Austria	48.2081	16.2075	MF407999	Palandacic et al. 2017	98657
YBBS1	5b	Hap191	Bei Hausmening	Austria	48.083167	14.820142
YBBS2	5b	Hap191	Bei Hausmening	Austria	48.083167	14.820142
YBBS3	5b	Hap191	Bei Hausmening	Austria	48.083167	14.820142
YBBS4	9a	Hap232	Bei Hausmening	Austria	48.083167	14.820142
YBBS5	5b	Hap191	Bei Hausmening	Austria	48.083167	14.820142
YBBS6	5b	Hap191	Bei Hausmening	Austria	48.083167	14.820142
ZABL1	1a	Hap69	Zablje, Vipava	Slovenia	45.873178	13.848624	ON460245	Reier et al. 2022
ZABL2	1a	Hap83	Zablje, Vipava	Slovenia	45.873178	13.848624	ON460246	Reier et al. 2022
ZABL3	1a	Hap69	Zablje, Vipava	Slovenia	45.873178	13.848624	ON460247	Reier et al. 2022
ZFMK-TIS-64901	5b	Hap25	Bröl	Germany	50.829513	7.390586	PQ556642	Sternberg et al. 2025
ZFMK-TIS-64902	10	Hap2	Bröl	Germany	50.829513	7.390586	PQ556641	Sternberg et al. 2025
ZFMK-TIS-64903	10	Hap2	Bröl	Germany	50.829513	7.390586	PQ556643	Sternberg et al. 2025
ZFMK-TIS-64904	10	Hap2	Bröl	Germany	50.829513	7.390586	PQ556638	Sternberg et al. 2025
ZFMK-TIS-64905	5b	Hap25	Bröl	Germany	50.829513	7.390586	PQ556637	Sternberg et al. 2025
ZFMK-TIS-64906	5b	Hap25	Sieg	Germany	50.804854	7.588799	PQ556640	Sternberg et al. 2025
ZFMK-TIS-64907	5b	Hap25	Sieg	Germany	50.804854	7.588799	PQ556639	Sternberg et al. 2025
ZFMK-TIS-64908	5b	Hap25	Sieg	Germany	50.804854	7.588799	PQ556649	Sternberg et al. 2025
ZFMK-TIS-64909	5b	Hap25	Sieg	Germany	50.804854	7.588799	PQ556648	Sternberg et al. 2025
ZFMK-TIS-64910	5b	Hap210	Sieg	Germany	50.804854	7.588799	PQ556650	Sternberg et al. 2025
ZFMK-TIS-64911	5b	Hap25	Sieg	Germany	50.804854	7.588799	PQ556645	Sternberg et al. 2025
ZFMK-TIS-64912	5b	Hap25	Sieg	Germany	50.804854	7.588799	PQ556644	Sternberg et al. 2025
ZFMK-TIS-64913	5b	Hap211	Sieg	Germany	50.804854	7.588799	PQ556647	Sternberg et al. 2025
ZFMK-TIS-64914	5b	Hap25	Sieg	Germany	50.804854	7.588799	PQ556646	Sternberg et al. 2025
ZFMK-TIS-64915	5b	Hap25	Sieg	Germany	50.804854	7.588799	PQ556627	Sternberg et al. 2025
ZFMK-TIS-64916	5b	Hap25	Bröl	Germany	50.7830276	7.3082109	PQ556626	Sternberg et al. 2025
ZFMK-TIS-64917	10	Hap2	Bröl	Germany	50.7830276	7.3082109	PQ556629	Sternberg et al. 2025
ZFMK-TIS-64918	5b	Hap25	Bröl	Germany	50.7830276	7.3082109	PQ556628	Sternberg et al. 2025
ZFMK-TIS-64919	5b	Hap211	Bröl	Germany	50.7830276	7.3082109	PQ556623	Sternberg et al. 2025
ZFMK-TIS-64920	5b	Hap212	Bröl	Germany	50.7830276	7.3082109	PQ556622	Sternberg et al. 2025
ZFMK-TIS-64921	5b	Hap25	Bröl	Germany	50.7830276	7.3082109	PQ556625	Sternberg et al. 2025
ZFMK-TIS-64922	5b	Hap25	Bröl	Germany	50.7953768	7.3396232	PQ556624	Sternberg et al. 2025
ZFMK-TIS-64923	5b	Hap213	Bröl	Germany	50.7953768	7.3396232	PQ556635	Sternberg et al. 2025
ZFMK-TIS-64925	5b	Hap25	Bröl	Germany	50.7953768	7.3396232	PQ556634	Sternberg et al. 2025
ZFMK-TIS-64927	10	Hap2	Agger	Germany	50.8918972	7.2520306	PQ556636	Sternberg et al. 2025
ZFMK-TIS-64928	10	Hap2	Agger	Germany	50.8918972	7.2520306	PQ556631	Sternberg et al. 2025
ZFMK-TIS-64929	10	Hap2	Agger	Germany	50.8918972	7.2520306	PQ556630	Sternberg et al. 2025
ZFMK-TIS-64930	5b	Hap211	Agger	Germany	50.8918972	7.2520306	PQ556633	Sternberg et al. 2025
ZFMK-TIS-64931	12	Hap48	Agger	Germany	50.8918972	7.2520306	PQ556632	Sternberg et al. 2025
ZFMK-TIS-64932	10	Hap14	Agger	Germany	50.8918972	7.2520306	PQ556671	Sternberg et al. 2025
ZFMK-TIS-64933	10	Hap2	Agger	Germany	50.841358	7.201399	PQ556670	Sternberg et al. 2025
ZFMK-TIS-64934	10	Hap2	Agger	Germany	50.841358	7.201399	PQ556672	Sternberg et al. 2025
ZFMK-TIS-64935	10	Hap2	Agger	Germany	50.841358	7.201399	PQ556667	Sternberg et al. 2025
ZFMK-TIS-64936	10	Hap2	Agger	Germany	50.841358	7.201399	PQ556666	Sternberg et al. 2025
ZFMK-TIS-64937	10	Hap2	Agger	Germany	50.841358	7.201399	PQ556669	Sternberg et al. 2025
ZFMK-TIS-64938	10	Hap4	Agger	Germany	50.841358	7.201399	PQ556668	Sternberg et al. 2025
ZFMK-TIS-64939	5b	Hap186	Sieg	Germany	50.882329	8.144192	PQ556678	Sternberg et al. 2025
ZFMK-TIS-64940	5b	Hap25	Sieg	Germany	50.882329	8.144192	PQ556677	Sternberg et al. 2025
ZFMK-TIS-64941	5b	Hap25	Sieg	Germany	50.882329	8.144192	PQ556679	Sternberg et al. 2025
ZFMK-TIS-64943	5b	Hap25	Sieg	Germany	50.882329	8.144192	PQ556674	Sternberg et al. 2025
ZFMK-TIS-64945	5b	Hap25	Werthenbach	Germany	50.87564	8.15538	PQ556673	Sternberg et al. 2025
ZFMK-TIS-64949	5b	Hap25	Dreisbach	Germany	50.94496	8.083528	PQ556676	Sternberg et al. 2025
ZFMK-TIS-64950	5b	Hap178	Dreisbach	Germany	50.94496	8.083528	PQ556675	Sternberg et al. 2025
ZFMK-TIS-64951	5b	Hap25	Dreisbach	Germany	50.94496	8.083528	PQ556656	Sternberg et al. 2025
ZFMK-TIS-64952	5b	Hap187	Dreisbach	Germany	50.94496	8.083528	PQ556655	Sternberg et al. 2025
ZFMK-TIS-64953	5b	Hap178	Dreisbach	Germany	50.94496	8.083528	PQ556658	Sternberg et al. 2025
ZFMK-TIS-64954	5b	Hap25	Dreisbach	Germany	50.94496	8.083528	PQ556657	Sternberg et al. 2025
ZFMK-TIS-64955	5b	Hap25	Dreisbach	Germany	50.94496	8.083528	PQ556652	Sternberg et al. 2025
ZFMK-TIS-64956	5b	Hap25	Ferndorfbach	Germany	50.98106	8.095623	PQ556651	Sternberg et al. 2025
ZFMK-TIS-64957	5b	Hap178	Ferndorfbach	Germany	50.98106	8.095623	PQ556654	Sternberg et al. 2025
ZFMK-TIS-64958	5b	Hap25	Ferndorfbach	Germany	50.98106	8.095623	PQ556653	Sternberg et al. 2025
ZFMK-TIS-64959	5b	Hap25	Ferndorfbach	Germany	50.98106	8.095623	PQ556664	Sternberg et al. 2025
ZFMK-TIS-64960	5b	Hap25	Ferndorfbach	Germany	50.98106	8.095623	PQ556663	Sternberg et al. 2025
ZFMK-TIS-64961	5b	Hap25	Ferndorfbach	Germany	50.925695	8.013613	PQ556665	Sternberg et al. 2025
ZFMK-TIS-64962	5b	Hap25	Ferndorfbach	Germany	50.925695	8.013613	PQ556660	Sternberg et al. 2025
ZFMK-TIS-64963	10	Hap24	Ferndorfbach	Germany	50.925695	8.013613	PQ556659	Sternberg et al. 2025
ZFMK-TIS-64964	5b	Hap25	Ferndorfbach	Germany	50.925695	8.013613	PQ556662	Sternberg et al. 2025
ZFMK-TIS-64965	5b	Hap25	Ferndorfbach	Germany	50.925695	8.013613	PQ556661	Sternberg et al. 2025
ZFMK-TIS-64966	5b	Hap25	Alche	Germany	50.880756	8.009585	PQ556583	Sternberg et al. 2025
ZFMK-TIS-64967	10	Hap2	Alche	Germany	50.880756	8.009585	PQ556582	Sternberg et al. 2025
ZFMK-TIS-64968	5b	Hap25	Alche	Germany	50.880756	8.009585	PQ556585	Sternberg et al. 2025
ZFMK-TIS-64969	5b	Hap25	Alche	Germany	50.880756	8.009585	PQ556584	Sternberg et al. 2025
ZFMK-TIS-64970	5b	Hap25	Alche	Germany	50.880756	8.009585	PQ556579	Sternberg et al. 2025
ZFMK-TIS-64971	5b	Hap25	Sieg	Germany	50.844727	7.96711	PQ556578	Sternberg et al. 2025
ZFMK-TIS-64972	5b	Hap25	Sieg	Germany	50.844727	7.96711	PQ556581	Sternberg et al. 2025
ZFMK-TIS-64974	10	Hap2	Sieg	Germany	50.844727	7.96711	PQ556580	Sternberg et al. 2025
ZFMK-TIS-64975	5b	Hap214	Sieg	Germany	50.844727	7.96711	PQ556591	Sternberg et al. 2025
ZFMK-TIS-64976	5b	Hap25	Sieg	Germany	50.814757	7.931112	PQ556590	Sternberg et al. 2025
ZFMK-TIS-64977	5b	Hap189	Sieg	Germany	50.814757	7.931112	PQ556592	Sternberg et al. 2025
ZFMK-TIS-64978	5b	Hap25	Sieg	Germany	50.814757	7.931112	PQ556587	Sternberg et al. 2025
ZFMK-TIS-64979	5b	Hap25	Sieg	Germany	50.814757	7.931112	PQ556586	Sternberg et al. 2025
ZFMK-TIS-64980	5b	Hap25	Sieg	Germany	50.814757	7.931112	PQ556589	Sternberg et al. 2025
ZFMK-TIS-64981	5b	Hap25	Wisserbach	Germany	50.785365	7.731419	PQ556588	Sternberg et al. 2025
ZFMK-TIS-64982	5b	Hap25	Wisserbach	Germany	50.785365	7.731419	PQ556568	Sternberg et al. 2025
ZFMK-TIS-64983	5b	Hap25	Wisserbach	Germany	50.785365	7.731419	PQ556567	Sternberg et al. 2025
ZFMK-TIS-64984	5b	Hap25	Wisserbach	Germany	50.785365	7.731419	PQ556570	Sternberg et al. 2025
ZFMK-TIS-64985	5b	Hap211	Wisserbach	Germany	50.785365	7.731419	PQ556569	Sternberg et al. 2025
ZFMK-TIS-64986	5b	Hap25	Sieg	Germany	50.770195	7.654763	PQ556564	Sternberg et al. 2025
ZFMK-TIS-64987	5b	Hap25	Sieg	Germany	50.770195	7.654763	PQ556563	Sternberg et al. 2025
ZFMK-TIS-64996	5b	Hap25	Elbbach	Germany	50.7764991	7.7497445	PQ556566	Sternberg et al. 2025
ZFMK-TIS-64997	5b	Hap25	Elbbach	Germany	50.7764991	7.7497445	PQ556565	Sternberg et al. 2025
ZFMK-TIS-64998	5b	Hap25	Elbbach	Germany	50.7764991	7.7497445	PQ556576	Sternberg et al. 2025
ZFMK-TIS-64999	5b	Hap211	Elbbach	Germany	50.7764991	7.7497445	PQ556575	Sternberg et al. 2025
ZFMK-TIS-65000	5b	Hap25	Elbbach	Germany	50.7764991	7.7497445	PQ556577	Sternberg et al. 2025
ZFMK-TIS-65001	5b	Hap25	Elbbach	Germany	50.7764991	7.7497445	PQ556572	Sternberg et al. 2025
ZFMK-TIS-65002	5b	Hap25	Nohner Bach	Germany	50.360769	6.821424	PQ556571	Sternberg et al. 2025
ZFMK-TIS-65003	5b	Hap213	Nohner Bach	Germany	50.360769	6.821424	PQ556574	Sternberg et al. 2025
ZFMK-TIS-65004	5b	Hap213	Nohner Bach	Germany	50.360769	6.821424	PQ556573	Sternberg et al. 2025
ZFMK-TIS-65005	5b	Hap25	Nohner Bach	Germany	50.360769	6.821424	PQ556613	Sternberg et al. 2025
ZFMK-TIS-65006	5b	Hap25	Nohner Bach	Germany	50.360769	6.821424	PQ556612	Sternberg et al. 2025
ZFMK-TIS-65008	5b	Hap211	Trierbach	Germany	50.344637	6.843983	PQ556614	Sternberg et al. 2025
ZFMK-TIS-65010	5b	Hap179	Trierbach	Germany	50.344637	6.843983	PQ556609	Sternberg et al. 2025
ZFMK-TIS-65012	5b	Hap215	Trierbach	Germany	50.372041	6.843652	PQ556608	Sternberg et al. 2025
ZFMK-TIS-65013	5b	Hap25	Trierbach	Germany	50.372041	6.843652	PQ556611	Sternberg et al. 2025
ZFMK-TIS-65014	5b	Hap215	Trierbach	Germany	50.372041	6.843652	PQ556610	Sternberg et al. 2025
ZFMK-TIS-65015	5b	Hap25	Trierbach	Germany	50.372041	6.843652	PQ556620	Sternberg et al. 2025
ZFMK-TIS-65016	5b	Hap25	Trierbach	Germany	50.372041	6.843652	PQ556619	Sternberg et al. 2025
ZFMK-TIS-65017	5b	Hap25	Trierbach	Germany	50.385312	6.827819	PQ556621	Sternberg et al. 2025
ZFMK-TIS-65018	5b	Hap189	Trierbach	Germany	50.385312	6.827819	PQ556616	Sternberg et al. 2025
ZFMK-TIS-65019	5b	Hap25	Trierbach	Germany	50.385312	6.827819	PQ556615	Sternberg et al. 2025
ZFMK-TIS-65020	5b	Hap213	Trierbach	Germany	50.385312	6.827819	PQ556618	Sternberg et al. 2025
ZFMK-TIS-65021	5b	Hap25	Trierbach	Germany	50.385312	6.827819	PQ556617	Sternberg et al. 2025
ZFMK-TIS-65022	5b	Hap25	Ahr	Germany	50.446778	6.880682	PQ556598	Sternberg et al. 2025
ZFMK-TIS-65023	5b	Hap25	Ahr	Germany	50.446778	6.880682	PQ556597	Sternberg et al. 2025
ZFMK-TIS-65024	5b	Hap212	Ahr	Germany	50.446778	6.880682	PQ556600	Sternberg et al. 2025
ZFMK-TIS-65025	5b	Hap25	Ahr	Germany	50.446778	6.880682	PQ556599	Sternberg et al. 2025
ZFMK-TIS-65026	5b	Hap211	Ahr	Germany	50.446778	6.880682	PQ556594	Sternberg et al. 2025
ZFMK-TIS-65027	5b	Hap213	Geißenbach	Germany	50.552789	6.883315	PQ556593	Sternberg et al. 2025
ZFMK-TIS-65028	5b	Hap25	Geißenbach	Germany	50.552789	6.883315	PQ556596	Sternberg et al. 2025
ZFMK-TIS-65029	5b	Hap25	Geißenbach	Germany	50.552789	6.883315	PQ556595	Sternberg et al. 2025
ZFMK-TIS-65030	5b	Hap25	Geißenbach	Germany	50.552789	6.883315	PQ556606	Sternberg et al. 2025
ZFMK-TIS-65031	5b	Hap25	Geißenbach	Germany	50.552789	6.883315	PQ556605	Sternberg et al. 2025
ZFMK-TIS-65032	5b	Hap25	Geißenbach	Germany	50.552789	6.883315	PQ556607	Sternberg et al. 2025
ZFMK-TIS-65033	5b	Hap25	Geißenbach	Germany	50.552789	6.883315	PQ556602	Sternberg et al. 2025
ZFMK-TIS-65034	5b	Hap25	Ahr	Germany	50.515979	6.994948	PQ556601	Sternberg et al. 2025
ZFMK-TIS-65035	5b	Hap25	Ahr	Germany	50.515979	6.994948	PQ556604	Sternberg et al. 2025
ZFMK-TIS-65036	5b	Hap25	Ahr	Germany	50.515979	6.994948	PQ556603	Sternberg et al. 2025
ZFMK-TIS-65037	5b	Hap25	Ahr	Germany	50.515979	6.994948	PQ556794	Sternberg et al. 2025
ZFMK-TIS-65038	5b	Hap213	Ahr	Germany	50.515979	6.994948	PQ556795	Sternberg et al. 2025
ZFMK-TIS-65039	5b	Hap25	Sahrbach	Germany	50.5314133	6.9013587	PQ556793	Sternberg et al. 2025
ZFMK-TIS-65040	5b	Hap25	Sahrbach	Germany	50.5314133	6.9013587	PQ556787	Sternberg et al. 2025
ZFMK-TIS-65041	5b	Hap25	Sahrbach	Germany	50.5314133	6.9013587	PQ556788	Sternberg et al. 2025
ZFMK-TIS-65042	5b	Hap25	Sahrbach	Germany	50.5314133	6.9013587	PQ556786	Sternberg et al. 2025
ZFMK-TIS-65043	5b	Hap25	Sahrbach	Germany	50.5314133	6.9013587	PQ556791	Sternberg et al. 2025
ZFMK-TIS-65044	5b	Hap25	Sahrbach	Germany	50.5314133	6.9013587	PQ556792	Sternberg et al. 2025
ZFMK-TIS-65045	10	Hap13	Eipbach	Germany	50.7757492	7.4457231	PQ556789	Sternberg et al. 2025
ZFMK-TIS-65046	5b	Hap25	Eipbach	Germany	50.7757492	7.4457231	PQ556790	Sternberg et al. 2025
ZFMK-TIS-65047	5b	Hap216	Eipbach	Germany	50.7757492	7.4457231	PQ556785	Sternberg et al. 2025
ZFMK-TIS-65048	5b	Hap25	Eipbach	Germany	50.7757492	7.4457231	PQ556716	Sternberg et al. 2025
ZFMK-TIS-65049	5b	Hap183	Eipbach	Germany	50.7757492	7.4457231	PQ556714	Sternberg et al. 2025
ZFMK-TIS-65050	5b	Hap211	Krabach	Germany	50.7624109	7.4004704	PQ556715	Sternberg et al. 2025
ZFMK-TIS-65051	10	Hap21	Krabach	Germany	50.7624109	7.4004704	PQ556719	Sternberg et al. 2025
ZFMK-TIS-65052	10	Hap2	Krabach	Germany	50.7624109	7.4004704	PQ556717	Sternberg et al. 2025
ZFMK-TIS-65053	10	Hap2	Krabach	Germany	50.7624109	7.4004704	PQ556718	Sternberg et al. 2025
ZFMK-TIS-65054	10	Hap1	Krabach	Germany	50.7624109	7.4004704	PQ556709	Sternberg et al. 2025
ZFMK-TIS-65055	5b	Hap216	Krabach	Germany	50.7624109	7.4004704	PQ556710	Sternberg et al. 2025
ZFMK-TIS-65057	5b	Hap189	Ahbach	Germany	50.3363922	6.7701156	PQ556707	Sternberg et al. 2025
ZFMK-TIS-65058	5b	Hap25	Ahbach	Germany	50.3363922	6.7701156	PQ556708	Sternberg et al. 2025
ZFMK-TIS-65059	5b	Hap25	Ahbach	Germany	50.3363922	6.7701156	PQ556713	Sternberg et al. 2025
ZFMK-TIS-65061	5b	Hap212	Ahr	Germany	50.397821	6.833707	PQ556711	Sternberg et al. 2025
ZFMK-TIS-65062	5b	Hap25	Ahr	Germany	50.397821	6.833707	PQ556712	Sternberg et al. 2025
ZFMK-TIS-65063	5b	Hap25	Ahr	Germany	50.397821	6.833707	PQ556729	Sternberg et al. 2025
ZFMK-TIS-65064	5b	Hap25	Ahr	Germany	50.397821	6.833707	PQ556727	Sternberg et al. 2025
ZFMK-TIS-65065	5b	Hap25	Ahr	Germany	50.397821	6.833707	PQ556728	Sternberg et al. 2025
ZFMK-TIS-65066	5b	Hap25	Ahr	Germany	50.456827	6.945945	PQ556732	Sternberg et al. 2025
ZFMK-TIS-65067	5b	Hap212	Ahr	Germany	50.456827	6.945945	PQ556730	Sternberg et al. 2025
ZFMK-TIS-65070	5b	Hap25	Ahr	Germany	50.456827	6.945945	PQ556731	Sternberg et al. 2025
ZFMK-TIS-65071	5b	Hap25	Ahr	Germany	50.456827	6.945945	PQ556722	Sternberg et al. 2025
ZFMK-TIS-65073	5b	Hap25	Ahr	Germany	50.511483	6.98535	PQ556723	Sternberg et al. 2025
ZFMK-TIS-65074	5b	Hap215	Ahr	Germany	50.511483	6.98535	PQ556720	Sternberg et al. 2025
ZFMK-TIS-65075	5b	Hap25	Ahr	Germany	50.511483	6.98535	PQ556721	Sternberg et al. 2025
ZFMK-TIS-65076	5b	Hap25	Ahr	Germany	50.511483	6.98535	PQ556726	Sternberg et al. 2025
ZFMK-TIS-65077	5b	Hap25	Ahr	Germany	50.511483	6.98535	PQ556724	Sternberg et al. 2025
ZFMK-TIS-65081	5b	Hap211	Ahr	Germany	50.511493	7.012562	PQ556725	Sternberg et al. 2025
ZFMK-TIS-65082	5b	Hap25	Ahr	Germany	50.511493	7.012562	PQ556689	Sternberg et al. 2025
ZFMK-TIS-65083	5b	Hap215	Ahr	Germany	50.52758	7.042478	PQ556690	Sternberg et al. 2025
ZFMK-TIS-65086	5b	Hap25	Ahr	Germany	50.52758	7.042478	PQ556687	Sternberg et al. 2025
ZFMK-TIS-65087	5b	Hap215	Ahr	Germany	50.52758	7.042478	PQ556688	Sternberg et al. 2025
ZFMK-TIS-65090	5b	Hap217	Ahr	Germany	50.529376	7.080514	PQ556693	Sternberg et al. 2025
ZFMK-TIS-65091	5b	Hap213	Ahr	Germany	50.529376	7.080514	PQ556691	Sternberg et al. 2025
ZFMK-TIS-65092	5b	Hap25	Ahr	Germany	50.529376	7.080514	PQ556692	Sternberg et al. 2025
ZFMK-TIS-65093	5b	Hap25	Ahr	Germany	50.529376	7.080514	PQ556682	Sternberg et al. 2025
ZFMK-TIS-65094	5b	Hap25	Ahr	Germany	50.529376	7.080514	PQ556683	Sternberg et al. 2025
ZFMK-TIS-65095	5b	Hap25	Nister	Germany	50.6627724	7.8751701	PQ556680	Sternberg et al. 2025
ZFMK-TIS-65096	5b	Hap25	Nister	Germany	50.6627724	7.8751701	PQ556681	Sternberg et al. 2025
ZFMK-TIS-65098	5b	Hap25	Nister	Germany	50.6627724	7.8751701	PQ556686	Sternberg et al. 2025
ZFMK-TIS-65100	5b	Hap25	Nister	Germany	50.6627724	7.8751701	PQ556684	Sternberg et al. 2025
ZFMK-TIS-65101	5b	Hap25	Nister	Germany	50.6627724	7.8751701	PQ556685	Sternberg et al. 2025
ZFMK-TIS-65103	5b	Hap25	Nister	Germany	50.6627724	7.8751701	PQ556703	Sternberg et al. 2025
ZFMK-TIS-65104	5b	Hap211	Kleine Nister	Germany	50.7022282	7.7798004	PQ556701	Sternberg et al. 2025
ZFMK-TIS-65105	5b	Hap218	Kleine Nister	Germany	50.7022282	7.7798004	PQ556702	Sternberg et al. 2025
ZFMK-TIS-65106	10	Hap2	Kleine Nister	Germany	50.7022282	7.7798004	PQ556706	Sternberg et al. 2025
ZFMK-TIS-65107	5b	Hap25	Kleine Nister	Germany	50.7022282	7.7798004	PQ556704	Sternberg et al. 2025
ZFMK-TIS-65108	5b	Hap25	Kleine Nister	Germany	50.7022282	7.7798004	PQ556705	Sternberg et al. 2025
ZFMK-TIS-65109	5b	Hap189	Nister	Germany	50.752283	7.729444	PQ556696	Sternberg et al. 2025
ZFMK-TIS-65110	5b	Hap25	Nister	Germany	50.752283	7.729444	PQ556697	Sternberg et al. 2025
ZFMK-TIS-65111	5b	Hap25	Nister	Germany	50.752283	7.729444	PQ556694	Sternberg et al. 2025
ZFMK-TIS-65112	5b	Hap219	Nister	Germany	50.752283	7.729444	PQ556695	Sternberg et al. 2025
ZFMK-TIS-65113	5b	Hap25	Nister	Germany	50.752283	7.729444	PQ556700	Sternberg et al. 2025
ZFMK-TIS-65114	5b	Hap25	Nister	Germany	50.752283	7.729444	PQ556698	Sternberg et al. 2025
ZFMK-TIS-65115	5b	Hap25	Nister	Germany	50.752283	7.729444	PQ556699	Sternberg et al. 2025
ZFMK-TIS-65116	5b	Hap25	Nister	Germany	50.773138	7.712662	PQ556768	Sternberg et al. 2025
ZFMK-TIS-65117	5b	Hap25	Nister	Germany	50.773138	7.712662	PQ556766	Sternberg et al. 2025
ZFMK-TIS-65118	5b	Hap25	Nister	Germany	50.773138	7.712662	PQ556767	Sternberg et al. 2025
ZFMK-TIS-65119	5b	Hap189	Nister	Germany	50.773138	7.712662	PQ556771	Sternberg et al. 2025
ZFMK-TIS-65120	5b	Hap25	Nister	Germany	50.773138	7.712662	PQ556769	Sternberg et al. 2025
ZFMK-TIS-65121	5b	Hap25	Sieg	Germany	50.76739	7.499534	PQ556770	Sternberg et al. 2025
ZFMK-TIS-65122	5b	Hap25	Sieg	Germany	50.76739	7.499534	PQ556761	Sternberg et al. 2025
ZFMK-TIS-65123	5b	Hap211	Sieg	Germany	50.76739	7.499534	PQ556762	Sternberg et al. 2025
ZFMK-TIS-65124	5b	Hap25	Sieg	Germany	50.76739	7.499534	PQ556759	Sternberg et al. 2025
ZFMK-TIS-65125	10	Hap11	Sieg	Germany	50.76739	7.499534	PQ556760	Sternberg et al. 2025
ZFMK-TIS-65126	10	Hap2	Eipbach	Germany	50.7517577	7.437108	PQ556765	Sternberg et al. 2025
ZFMK-TIS-65127	5b	Hap25	Eipbach	Germany	50.7517577	7.437108	PQ556763	Sternberg et al. 2025
ZFMK-TIS-65128	5b	Hap25	Eipbach	Germany	50.7517577	7.437108	PQ556764	Sternberg et al. 2025
ZFMK-TIS-65129	10	Hap2	Eipbach	Germany	50.7517577	7.437108	PQ556781	Sternberg et al. 2025
ZFMK-TIS-65130	10	Hap2	Eipbach	Germany	50.7517577	7.437108	PQ556779	Sternberg et al. 2025
ZFMK-TIS-65131	5b	Hap25	Eipbach	Germany	50.7517577	7.437108	PQ556780	Sternberg et al. 2025
ZFMK-TIS-65132	5b	Hap25	Sieg	Germany	50.801806	7.517269	PQ556784	Sternberg et al. 2025
ZFMK-TIS-65133	5b	Hap25	Sieg	Germany	50.801806	7.517269	PQ556782	Sternberg et al. 2025
ZFMK-TIS-65134	10	Hap2	Sieg	Germany	50.801806	7.517269	PQ556783	Sternberg et al. 2025
ZFMK-TIS-65135	5b	Hap25	Sieg	Germany	50.801806	7.517269	PQ556774	Sternberg et al. 2025
ZFMK-TIS-65136	5b	Hap183	Sieg	Germany	50.801806	7.517269	PQ556775	Sternberg et al. 2025
ZFMK-TIS-65137	10	Hap2	Sieg	Germany	50.801806	7.517269	PQ556772	Sternberg et al. 2025
ZFMK-TIS-65138	5b	Hap25	Sieg	Germany	50.801806	7.517269	PQ556773	Sternberg et al. 2025
ZFMK-TIS-65139	10	Hap2	Sieg	Germany	50.801806	7.517269	PQ556778	Sternberg et al. 2025
ZFMK-TIS-65140	5b	Hap25	Sieg	Germany	50.801806	7.517269	PQ556776	Sternberg et al. 2025
ZFMK-TIS-65141	5b	Hap182	Eipbach	Germany	50.7694417	7.4504121	PQ556777	Sternberg et al. 2025
ZFMK-TIS-65142	10	Hap2	Eipbach	Germany	50.7694417	7.4504121	PQ556742	Sternberg et al. 2025
ZFMK-TIS-65143	10	Hap2	Eipbach	Germany	50.7694417	7.4504121	PQ556740	Sternberg et al. 2025
ZFMK-TIS-65144	5b	Hap25	Eipbach	Germany	50.7694417	7.4504121	PQ556741	Sternberg et al. 2025
ZFMK-TIS-65145	5b	Hap25	Eipbach	Germany	50.7694417	7.4504121	PQ556745	Sternberg et al. 2025
ZFMK-TIS-65146	10	Hap2	Eipbach	Germany	50.7694417	7.4504121	PQ556743	Sternberg et al. 2025
ZFMK-TIS-65147	5b	Hap182	Eipbach	Germany	50.7694417	7.4504121	PQ556744	Sternberg et al. 2025
ZFMK-TIS-65148	10	Hap2	Eipbach	Germany	50.7694417	7.4504121	PQ556735	Sternberg et al. 2025
ZFMK-TIS-65149	10	Hap2	Eipbach	Germany	50.7288181	7.4504662	PQ556736	Sternberg et al. 2025
ZFMK-TIS-65150	10	Hap2	Eipbach	Germany	50.7288181	7.4504662	PQ556733	Sternberg et al. 2025
ZFMK-TIS-65151	5b	Hap25	Eipbach	Germany	50.7288181	7.4504662	PQ556734	Sternberg et al. 2025
ZFMK-TIS-65152	5b	Hap25	Eipbach	Germany	50.7288181	7.4504662	PQ556739	Sternberg et al. 2025
ZFMK-TIS-65153	5b	Hap25	Eipbach	Germany	50.7288181	7.4504662	PQ556737	Sternberg et al. 2025
ZFMK-TIS-65154	10	Hap2	Eipbach	Germany	50.7288181	7.4504662	PQ556738	Sternberg et al. 2025
ZFMK-TIS-65155	5b	Hap25	Sieg	Germany	50.772213	7.381415	PQ556755	Sternberg et al. 2025
ZFMK-TIS-65156	5b	Hap218	Sieg	Germany	50.772213	7.381415	PQ556753	Sternberg et al. 2025
ZFMK-TIS-65157	5b	Hap25	Sieg	Germany	50.772213	7.381415	PQ556754	Sternberg et al. 2025
ZFMK-TIS-65158	10	Hap2	Sieg	Germany	50.772213	7.381415	PQ556758	Sternberg et al. 2025
ZFMK-TIS-65159	5b	Hap211	Sieg	Germany	50.772213	7.381415	PQ556756	Sternberg et al. 2025
ZFMK-TIS-65160	5b	Hap25	Sieg	Germany	50.772213	7.381415	PQ556757	Sternberg et al. 2025
ZFMK-TIS-65161	10	Hap2	Sieg	Germany	50.772213	7.381415	PQ556748	Sternberg et al. 2025
ZFMK-TIS-65162	5b	Hap25	Sieg	Germany	50.772213	7.381415	PQ556749	Sternberg et al. 2025
ZFMK-TIS-65163	10	Hap2	Mengbach	Germany	50.7780914	7.4216005	PQ556746	Sternberg et al. 2025
ZFMK-TIS-65164	5b	Hap25	Mengbach	Germany	50.7780914	7.4216005	PQ556747	Sternberg et al. 2025
ZFMK-TIS-65165	5b	Hap25	Mengbach	Germany	50.7780914	7.4216005	PQ556752	Sternberg et al. 2025
ZFMK-TIS-65166	10	Hap13	Mengbach	Germany	50.7780914	7.4216005	PQ556750	Sternberg et al. 2025
ZFMK-TIS-65167	10	Hap2	Mengbach	Germany	50.7780914	7.4216005	PQ556751	Sternberg et al. 2025
ZFMK-TIS-65169	5b	Hap25	Mengbach	Germany	50.7780914	7.4216005	PQ556409	Sternberg et al. 2025
ZFMK-TIS-65170	10	Hap2	Sülz	Germany	50.85776	7.215353	PQ556408	Sternberg et al. 2025
ZFMK-TIS-65172	10	Hap2	Sülz	Germany	50.85776	7.215353	PQ556410	Sternberg et al. 2025
ZFMK-TIS-65173	10	Hap2	Sülz	Germany	50.85776	7.215353	PQ556405	Sternberg et al. 2025
ZFMK-TIS-65174	10	Hap2	Sülz	Germany	50.85776	7.215353	PQ556404	Sternberg et al. 2025
ZFMK-TIS-65175	10	Hap2	Sülz	Germany	50.85776	7.215353	PQ556407	Sternberg et al. 2025
ZFMK-TIS-65176	10	Hap13	Sülz	Germany	50.85776	7.215353	PQ556406	Sternberg et al. 2025
ZFMK-TIS-65177	10	Hap2	Sieg	Germany	50.7733308	7.398845	PQ556416	Sternberg et al. 2025
ZFMK-TIS-65178	10	Hap2	Sieg	Germany	50.7733308	7.398845	PQ556415	Sternberg et al. 2025
ZFMK-TIS-65179	5b	Hap211	Sieg	Germany	50.7733308	7.398845	PQ556417	Sternberg et al. 2025
ZFMK-TIS-65180	10	Hap2	Sieg	Germany	50.7733308	7.398845	PQ556412	Sternberg et al. 2025
ZFMK-TIS-65181	10	Hap2	Sieg	Germany	50.7733308	7.398845	PQ556411	Sternberg et al. 2025
ZFMK-TIS-65182	5b	Hap25	Sahrbach	Germany	50.5109741	6.9747278	PQ556414	Sternberg et al. 2025
ZFMK-TIS-65183	10	Hap2	Sahrbach	Germany	50.5109741	6.9747278	PQ556413	Sternberg et al. 2025
ZFMK-TIS-65184	5b	Hap25	Sahrbach	Germany	50.5109741	6.9747278	PQ556394	Sternberg et al. 2025
ZFMK-TIS-65185	5b	Hap215	Sahrbach	Germany	50.5109741	6.9747278	PQ556393	Sternberg et al. 2025
ZFMK-TIS-65186	5b	Hap25	Sahrbach	Germany	50.5109741	6.9747278	PQ556396	Sternberg et al. 2025
ZFMK-TIS-65187	12	Hap48	Hanfbach	Germany	50.766205	7.300065	PQ556395	Sternberg et al. 2025
ZFMK-TIS-65188	10	Hap2	Hanfbach	Germany	50.766205	7.300065	PQ556390	Sternberg et al. 2025
ZFMK-TIS-65191	10	Hap2	Hanfbach	Germany	50.766205	7.300065	PQ556389	Sternberg et al. 2025
ZFMK-TIS-65192	10	Hap2	Naafbach	Germany	50.8682169	7.275405	PQ556392	Sternberg et al. 2025
ZFMK-TIS-65194	10	Hap3	Naafbach	Germany	50.8682169	7.275405	PQ556391	Sternberg et al. 2025
ZFMK-TIS-65195	10	Hap2	Naafbach	Germany	50.8847871	7.3053706	PQ556402	Sternberg et al. 2025
ZFMK-TIS-65196	10	Hap2	Naafbach	Germany	50.8847871	7.3053706	PQ556401	Sternberg et al. 2025
ZFMK-TIS-65197	10	Hap2	Naafbach	Germany	50.8847871	7.3053706	PQ556403	Sternberg et al. 2025
ZFMK-TIS-65198	10	Hap2	Naafbach	Germany	50.8847871	7.3053706	PQ556398	Sternberg et al. 2025
ZFMK-TIS-65199	10	Hap2	Wiehl	Germany	50.946145	7.583652	PQ556397	Sternberg et al. 2025
ZFMK-TIS-65200	5b	Hap25	Wiehl	Germany	50.946145	7.583652	PQ556400	Sternberg et al. 2025
ZFMK-TIS-65201	5b	Hap25	Wiehl	Germany	50.946145	7.583652	PQ556399	Sternberg et al. 2025
ZFMK-TIS-65202	10	Hap2	Wiehl	Germany	50.946145	7.583652	PQ556438	Sternberg et al. 2025
ZFMK-TIS-65203	5b	Hap25	Wiehl	Germany	50.946145	7.583652	PQ556437	Sternberg et al. 2025
ZFMK-TIS-65204	5b	Hap25	Holperbach	Germany	50.838037	7.6756816	PQ556439	Sternberg et al. 2025
ZFMK-TIS-65207	5b	Hap25	Lauterbach	Germany	50.746864	7.221712	PQ556434	Sternberg et al. 2025
ZFMK-TIS-65208	10	Hap2	Lauterbach	Germany	50.746864	7.221712	PQ556433	Sternberg et al. 2025
ZFMK-TIS-65209	10	Hap17	Lauterbach	Germany	50.746864	7.221712	PQ556436	Sternberg et al. 2025
ZFMK-TIS-65210	10	Hap2	Lauterbach	Germany	50.746864	7.221712	PQ556435	Sternberg et al. 2025
ZFMK-TIS-65211	10	Hap2	Lauterbach	Germany	50.746864	7.221712	PQ556445	Sternberg et al. 2025
ZFMK-TIS-65213	5b	Hap25	Lauterbach	Germany	50.746864	7.221712	PQ556444	Sternberg et al. 2025
ZFMK-TIS-65214	10	Hap2	Lauterbach	Germany	50.746864	7.221712	PQ556446	Sternberg et al. 2025
ZFMK-TIS-65215	10	Hap13	Sülz	Germany	50.89784	7.189794	PQ556441	Sternberg et al. 2025
ZFMK-TIS-65216	10	Hap2	Sülz	Germany	50.89784	7.189794	PQ556440	Sternberg et al. 2025
ZFMK-TIS-65217	12	Hap48	Sülz	Germany	50.89784	7.189794	PQ556443	Sternberg et al. 2025
ZFMK-TIS-65218	10	Hap3	Sülz	Germany	50.89784	7.189794	PQ556442	Sternberg et al. 2025
ZFMK-TIS-65219	10	Hap2	Sülz	Germany	50.89784	7.189794	PQ556423	Sternberg et al. 2025
ZFMK-TIS-65220	10	Hap2	Sülz	Germany	50.89784	7.189794	PQ556422	Sternberg et al. 2025
ZFMK-TIS-65221	10	Hap2	Sülz	Germany	50.995836	7.268526	PQ556425	Sternberg et al. 2025
ZFMK-TIS-65222	10	Hap2	Agger	Germany	50.812353	7.186408	PQ556424	Sternberg et al. 2025
ZFMK-TIS-65224	10	Hap2	Agger	Germany	50.812353	7.186408	PQ556419	Sternberg et al. 2025
ZFMK-TIS-65225	10	Hap13	Agger	Germany	50.812353	7.186408	PQ556418	Sternberg et al. 2025
ZFMK-TIS-65226	10	Hap2	Agger	Germany	50.812353	7.186408	PQ556421	Sternberg et al. 2025
ZFMK-TIS-65227	5b	Hap186	Sieg	Germany	50.90767	8.035796	PQ556420	Sternberg et al. 2025
ZFMK-TIS-65229	5b	Hap25	Littfe	Germany	50.994604	7.963205	PQ556431	Sternberg et al. 2025
ZFMK-TIS-65230	5b	Hap186	Littfe	Germany	50.994604	7.963205	PQ556430	Sternberg et al. 2025
ZFMK-TIS-65232	5b	Hap25	Littfe	Germany	50.994604	7.963205	PQ556432	Sternberg et al. 2025
ZFMK-TIS-65233	5b	Hap25	Littfe	Germany	50.994604	7.963205	PQ556427	Sternberg et al. 2025
ZFMK-TIS-65234	10	Hap2	Littfe	Germany	50.994604	7.963205	PQ556426	Sternberg et al. 2025
ZFMK-TIS-65236	5b	Hap25	Elbbach	Germany	50.754773	7.8321235	PQ556429	Sternberg et al. 2025
ZFMK-TIS-65237	5b	Hap25	Elbbach	Germany	50.754773	7.8321235	PQ556428	Sternberg et al. 2025
ZFMK-TIS-65239	5b	Hap25	Sieg	Germany	50.786846	7.752377	PQ556350	Sternberg et al. 2025
ZFMK-TIS-65240	5b	Hap25	Sieg	Germany	50.786846	7.752377	PQ556349	Sternberg et al. 2025
ZFMK-TIS-65241	5b	Hap220	Sieg	Germany	50.786846	7.752377	PQ556352	Sternberg et al. 2025
ZFMK-TIS-65242	5b	Hap25	Sieg	Germany	50.786846	7.752377	PQ556351	Sternberg et al. 2025
ZFMK-TIS-65243	5b	Hap25	Sieg	Germany	50.786846	7.752377	PQ556346	Sternberg et al. 2025
ZFMK-TIS-65244	5b	Hap211	Sieg	Germany	50.786846	7.752377	PQ556345	Sternberg et al. 2025
ZFMK-TIS-65245	5b	Hap25	Sieg	Germany	50.786846	7.752377	PQ556348	Sternberg et al. 2025
ZFMK-TIS-65246	5b	Hap25	Sieg	Germany	50.786846	7.752377	PQ556347	Sternberg et al. 2025
ZFMK-TIS-65247	5b	Hap25	Sieg	Germany	50.786846	7.752377	PQ556358	Sternberg et al. 2025
ZFMK-TIS-65248	5b	Hap211	Sieg	Germany	50.786846	7.752377	PQ556357	Sternberg et al. 2025
ZFMK-TIS-65249	5b	Hap25	Sieg	Germany	50.786846	7.752377	PQ556359	Sternberg et al. 2025
ZFMK-TIS-65250	5b	Hap211	Daadenbach	Germany	50.7628514	7.8991483	PQ556354	Sternberg et al. 2025
ZFMK-TIS-65251	5b	Hap25	Daadenbach	Germany	50.7628514	7.8991483	PQ556353	Sternberg et al. 2025
ZFMK-TIS-65252	5b	Hap25	Daadenbach	Germany	50.7628514	7.8991483	PQ556356	Sternberg et al. 2025
ZFMK-TIS-65253	5b	Hap25	Ahr	Germany	50.400822	6.70183	PQ556355	Sternberg et al. 2025
ZFMK-TIS-65254	5b	Hap25	Ahr	Germany	50.400822	6.70183	PQ556335	Sternberg et al. 2025
ZFMK-TIS-65255	5b	Hap25	Ahr	Germany	50.400822	6.70183	PQ556334	Sternberg et al. 2025
ZFMK-TIS-65256	5b	Hap213	Ahr	Germany	50.400822	6.70183	PQ556337	Sternberg et al. 2025
ZFMK-TIS-65257	10	Hap2	Ahr	Germany	50.400822	6.70183	PQ556336	Sternberg et al. 2025
ZFMK-TIS-65258	5b	Hap213	Ahr	Germany	50.400822	6.70183	PQ556331	Sternberg et al. 2025
ZFMK-TIS-65259	5b	Hap213	Ahr	Germany	50.400822	6.70183	PQ556330	Sternberg et al. 2025
ZFMK-TIS-65260	5b	Hap189	Ahr	Germany	50.391831	6.719356	PQ556333	Sternberg et al. 2025
ZFMK-TIS-65261	5b	Hap189	Ahr	Germany	50.391831	6.719356	PQ556332	Sternberg et al. 2025
ZFMK-TIS-65262	5b	Hap25	Ahbach	Germany	50.362013	6.776563	PQ556343	Sternberg et al. 2025
ZFMK-TIS-65265	5b	Hap25	Ahr	Germany	50.383389	6.817694	PQ556342	Sternberg et al. 2025
ZFMK-TIS-65266	5b	Hap25	Ahr	Germany	50.383389	6.817694	PQ556344	Sternberg et al. 2025
ZFMK-TIS-65267	5b	Hap211	Adenauer Bach	Germany	50.444309	6.9341576	PQ556339	Sternberg et al. 2025
ZFMK-TIS-65268	5b	Hap25	Adenauer Bach	Germany	50.444309	6.9341576	PQ556338	Sternberg et al. 2025
ZFMK-TIS-65269	10	Hap2	Adenauer Bach	Germany	50.444309	6.9341576	PQ556341	Sternberg et al. 2025
ZFMK-TIS-65271	5b	Hap25	Adenauer Bach	Germany	50.434136	6.931409	PQ556340	Sternberg et al. 2025
ZFMK-TIS-65272	5b	Hap25	Adenauer Bach	Germany	50.434136	6.931409	PQ556380	Sternberg et al. 2025
ZFMK-TIS-65273	5b	Hap25	Adenauer Bach	Germany	50.434136	6.931409	PQ556379	Sternberg et al. 2025
ZFMK-TIS-65274	5b	Hap25	Ahr	Germany	50.430065	6.851559	PQ556381	Sternberg et al. 2025
ZFMK-TIS-65275	5b	Hap179	Ahr	Germany	50.430065	6.851559	PQ556376	Sternberg et al. 2025
ZFMK-TIS-65276	5b	Hap25	Ahr	Germany	50.430065	6.851559	PQ556375	Sternberg et al. 2025
ZFMK-TIS-65277	5b	Hap25	Ahr	Germany	50.430065	6.851559	PQ556378	Sternberg et al. 2025
ZFMK-TIS-65278	5b	Hap188	Ahr	Germany	50.430065	6.851559	PQ556377	Sternberg et al. 2025
ZFMK-TIS-65279	5b	Hap25	Ahr	Germany	50.430065	6.851559	PQ556387	Sternberg et al. 2025
ZFMK-TIS-65280	5b	Hap213	Ahr	Germany	50.430065	6.851559	PQ556386	Sternberg et al. 2025
ZFMK-TIS-65281	5b	Hap189	Ahr	Germany	50.557464	7.27438 5	PQ556388	Sternberg et al. 2025
ZFMK-TIS-65283	5b	Hap221	Ahr	Germany	50.557464	7.27438 5	PQ556383	Sternberg et al. 2025
ZFMK-TIS-65284	5b	Hap25	Ahr	Germany	50.557464	7.27438 5	PQ556382	Sternberg et al. 2025
ZFMK-TIS-65285	5b	Hap217	Ahr	Germany	50.550537	7.217345	PQ556385	Sternberg et al. 2025
ZFMK-TIS-65286	5b	Hap25	Ahr	Germany	50.550537	7.217345	PQ556384	Sternberg et al. 2025
ZFMK-TIS-65287	5b	Hap189	Ahr	Germany	50.550537	7.217345	PQ556365	Sternberg et al. 2025
ZFMK-TIS-65288	5b	Hap211	Ahr	Germany	50.550537	7.217345	PQ556364	Sternberg et al. 2025
ZFMK-TIS-65289	5b	Hap211	Ahr	Germany	50.550537	7.217345	PQ556367	Sternberg et al. 2025
ZFMK-TIS-65290	5b	Hap215	Ahr	Germany	50.550537	7.217345	PQ556366	Sternberg et al. 2025
ZFMK-TIS-65291	5b	Hap25	Ahr	Germany	50.550537	7.217345	PQ556361	Sternberg et al. 2025
ZFMK-TIS-65292	5b	Hap25	Ahr	Germany	50.495424	6.988613	PQ556360	Sternberg et al. 2025
ZFMK-TIS-65293	5b	Hap211	Ahr	Germany	50.495424	6.988613	PQ556363	Sternberg et al. 2025
ZFMK-TIS-65294	5b	Hap25	Ahr	Germany	50.495424	6.988613	PQ556362	Sternberg et al. 2025
ZFMK-TIS-65296	5b	Hap25	Ahr	Germany	50.495424	6.988613	PQ556373	Sternberg et al. 2025
[truncated: 432 more rows]

## Sheet: Haplotypes in Austria
All haplotypes that are present in Austrian specimens
Lab Name/ID PUBLISHED NAME	Clade	Haplotypes	Sampling Site	Country	Y	X	COI Genbank	Ref COI
JOHN1	10	Hap11	Johngraben, Vocherabach	Austria	46.8504	15.2658	MN816041	Palandacic et al. 2020
FFFtag4443	10	Hap11	Golo, Campitello	France	42.507	9.325	MT975796	Denys et al. 2020
ZFMK-TIS-65125	10	Hap11	Sieg	Germany	50.76739	7.499534	PQ556760	Sternberg et al. 2025
ZFMK-TIS-80444	10	Hap11	Kinzig	Germany	50.198811	9.194609	PQ556537	Sternberg et al. 2025
210M	1c	Hap132	Kapaun	Austria	46.8169	12.8309	MN816091	Palandacic et al. 2020
242M	1d	Hap159	Rosanin Lake	Austria	46.9511	13.7819	MN816092	Palandacic et al. 2020
243M	1d	Hap159	Rosanin Lake	Austria	46.9511	13.7819	MN816093	Palandacic et al. 2020
244M	1d	Hap159	Rosanin Lake	Austria	46.9511	13.7819	MN816094	Palandacic et al. 2020
245M	1d	Hap159	Rosanin Lake	Austria	46.9511	13.7819	MN816095	Palandacic et al. 2020
246M	1d	Hap159	Rosanin Lake	Austria	46.9511	13.7819	MN816096	Palandacic et al. 2020
HOHE1	1d	Hap159	Hohenwart Gegend (Wolzer Tauern), Schöttlbach drainage (Mur)	Austria	47.321867	14.239286
HOHE2	1d	Hap159	Hohenwart Gegend (Wolzer Tauern), Schöttlbach drainage (Mur)	Austria	47.321867	14.239286
HOHE6	1d	Hap159	Hohenwart Gegend (Wolzer Tauern), Schöttlbach drainage (Mur)	Austria	47.321867	14.239286
JOHN2	1d	Hap159	Johngraben, Vocherabach	Austria	46.8504	15.2658	MN816104	Palandacic et al. 2020
PREB1	1d	Hap159	Prebersee (Salzburger Lungau)	Austria	47.184713	13.856737
ROSA1	1d	Hap159	Rosaninsee	Austria	46.950438	13.781186
ROSA2	1d	Hap159	Rosaninsee	Austria	46.950438	13.781186
ROSA3	1d	Hap159	Rosaninsee	Austria	46.950438	13.781186
ROSA4	1d	Hap159	Rosaninsee	Austria	46.950438	13.781186
ROSA5	1d	Hap159	Rosaninsee	Austria	46.950438	13.781186
ROTG3	1d	Hap159	Rotgüldensee	Austria	47.094869	13.409570
SID15_1	1d	Hap159	Tamsweg	Austria	47.1856	13.8575
SID15_2	1d	Hap159	Tamsweg	Austria	47.1856	13.8575
SID15_4	1d	Hap159	Tamsweg	Austria	47.1856	13.8575
PTU1	1d	Hap159	Ptuj, Drava River	Slovenia	46.4228	15.859	MF407926	Palandacic et al. 2017
PTU4	1d	Hap159	Ptuj, Drava River	Slovenia	46.4228	15.859	MF407929	Palandacic et al. 2017
PTU5	1d	Hap159	Ptuj, Drava River	Slovenia	46.4228	15.859	MF407930	Palandacic et al. 2017
80M	1d	Hap160	Oberösterreich, Ager, flussab von Vöcklabruck	Austria	47.9968	13.6628	MN816097	Palandacic et al. 2020
ADM1	1d	Hap161	Admont, Enns	Austria	47.5811	14.462	MN816098	Palandacic et al. 2020
ADM3	1d	Hap161	Admont, Enns	Austria	47.5811	14.462	MN816099	Palandacic et al. 2020
ADM4	1d	Hap161	Admont, Enns	Austria	47.5811	14.462	MN816100	Palandacic et al. 2020
ADM5	1d	Hap161	Admont, Enns	Austria	47.5811	14.462	MN816101	Palandacic et al. 2020
ADM7	1d	Hap161	Admont, Enns	Austria	47.5811	14.462	MN816102	Palandacic et al. 2020
DUI1	1d	Hap161	Duisitzkarsee, Schladming, Niedere Tauern, Steiermark, Österreich	Austria	47,298473	13,689875	MN816103	Palandacic et al. 2020
GIGL1	1d	Hap161	Giglachsee (Unterer), Preunegg	Austria	47.2867	13.6542
GIGL3	1d	Hap161	Giglachsee (Unterer), Preunegg	Austria	47.2867	13.6542
GIGL4	1d	Hap161	Giglachsee (Unterer), Preunegg	Austria	47.2867	13.6542
GIGL5	1d	Hap161	Giglachsee (Unterer), Preunegg	Austria	47.2867	13.6542
GIGL6	1d	Hap161	Giglachsee (Unterer), Preunegg	Austria	47.2867	13.6542
PGB2	1d	Hap161	Preuneggbach, Enns River	Austria	47,315726	13,623560999999995	MN816105	Palandacic et al. 2020
PGB3	1d	Hap161	Preuneggbach, Enns River	Austria	47,315726	13,623560999999995	MN816106	Palandacic et al. 2020
PGB4	1d	Hap161	Preuneggbach, Enns River	Austria	47,315726	13,623560999999995	MN816107	Palandacic et al. 2020
PGB6	1d	Hap161	Preuneggbach, Enns River	Austria	47,315726	13,623560999999995	MN816108	Palandacic et al. 2020
ROTG1	1d	Hap161	Rotgüldensee	Austria	47.094869	13.409570
SID2_1	1d	Hap161	Privatteich Rudi Rattenberger	Austria	46.9601	14.2887
SID21_1	1d	Hap161	Grafenbergsee	Austria	47.4672	13.7666
SID21_2	1d	Hap161	Grafenbergsee	Austria	47.4672	13.7666
SID21_3	1d	Hap161	Grafenbergsee	Austria	47.4672	13.7666
SID7_3	1d	Hap161	Schladming	Austria	47.3311	13.7746
STIL1	1d	Hap161	Stille Wasser, Reiteralm (mooriger erster Teich beim Einstieg)	Austria	47.3556	13.5997
STIL3	1d	Hap161	Stille Wasser, Reiteralm (mooriger erster Teich beim Einstieg)	Austria	47.3556	13.5997
WALD1	1d	Hap161	Waldsee, Reiteralm	Austria	47.353	13.5989
WALD2	1d	Hap161	Waldsee, Reiteralm	Austria	47.353	13.5989
RAT2	1d	Hap161	Prosenjakovci, Ratkovski Stream	Slovenia	46,738633	16,314816	MF407932	Palandacic et al. 2017
RAT4	1d	Hap161	Prosenjakovci, Ratkovski Stream	Slovenia	46.7386	16.3148	MF407934	Palandacic et al. 2017
SCA1	1d	Hap161	Radvenci, Ščavnica River	Slovenia	46,628706	15,941585	MF407936	Palandacic et al. 2017
SCA2	1d	Hap161	Radvenci, Ščavnica River	Slovenia	46.6287	15.9416	MF407937	Palandacic et al. 2017
SCA3	1d	Hap161	Radvenci, Ščavnica River	Slovenia	46.6287	15.9416	MF407938	Palandacic et al. 2017
SCA4	1d	Hap161	Radvenci, Ščavnica River	Slovenia	46.6287	15.9416	MF407939	Palandacic et al. 2017
SCA5	1d	Hap161	Radvenci, Ščavnica River	Slovenia	46.6287	15.9416	MF407940	Palandacic et al. 2017
SCA6	1d	Hap161	Radvenci, Ščavnica River	Slovenia	46.6287	15.9416	MF407941	Palandacic et al. 2017
GIGL7	1d	Hap162	Giglachsee Ausrinn, Schladming	Austria	47.2867	13.6556
GIGL8	5b	Hap162	Giglachsee Ausrinn, Schladming	Austria	47.2867	13.6556
ROTG2	1d	Hap166	Rotgüldensee	Austria	47.094869	13.409570
192M	5b	Hap166	Neusiedler See	Austria	47.8178	16.7542	MN816111	Palandacic et al. 2020
FBPIS534-11	5b	Hap166	Salzach	Austria	48.0371	12.8201
GRS1	5b	Hap166	Grundl-Lake (Grundlsee)	Austria	47.6312	13.862	KX673423	Ramler et al. 2016
GRS2	5b	Hap166	Grundl-Lake (Grundlsee)	Austria	47.6312	13.862	KX673424	Ramler et al. 2016
SID7_4	5b	Hap166	Schladming	Austria	47.3311	13.7746
SID2_3	1d	Hap167	Privatteich Rudi Rattenberger	Austria	46.9601	14.2887
SID3_1	1d	Hap168	Privatteich Hannes Knaus	Austria	46.9601	14.2887
201M	5b	Hap169	Gölsen, Hainfeld	Austria	48.042	15.7544	MN816112	Palandacic et al. 2020
202M	5b	Hap169	Gölsen, Hainfeld	Austria	48.0335	15.7748	MN816113	Palandacic et al. 2020
203M	5b	Hap169	Petzelsdorf, Schluchtenbach	Austria	48.0566	15.1589	MN816114	Palandacic et al. 2020
KREM1	5b	Hap169	Krems	Austria	47.981978	14.114273
LANG2	5b	Hap169	Langkampfen, Inn	Austria	47.5379	12.1108	MN816122	Palandacic et al. 2020
PIEL2	5b	Hap169	Pielach, bei der Strassenbrücke in Vollerndorf (etwas Flussauf von der Authobahn, bzw. Eisenbahnbrücke)	Austria	48.17866	15.544982
SID17_1	5b	Hap169	LFV Vorarlberg	Austria	47.0529	9.753
SID25_1	5b	Hap169	Arzler Kalvarienberg, Innsbruck	Austria	47.2801	11.436
SID25_3	5b	Hap169	Arzler Kalvarienberg, Innsbruck	Austria	47.2801	11.436
SID25_5	5b	Hap169	Arzler Kalvarienberg, Innsbruck	Austria	47.2801	11.436
Stans02	5b	Hap169	Stans	Austria	47.3714	11.7324
TRAS1	5b	Hap169	Preuwitz, Traisen	Austria	48,369505	15,806099	MN816124	Palandacic et al. 2020
TRAS2	5b	Hap169	Preuwitz, Traisen	Austria	48,369505	15,806099	MN816125	Palandacic et al. 2020
WIE2	5b	Hap169	Wiesenhof 2	Austria	47.314872	11.548360
WIE4	5b	Hap169	Wiesenhof 4	Austria	47.314872	11.548360
FBPIS411-11	5b	Hap169	Inn	Germany	48.0578	12.2201		Sternberg et al. 2025
FBPIS426-11	5b	Hap169	Diebelbach	Germany	48.3055	10.8129		Sternberg et al. 2025
FBPIS511-11	5b	Hap169	Mangfall	Germany	47.8458	12.1077		Sternberg et al. 2025
74M	5b	Hap170	Lunzer Lake (Lunzersee)	Austria	47.8539	15.052	KX673418	Ramler et al. 2016
75M	5b	Hap170	Lunzer Lake (Lunzersee)	Austria	47.8539	15.052	KX673419	Ramler et al. 2016
BODE3	5b	Hap170	Bodensee	Austria	47.550149	9.570251
BODE3	5b	Hap170	Bodensee	Austria
KROELL5	5b	Hap170	Ybbs, Kröllendorf	Austria	48.0601	14.7971
LAND1	5b	Hap170	Landgraben Hohenens an der Mündung	Austria	47.4072	9.92046
LAND3	5b	Hap170	Landgraben Hohenens an der Mündung	Austria	47.4072	9.92046
215M	5b	Hap170	Graübunden	Switzerland	46.7192	9.61906	MN816115	Palandacic et al. 2020
216M	5b	Hap170	Graübunden	Switzerland	46.7192	9.61906	MN816116	Palandacic et al. 2020
217M	5b	Hap170	Graübunden	Switzerland	46.7192	9.61906	MN816117	Palandacic et al. 2020
LAND4	5b	Hap170	Landgraben Hohenens an der Mündung	Austria	47.4072	9.92046
LAND5	5b	Hap170	Landgraben Hohenens an der Mündung	Austria	47.4072	9.92046
LAND6	5b	Hap170	Landgraben Hohenens an der Mündung	Austria	47.4072	9.92046
LUN1	5b	Hap170	Lunzer Lake (Lunzersee)	Austria	47.8539	15.052	KX673431	Ramler et al. 2016
LUN2	5b	Hap170	Lunzer Lake (Lunzersee)	Austria	47.8539	15.052	KX673432	Ramler et al. 2016
PIEL1	5b	Hap170	Pielach, bei der Strassenbrücke in Vollerndorf (etwas Flussauf von der Authobahn, bzw. Eisenbahnbrücke)	Austria	48.17866	15.544982
PIEL3	5b	Hap170	Pielach, bei der Strassenbrücke in Vollerndorf (etwas Flussauf von der Authobahn, bzw. Eisenbahnbrücke)	Austria	48.17866	15.544982
PIEL4	5b	Hap170	Pielach, bei der Strassenbrücke in Vollerndorf (etwas Flussauf von der Authobahn, bzw. Eisenbahnbrücke)	Austria	48.17866	15.544982
PIEL5	5b	Hap170	Pielach, bei der Strassenbrücke in Vollerndorf (etwas Flussauf von der Authobahn, bzw. Eisenbahnbrücke)	Austria	48.17866	15.544982
RHEI1	5b	Hap170	linkes Begleitgerinne Rhein	Austria	47.479153	9.669069
RHEI2	5b	Hap170	linkes Begleitgerinne Rhein	Austria	47.479153	9.669069
RHEI4	5b	Hap170	linkes Begleitgerinne Rhein	Austria	47.479153	9.669069
RHEI5	5b	Hap170	linkes Begleitgerinne Rhein	Austria	47.479153	9.669069
SID13_3	5b	Hap170	Neustift (Tirol)	Austria	47.1189	11.3209
SID14_2	5b	Hap170	Innerbruz, Vorarlberg	Austria	47.1673	9.99093
BAY1	5b	Hap170	Teisnach	Germany	49.0587	13.0128
BAY3	5b	Hap170	Teisnach	Germany	49.0587	13.0128
BAY4	5b	Hap170	Teisnach	Germany	49.0587	13.0128
BAY5	5b	Hap170	Teisnach	Germany	49.0587	13.0128
SID14_3	5b	Hap170	Innerbruz, Vorarlberg	Austria	47.1673	9.99093
SID14_4	5b	Hap170	Innerbruz, Vorarlberg	Austria	47.1673	9.99093
SID14_5	5b	Hap170	Innerbruz, Vorarlberg	Austria	47.1673	9.99093
FBPIS427-11	5b	Hap170	Wertach	Germany	48.3649	10.879		Sternberg et al. 2025
FBPIS470-11	5b	Hap170	Kessel	Germany	48.708	10.6352		Sternberg et al. 2025
FBPIS471-11	5b	Hap170	Kessel	Germany	48.708	10.6352		Sternberg et al. 2025
FBPIS512-11	5b	Hap170	Iller	Germany	48.3584	9.99796		Sternberg et al. 2025
SID17_2	5b	Hap170	LFV Vorarlberg	Austria	47.0529	9.753
SID17_3	5b	Hap170	LFV Vorarlberg	Austria	47.0529	9.753
SID18_2	5b	Hap170	Schladming	Austria	47.5597	14.6803
SID18_4	5b	Hap170	Schladming	Austria	47.5597	14.6803
SID19_1	5b	Hap170	Steiermark	Austria	47.5597	14.6803
SID20_1	5b	Hap170	Silbertal, Vorarlberg	Austria	47.0511	10.1456
SID20_2	5b	Hap170	Silbertal, Vorarlberg	Austria	47.0511	10.1456
SID20_3	5b	Hap170	Silbertal, Vorarlberg	Austria	47.0511	10.1456
SID22_2	5b	Hap170	Pflach, Tirol	Austria	47.5097	10.7135
SID22_3	5b	Hap170	Pflach, Tirol	Austria	47.5097	10.7135
SID22_4	5b	Hap170	Pflach, Tirol	Austria	47.5097	10.7135
KM373651	5b	Hap170	Kessel Stream	Germany	48.708	10.635	KM373651	Knebelsberger et al. 2015
SID22_5	5b	Hap170	Pflach, Tirol	Austria	47.5097	10.7135
SID24_2	5b	Hap170	Kaunerberg, Tirol	Austria	47.0927	10.7
SID29_1	5b	Hap170	Kleiner Plansee	Austria	47.4753	10.7804
SID29_2	5b	Hap170	Kleiner Plansee	Austria	47.4753	10.7804
SID29_3	5b	Hap170	Kleiner Plansee	Austria	47.4753	10.7804
SID29_4	5b	Hap170	Kleiner Plansee	Austria	47.4753	10.7804
TILI1	5b	Hap170	Tilisunasee	Austria	47.0262	9.87897
TILI2	5b	Hap170	Tilisunasee	Austria	47.0262	9.87897
TILI3	5b	Hap170	Tilisunasee	Austria	47.0262	9.87897
TILI4	5b	Hap170	Tilisunasee	Austria	47.0262	9.87897
TILI5	5b	Hap170	Tilisunasee	Austria	47.0262	9.87897
WIE1	5b	Hap170	Wiesenhof 1	Austria	47.314872	11.548360
ZFMK-TIS-66619	5b	Hap170	Danube	Germany	48.28545546	9.817909568	PQ556811	Sternberg et al. 2025
ZFMK-TIS-66620	5b	Hap170	Danube	Germany	48.28545546	9.817909568	PQ556812	Sternberg et al. 2025
ZFMK-TIS-66622	5b	Hap170	Danube	Germany	48.28545546	9.817909568	PQ556809	Sternberg et al. 2025
ZFMK-TIS-66623	5b	Hap170	Danube	Germany	48.28545546	9.817909568	PQ556808	Sternberg et al. 2025
ZFMK-TIS-66626	5b	Hap170	Danube	Germany	48.28545546	9.817909568	PQ556798	Sternberg et al. 2025
ZFMK-TIS-66628	5b	Hap170	Danube	Germany	48.28545546	9.817909568	PQ556797	Sternberg et al. 2025
ZFMK-TIS-80577	5b	Hap170	Queich	Germany	49.1970	8.117080	PQ556483	Sternberg et al. 2025
64M	5b	Hap171	St. Veit, Deferegental, Schwarzach Flüß	Austria	46.9216	12.4304	MN816118	Palandacic et al. 2017
GIGL2	5b	Hap171	Giglachsee (Unterer), Preunegg	Austria	47.2867	13.6542
GRS4	5b	Hap171	Grundl-Lake (Grundlsee)	Austria	47.6312	13.862	KX673426	Ramler et al. 2016
HOHE3	5b	Hap171	Hohenwart Gegend (Wolzer Tauern), Schöttlbach drainage (Mur)	Austria	47.321867	14.239286
KR477082	5b	Hap171	Grieralm, Grier-Lake (Griersee), Tyrol	Austria	47,122775	11,707586	KR477082	Thalinger et al. 2015
MUE1	5b	Hap171	Große Mühl, Ulrichsberg	Austria	48.669385	13.912805
MUE4	5b	Hap171	Große Mühl, Ulrichsberg	Austria	48.669385	13.912805
SID_28_2	5b	Hap171	Weissbach bei Lofer, Salzburg	Austria	47.5118	12.8255
SID28_2	5b	Hap171	Weissbach bei Lofer, Salzburg	Austria	47.51184	12.82545
SID3_3	5b	Hap171	Privatteich Hannes Knaus	Austria	46.717	14.392
SID7_5	5b	Hap171	Schladming	Austria	47.3311	13.7746
ADM2	5b	Hap172	Admont, Enns	Austria	47.5811	14.462	MN816119	Palandacic et al. 2020
ADM6	5b	Hap172	Admont, Enns	Austria	47.5811	14.462	MN816120	Palandacic et al. 2020
SID23_5	5b	Hap172	Pragser Wildsee (Südtirol)	Austria	47.8288	13.375
ANTI2	5b	Hap173	Antiesen	Austria	48.313233	13.427613
AURA1	5b	Hap173	Aurach	Austria	47.996172	13.738302
AZ02	5b	Hap173	Alpenzoo Innsbruck, Aquarienpopulation mit Nordtiroler Ursprung	Austria	47.281411	11.398359
AZ03	5b	Hap173	Alpenzoo Innsbruck, Aquarienpopulation mit Nordtiroler Ursprung	Austria	47.281411	11.398359
AZ04	5b	Hap173	Alpenzoo Innsbruck, Aquarienpopulation mit Nordtiroler Ursprung	Austria	47.281411	11.398359
AZ05	5b	Hap173	Alpenzoo Innsbruck, Aquarienpopulation mit Nordtiroler Ursprung	Austria	47.281411	11.398359
AZ06	5b	Hap173	Alpenzoo Innsbruck, Aquarienpopulation mit Nordtiroler Ursprung	Austria	47.281411	11.398359
AZ07	5b	Hap173	Alpenzoo Innsbruck, Aquarienpopulation mit Nordtiroler Ursprung	Austria	47.281411	11.398359
HOHE4	5b	Hap173	Hohenwart Gegend (Wolzer Tauern), Schöttlbach drainage (Mur)	Austria	47.321867	14.239286
HOHE5	5b	Hap173	Hohenwart Gegend (Wolzer Tauern), Schöttlbach drainage (Mur)	Austria	47.321867	14.239286
KREM2	5b	Hap173	Krems	Austria	47.981978	14.114273
SID11_1	5b	Hap173	Rüstorf	Austria	48.0723	13.8201
SID12_1	5b	Hap173	Stadl-Paura	Austria	48.0758	13.8483
SID13_2	5b	Hap173	Neustift (Tirol)	Austria	47.1189	11.3209
SID13_4	5b	Hap173	Neustift (Tirol)	Austria	47.1189	11.3209
SID13_5	5b	Hap173	Neustift (Tirol)	Austria	47.1189	11.3209
SID23_1	5b	Hap173	Mondsee	Austria	47.8288	13.375
SID23_2	5b	Hap173	Antholzersee	Austria	47.8288	13.375
SID23_3	5b	Hap173	Landauersee (Schladming)	Austria	47.8288	13.375
SID23_4	5b	Hap173	Oberer Giglachsee (Schladming)	Austria	47.8288	13.375
SID25_4	5b	Hap173	Arzler Kalvarienberg, Innsbruck	Austria	47.2801	11.436
SID26_2	5b	Hap173	Alpenzoo Innsbruck	Austria	47.2807	11.3981
SID28_1	5b	Hap173	Weissbach bei Lofer, Salzburg	Austria	47.5118	12.8255
SID6_1	5b	Hap173		Austria	48.3182	13.7199
SID7_2	5b	Hap173	Schladming	Austria	47.3311	13.7746
SIER1	5b	Hap173	Steyr, Sierning Neuzeug	Austria	48.0511	14.3505
SIER3	5b	Hap173	Steyr, Sierning Neuzeug	Austria	48.0511	14.3505
SIER4	5b	Hap173	Steyr, Sierning Neuzeug	Austria	48.0511	14.3505
TE02	5b	Hap173	Telfes im Stubaital, Speicherteich Waxeck	Austria	47.156640	11.314201
TERN3	5b	Hap173	Ternitz, Schwarza Fluß, bei Kläranalge (Abwasserverband)	Austria	47.71844	16.047866
TERN4	5b	Hap173	Ternitz, Schwarza Fluß, bei Kläranalge (Abwasserverband)	Austria	47.71844	16.047866
TERN5	5b	Hap173	Ternitz, Schwarza Fluß, bei Kläranalge (Abwasserverband)	Austria	47.71844	16.047866
VCK1	5b	Hap173	Vöckla	Austria	48.022333	13.524642
VCK2	5b	Hap173	Vöckla	Austria	48.022333	13.524642
VCK3	5b	Hap173	Vöckla	Austria	48.022333	13.524642
VCK4	5b	Hap173	Vöckla	Austria	48.022333	13.524642
VCK5	5b	Hap173	Vöckla	Austria	48.022333	13.524642
OBE1/OS01	5b	Hap173	Obernberg, Obernbergersee	Austria	46.995664	11.405470
OBE13/OS13	5b	Hap173	Obernberg, Obernbergersee	Austria	46.995664	11.405470
OBE16/OS16	5b	Hap173	Obernberg, Obernbergersee	Austria	46.995664	11.405470
OBE2/OS02	5b	Hap173	Obernberg, Obernbergersee	Austria	46.995664	11.405470
OBE20/OS20	5b	Hap173	Obernberg, Obernbergersee	Austria	46.995664	11.405470
OBE4/OS04	5b	Hap173	Obernberg, Obernbergersee	Austria	46.995664	11.405470
OBE6/OS06	5b	Hap173	Obernberg, Obernbergersee	Austria	46.995664	11.405470
OBE7/OS07	5b	Hap173	Obernberg, Obernbergersee	Austria	46.995664	11.405470
OBE9/OS09	5b	Hap173	Obernberg, Obernbergersee	Austria	46.995664	11.405470
ANTI1	5b	Hap174	Antiesen	Austria	48.313233	13.427613
AZ08	5b	Hap175	Alpenzoo Innsbruck, Aquarienpopulation mit Nordtiroler Ursprung	Austria	47.281411	11.398359
FBPIS472-11	5b	Hap178	Kessel	Germany	48.708	10.6352		Sternberg et al. 2025
KM286805	5b	Hap178	Windeck, Sieg River	Germany	50.8	7.58595	KM286805	Knebelsberger et al. 2015
PIEL6	5b	Hap178	Pielach, bei der Strassenbrücke in Vollerndorf (etwas Flussauf von der Authobahn, bzw. Eisenbahnbrücke)	Austria	48.17866	15.544982
TERN1	5b	Hap178	Ternitz, Schwarza Fluß, bei Kläranalge (Abwasserverband)	Austria	47.71844	16.047866
TERN6	5b	Hap178	Ternitz, Schwarza Fluß, bei Kläranalge (Abwasserverband)	Austria	47.71844	16.047866
ZFMK-TIS-64950	5b	Hap178	Dreisbach	Germany	50.94496	8.083528	PQ556675	Sternberg et al. 2025
ZFMK-TIS-64953	5b	Hap178	Dreisbach	Germany	50.94496	8.083528	PQ556658	Sternberg et al. 2025
ZFMK-TIS-64957	5b	Hap178	Ferndorfbach	Germany	50.98106	8.095623	PQ556654	Sternberg et al. 2025
ZFMK-TIS-66264	5b	Hap178	Wiehl	Germany	50.946145	7.583652	PQ557026	Sternberg et al. 2025
ZFMK-TIS-66281	5b	Hap178	Wiehl	Germany	50.946145	7.583652	PQ557023	Sternberg et al. 2025
ZFMK-TIS-66515	5b	Hap178	Sieg	Germany	50.90767	8.035796	PQ556860	Sternberg et al. 2025
ZFMK-TIS-66559	5b	Hap178	Sieg	Germany	50.90767	8.035796	PQ556851	Sternberg et al. 2025
ZFMK-TIS-80486	5b	Hap178	Agger	Germany	50.983612	7.542045	PQ556451	Sternberg et al. 2025
FFFtag1981	5b	Hap179	Thur, Staffefelden	France	47.823 N	7.253 E	MT975740	Denys et al. 2020
FFFtag1982	5b	Hap179	Thur, Staffefelden	France	47.823 N	7.253 E	MT975741	Denys et al. 2020
FFFtag1983	5b	Hap179	Thur, Staffefelden	France	47.823 N	7.253 E	MT975742	Denys et al. 2020
RHEI3	5b	Hap179	linkes Begleitgerinne Rhein	Austria	47.479153	9.669069
SID24_3	5b	Hap179	Kaunerberg, Tirol	Austria	47.0927	10.7
SID27_1	5b	Hap179	Kalbelesee Ausrinn, Voarlberg	Austria	47.2667	10.1239
SID27_2	5b	Hap179	Kalbelesee Ausrinn, Voarlberg	Austria	47.2667	10.1239
SID27_3	5b	Hap179	Kalbelesee Ausrinn, Voarlberg	Austria	47.2667	10.1239
ZFMK-TIS-65010	5b	Hap179	Trierbach	Germany	50.344637	6.843983	PQ556609	Sternberg et al. 2025
ZFMK-TIS-65275	5b	Hap179	Ahr	Germany	50.430065	6.851559	PQ556376	Sternberg et al. 2025
ZFMK-TIS-66470	5b	Hap179	Ferndorfbach	Germany	50.925695	8.013613	PQ556845	Sternberg et al. 2025
ZFMK-TIS-66486	5b	Hap179	Ferndorfbach	Germany	50.925695	8.013613	PQ557084	Sternberg et al. 2025
ZFMK-TIS-80570	5b	Hap179	Queich	Germany	49.1970	8.117080	PQ556499	Sternberg et al. 2025
ZFMK-TIS-80571	5b	Hap179	Queich	Germany	49.1970	8.117080	PQ556498	Sternberg et al. 2025
ZFMK-TIS-80572	5b	Hap179	Queich	Germany	49.1970	8.117080	PQ556501	Sternberg et al. 2025
ZFMK-TIS-80581	5b	Hap179	Jagst	Germany	49.20618	9.980008	PQ556478	Sternberg et al. 2025
GRS3	5b	Hap180	Grundl-Lake (Grundlsee)	Austria	47.6312	13.862	KX673425	Ramler et al. 2016
GRS5	5b	Hap180	Grundl-Lake (Grundlsee)	Austria	47.6312	13.862	KX673427	Ramler et al. 2016
KROELL2	5b	Hap191	Ybbs, Kröllendorf	Austria	48.0601	14.7971
KROELL4	5b	Hap191	Ybbs, Kröllendorf	Austria	48.0601	14.7971
SID18_1	5b	Hap191	Schladming	Austria	47.5597	14.6803
SID18_3	5b	Hap191	Schladming	Austria	47.5597	14.6803
YBBS1	5b	Hap191	Bei Hausmening	Austria	48.083167	14.820142
YBBS2	5b	Hap191	Bei Hausmening	Austria	48.083167	14.820142
YBBS3	5b	Hap191	Bei Hausmening	Austria	48.083167	14.820142
YBBS5	5b	Hap191	Bei Hausmening	Austria	48.083167	14.820142
YBBS6	5b	Hap191	Bei Hausmening	Austria	48.083167	14.820142
LAND2	5b	Hap192	Landgraben Hohenens an der Mündung	Austria	47.4072	9.92046
LANG1	5b	Hap193	Langkampfen, Inn	Austria	47.5379	12.1108	MN816121	Palandacic et al. 2020
LANG4	5b	Hap194	Langkampfen, Inn	Austria	47.5379	12.1108	MN816123	Palandacic et al. 2020
AGG10	10	Hap2	Lohmar, Auelsbach creek	Germany	50,839595795	7,202482224	MF407769	Palandacic et al. 2017
AGG11	10	Hap2	Lohmar, Auelsbach creek	Germany	50,839595795	7,202482224	MF407770	Palandacic et al. 2017
AGG2	10	Hap2	Lohmar, Auelsbach creek	Germany	50,839533	7,202506	MF407771	Palandacic et al. 2017
AGG3	10	Hap2	Lohmar, Auelsbach creek	Germany	50,839533	7,202506	MF407772	Palandacic et al. 2017
AGG4	10	Hap2	Lohmar, Auelsbach creek	Germany	50,839533	7,202506	MF407773	Palandacic et al. 2017
AGG6	10	Hap2	Lohmar, Auelsbach creek	Germany	50,839595795	7,202482224	MF407775	Palandacic et al. 2017
AGG7	10	Hap2	Lohmar, Auelsbach creek	Germany	50,839595795	7,202482224	MF407776	Palandacic et al. 2017
AGG8	10	Hap2	Lohmar, Auelsbach creek	Germany	50,839595795	7,202482224	MF407777	Palandacic et al. 2017
AGG9	10	Hap2	Lohmar, Auelsbach creek	Germany	50,839595795	7,202482224	MF407778	Palandacic et al. 2017
DON2	10	Hap2	Donrath - Heppenberg	Germany	50.8609	7.22912	OM892498	Palandacic et al. 2022
DON3	10	Hap2	Donrath - Heppenberg	Germany	50.8609	7.22912	OM892499	Palandacic et al. 2022
DON4	10	Hap2	Donrath - Heppenberg	Germany	50.8609	7.22912	OM892500	Palandacic et al. 2022
DON5	10	Hap2	Donrath - Heppenberg	Germany	50.8609	7.22912	OM892501	Palandacic et al. 2022
DON6	10	Hap2	Donrath - Heppenberg	Germany	50.8609	7.22912	OM892502	Palandacic et al. 2022
DON7	10	Hap2	Donrath - Heppenberg	Germany	50.8609	7.22912	OM892503	Palandacic et al. 2022
DON8	10	Hap2	Donrath - Heppenberg	Germany	50.8609	7.22912	OM892504	Palandacic et al. 2022
FBPIS437-11	10	Hap2		Germany	50.0667	9.66694		Sternberg et al. 2025
FFFtag1998	10	Hap2	Anger, Circourt-sur-Mouzon	France	48.280	5.703	MT975750	Denys et al. 2020
FFFtag1999	10	Hap2	Anger, Circourt-sur-Mouzon	France	48.280	5.703	MT975751	Denys et al. 2020
FFFtagVAI2	10	Hap2	Houille, Givet	France	50.129	4.840	MT975799	Denys et al. 2020
KM286804	10	Hap2	Windeck, Sieg River	Germany	50.8	7.58595	KM286804	Knebelsberger et al. 2015
KM286811	10	Hap2	Wahlscheid, Agger River	Germany	50.8919	7.25203	KM286811	Knebelsberger et al. 2015
KM286812	10	Hap2	Wahlscheid, Agger River	Germany	50.8919	7.25203	KM286812	Knebelsberger et al. 2015
KM286813	10	Hap2	Wahlscheid, Agger River	Germany	50.8919	7.25203	KM286813	Knebelsberger et al. 2015
KM286814	10	Hap2	Wahlscheid, Agger River	Germany	50.8919	7.25203	KM286814	Knebelsberger et al. 2015
KM286815	10	Hap2	Wahlscheid, Agger River	Germany	50.8919	7.25203	KM286815	Knebelsberger et al. 2015
KM286816	10	Hap2	Wahlscheid, Agger River	Germany	50.8919	7.25203	KM286816	Knebelsberger et al. 2015
KM286817	10	Hap2	Wahlscheid, Agger River	Germany	50.8919	7.25203	KM286817	Knebelsberger et al. 2015
KM286818	10	Hap2	Wahlscheid, Agger River	Germany	50.8919	7.25203	KM286818	Knebelsberger et al. 2015
KM286819	10	Hap2	Wahlscheid, Agger River	Germany	50.8919	7.25203	KM286819	Knebelsberger et al. 2015
KM286821	10	Hap2	Wahlscheid, Agger River	Germany	50.8919	7.25203	KM286821	Knebelsberger et al. 2015
KM286822	10	Hap2	Wahlscheid, Agger River	Germany	50.8919	7.25203	KM286822	Knebelsberger et al. 2015
KM286823	10	Hap2	Wahlscheid, Agger River	Germany	50.8919	7.25203	KM286823	Knebelsberger et al. 2015
KM286825	10	Hap2	Niederpleis, Pleisbach Stream	Germany	50.7764	7.21411	KM286825	Knebelsberger et al. 2015
KM286826	10	Hap2	Niederpleis, Pleisbach Stream	Germany	50.7764	7.21411	KM286826	Knebelsberger et al. 2015
KM286827	10	Hap2	Wahlscheid, Agger River	Germany	50.8919	7.25203	KM286827	Knebelsberger et al. 2015
KM286828	10	Hap2	Wahlscheid, Agger River	Germany	50.8919	7.25203	KM286828	Knebelsberger et al. 2015
KM286829	10	Hap2	Wahlscheid, Agger River	Germany	50.8919	7.25203	KM286829	Knebelsberger et al. 2015
KM286830	10	Hap2	Wahlscheid, Agger River	Germany	50.8919	7.25203	KM286830	Knebelsberger et al. 2015
KM286831	10	Hap2	Wahlscheid, Agger River	Germany	50.8919	7.25203	KM286831	Knebelsberger et al. 2015
KM286835	10	Hap2	Niederpleis, Pleisbach Stream	Germany	50.7764	7.21411	KM286835	Knebelsberger et al. 2015
KM286837	10	Hap2	Niederpleis, Pleisbach Stream	Germany	50.7764	7.21411	KM286837	Knebelsberger et al. 2015
KM286841	10	Hap2	Niederpleis, Pleisbach Stream	Germany	50.7764	7.21411	KM286841	Knebelsberger et al. 2015
KM286842	10	Hap2	Niederpleis, Pleisbach Stream	Germany	50.7764	7.21411	KM286842	Knebelsberger et al. 2015
KM286843	10	Hap2	Niederpleis, Pleisbach Stream	Germany	50.7764	7.21411	KM286843	Knebelsberger et al. 2015
KM286844	10	Hap2	Niederpleis, Pleisbach Stream	Germany	50.7764	7.21411	KM286844	Knebelsberger et al. 2015
KM286845	10	Hap2	Niederpleis, Pleisbach Stream	Germany	50.7764	7.21411	KM286845	Knebelsberger et al. 2015
KM286846	10	Hap2	Niederpleis, Pleisbach Stream	Germany	50.7764	7.21411	KM286846	Knebelsberger et al. 2015
KM286851	10	Hap2	Niederpleis, Pleisbach Stream	Germany	50.7764	7.21411	KM286851	Knebelsberger et al. 2015
KM286852	10	Hap2	Niederpleis, Pleisbach Stream	Germany	50.7764	7.21411	KM286852	Knebelsberger et al. 2015
KM286858	10	Hap2	Windeck, Sieg River	Germany	50.8018	7.51727	KM286858	Knebelsberger et al. 2015
KM286863	10	Hap2	Wahtberg, Rhein River	Germany	50.6229	7.1219	KM286863	Knebelsberger et al. 2015
KM286864	10	Hap2	Wahtberg, Rhein River	Germany	50.6229	7.1219	KM286864	Knebelsberger et al. 2015
KM286866	10	Hap2	Wahtberg, Rhein River	Germany	50.6229	7.1219	KM286866	Knebelsberger et al. 2015
KM286868	10	Hap2	Albaum, Albaumer Stream	Germany	51.0584	8.11703	KM286868	Knebelsberger et al. 2015
KM286874	10	Hap2	Albaum, Albaumer Stream	Germany	51.0611	8.11531	KM286874	Knebelsberger et al. 2015
KM286882	10	Hap2	Troisdorf, Sieg River	Germany	50.8004	7.17403	KM286882	Knebelsberger et al. 2015
KM286883	10	Hap2	Troisdorf, Sieg River	Germany	50.8004	7.17403	KM286883	Knebelsberger et al. 2015
KM286884	10	Hap2	Troisdorf, Sieg River	Germany	50.8004	7.17403	KM286884	Knebelsberger et al. 2015
KM286886	10	Hap2	Troisdorf, Sieg River	Germany	50.8004	7.17403	KM286886	Knebelsberger et al. 2015
KM286887	10	Hap2	Niederscheid, Sieg River	Germany	50.762	7.39974	KM286887	Knebelsberger et al. 2015
KM286888	10	Hap2	Niederscheid, Sieg River	Germany	50.762	7.39974	KM286888	Knebelsberger et al. 2015
KM286889	10	Hap2	Troisdorf, Sieg River	Germany	50.8004	7.17403	KM286889	Knebelsberger et al. 2015
KM286891	10	Hap2	Niederscheid, Sieg River	Germany	50.762	7.39974	KM286891	Knebelsberger et al. 2015
KM286895	10	Hap2	Wahlscheid, Agger River	Germany	50.8911	7.24593	KM286895	Knebelsberger et al. 2015
KM286897	10	Hap2	Müschmühle, Sieg River	Germany	50.781	7.31507	KM286897	Knebelsberger et al. 2015
KM286900	10	Hap2	Siegmündung, Sieg River	Germany	50.7651	7.10734	KM286900	Knebelsberger et al. 2015
KM286901	10	Hap2	Siegmündung, Sieg River	Germany	50.7651	7.10734	KM286901	Knebelsberger et al. 2015
KM286902	10	Hap2	Siegmündung, Sieg River	Germany	50.7651	7.10734	KM286902	Knebelsberger et al. 2015
KM286903	10	Hap2	Siegmündung, Sieg River	Germany	50.7651	7.10734	KM286903	Knebelsberger et al. 2015
KM286906	10	Hap2	Siegmündung, Sieg River	Germany	50.7651	7.10734	KM286906	Knebelsberger et al. 2015
KM286908	10	Hap2	Siegmündung, Sieg River	Germany	50.7651	7.10734	KM286908	Knebelsberger et al. 2015
KM286909	10	Hap2	Siegmündung, Sieg River	Germany	50.7651	7.10734	KM286909	Knebelsberger et al. 2015
KM286911	10	Hap2	Siegmündung, Sieg River	Germany	50.7651	7.10734	KM286911	Knebelsberger et al. 2015
KM286912	10	Hap2	Siegburg, Sieg River	Germany	50.8002	7.17777	KM286912	Knebelsberger et al. 2015
KM286914	10	Hap2	Siegburg, Sieg River	Germany	50.8002	7.17777	KM286914	Knebelsberger et al. 2015
KM286922	10	Hap2	Siegburg, Sieg River	Germany	50.8002	7.17777	KM286922	Knebelsberger et al. 2015
KM286926	10	Hap2	Hennef, Sieg River	Germany	50.782	7.30857	KM286926	Knebelsberger et al. 2015
KM286930	10	Hap2	Siegburg, Sieg River	Germany	50.8002	7.17777	KM286930	Knebelsberger et al. 2015
KM286936	10	Hap2	Hennef, Sieg River	Germany	50.782	7.30857	KM286936	Knebelsberger et al. 2015
KM286938	10	Hap2	Hennef, Sieg River	Germany	50.782	7.30857	KM286938	Knebelsberger et al. 2015
KM286940	10	Hap2	Hennef, Sieg River	Germany	50.782	7.30857	KM286940	Knebelsberger et al. 2015
KM286941	10	Hap2	Hennef, Sieg River	Germany	50.782	7.30857	KM286941	Knebelsberger et al. 2015
KM286942	10	Hap2	Hennef, Sieg River	Germany	50.782	7.30857	KM286942	Knebelsberger et al. 2015
KM286943	10	Hap2	Hennef, Sieg River	Germany	50.782	7.30857	KM286943	Knebelsberger et al. 2015
KM286946	10	Hap2	Hennef, Sieg River	Germany	50.782	7.30857	KM286946	Knebelsberger et al. 2015
KM286949	10	Hap2	Hennef, Sieg River	Germany	50.7724	7.36495	KM286949	Knebelsberger et al. 2015
KM286962	10	Hap2	Hennef, Sieg River	Germany	50.7724	7.36495	KM286962	Knebelsberger et al. 2015
KM286969	10	Hap2	Hennef, Sieg River	Germany	50.7724	7.36495	KM286969	Knebelsberger et al. 2015
KM286992	10	Hap2	Netphen, Sieg River	Germany	50.9132	8.08438	KM286992	Knebelsberger et al. 2015
KU729256	10	Hap2	Bru na Boinne, Boyne River	Ireland	53,687	- 6,465	KU729256	Behrens-Chapuis et al. 2016
KU729257	10	Hap2	Rhine	Germany	50,84	7,203	KU729257	Behrens-Chapuis et al. 2016
KU729258	10	Hap2	Rhine	Germany	50,84	7,203	KU729258	Behrens-Chapuis et al. 2016
MEE2	10	Hap2	Meersen	Netherlands	50.8824	5.74069	OM892516	Palandacic et al. 2022
MEE5	10	Hap2	Meersen	Netherlands	50.8824	5.74069	OM892519	Palandacic et al. 2022
MEE6	10	Hap2	Meersen	Netherlands	50.8824	5.74069	OM892520	Palandacic et al. 2022
MEE7	10	Hap2	Meersen	Netherlands	50.8824	5.74069	OM892521	Palandacic et al. 2022
MEE8	10	Hap2	Meersen	Netherlands	50.8824	5.74069	OM892522	Palandacic et al. 2022
MOEL1	10	Hap2	Moelingen	Belgium	50.7542	5.71913	OM892523	#REF!
MOEL10	10	Hap2	Moelingen	Belgium	50.7542	5.71913	OM892532	#REF!
MOEL12	10	Hap2	Moelingen	Belgium	50.7542	5.71913	OM892534	#REF!
MOEL13	10	Hap2	Moelingen	Belgium	50.7542	5.71913	OM892535	#REF!
MOEL14	10	Hap2	Moelingen	Belgium	50.7542	5.71913	OM892536	#REF!
MOEL2	10	Hap2	Moelingen	Belgium	50.7542	5.71913	OM892524	#REF!
MOEL4	10	Hap2	Moelingen	Belgium	50.7542	5.71913	OM892526	#REF!
MOEL6	10	Hap2	Moelingen	Belgium	50.7542	5.71913	OM892528	#REF!
MOEL8	10	Hap2	Moelingen	Belgium	50.7542	5.71913	OM892530	#REF!
MOEL9	10	Hap2	Moelingen	Belgium	50.7542	5.71913	OM892531	#REF!
VLO3	10	Hap2	Vlodrop	Netherlands	51.1376	6.08606	OM892539	Palandacic et al. 2022
VLO4	10	Hap2	Vlodrop	Netherlands	51.1376	6.08606	OM892540	Palandacic et al. 2022
VLO6	10	Hap2	Vlodrop	Netherlands	51.1376	6.08606	OM892542	Palandacic et al. 2022
VLO7	10	Hap2	Vlodrop	Netherlands	51.1376	6.08606	OM892543	Palandacic et al. 2022
VLO8	10	Hap2	Vlodrop	Netherlands	51.1376	6.08606	OM892544	Palandacic et al. 2022
VLO9	10	Hap2	Vlodrop	Netherlands	51.1376	6.08606	OM892545	Palandacic et al. 2022
ZFMK-TIS-64902	10	Hap2	Bröl	Germany	50.829513	7.390586	PQ556641	Sternberg et al. 2025
ZFMK-TIS-64903	10	Hap2	Bröl	Germany	50.829513	7.390586	PQ556643	Sternberg et al. 2025
ZFMK-TIS-64904	10	Hap2	Bröl	Germany	50.829513	7.390586	PQ556638	Sternberg et al. 2025
ZFMK-TIS-64917	10	Hap2	Bröl	Germany	50.7830276	7.3082109	PQ556629	Sternberg et al. 2025
ZFMK-TIS-64927	10	Hap2	Agger	Germany	50.8918972	7.2520306	PQ556636	Sternberg et al. 2025
ZFMK-TIS-64928	10	Hap2	Agger	Germany	50.8918972	7.2520306	PQ556631	Sternberg et al. 2025
ZFMK-TIS-64929	10	Hap2	Agger	Germany	50.8918972	7.2520306	PQ556630	Sternberg et al. 2025
ZFMK-TIS-64933	10	Hap2	Agger	Germany	50.841358	7.201399	PQ556670	Sternberg et al. 2025
ZFMK-TIS-64934	10	Hap2	Agger	Germany	50.841358	7.201399	PQ556672	Sternberg et al. 2025
ZFMK-TIS-64935	10	Hap2	Agger	Germany	50.841358	7.201399	PQ556667	Sternberg et al. 2025
ZFMK-TIS-64936	10	Hap2	Agger	Germany	50.841358	7.201399	PQ556666	Sternberg et al. 2025
ZFMK-TIS-64937	10	Hap2	Agger	Germany	50.841358	7.201399	PQ556669	Sternberg et al. 2025
ZFMK-TIS-64967	10	Hap2	Alche	Germany	50.880756	8.009585	PQ556582	Sternberg et al. 2025
ZFMK-TIS-64974	10	Hap2	Sieg	Germany	50.844727	7.96711	PQ556580	Sternberg et al. 2025
ZFMK-TIS-65052	10	Hap2	Krabach	Germany	50.7624109	7.4004704	PQ556717	Sternberg et al. 2025
ZFMK-TIS-65053	10	Hap2	Krabach	Germany	50.7624109	7.4004704	PQ556718	Sternberg et al. 2025
ZFMK-TIS-65106	10	Hap2	Kleine Nister	Germany	50.7022282	7.7798004	PQ556706	Sternberg et al. 2025
ZFMK-TIS-65126	10	Hap2	Eipbach	Germany	50.7517577	7.437108	PQ556765	Sternberg et al. 2025
ZFMK-TIS-65129	10	Hap2	Eipbach	Germany	50.7517577	7.437108	PQ556781	Sternberg et al. 2025
ZFMK-TIS-65130	10	Hap2	Eipbach	Germany	50.7517577	7.437108	PQ556779	Sternberg et al. 2025
ZFMK-TIS-65134	10	Hap2	Sieg	Germany	50.801806	7.517269	PQ556783	Sternberg et al. 2025
ZFMK-TIS-65137	10	Hap2	Sieg	Germany	50.801806	7.517269	PQ556772	Sternberg et al. 2025
ZFMK-TIS-65139	10	Hap2	Sieg	Germany	50.801806	7.517269	PQ556778	Sternberg et al. 2025
ZFMK-TIS-65142	10	Hap2	Eipbach	Germany	50.7694417	7.4504121	PQ556742	Sternberg et al. 2025
ZFMK-TIS-65143	10	Hap2	Eipbach	Germany	50.7694417	7.4504121	PQ556740	Sternberg et al. 2025
ZFMK-TIS-65146	10	Hap2	Eipbach	Germany	50.7694417	7.4504121	PQ556743	Sternberg et al. 2025
ZFMK-TIS-65148	10	Hap2	Eipbach	Germany	50.7694417	7.4504121	PQ556735	Sternberg et al. 2025
ZFMK-TIS-65149	10	Hap2	Eipbach	Germany	50.7288181	7.4504662	PQ556736	Sternberg et al. 2025
ZFMK-TIS-65150	10	Hap2	Eipbach	Germany	50.7288181	7.4504662	PQ556733	Sternberg et al. 2025
ZFMK-TIS-65154	10	Hap2	Eipbach	Germany	50.7288181	7.4504662	PQ556738	Sternberg et al. 2025
ZFMK-TIS-65158	10	Hap2	Sieg	Germany	50.772213	7.381415	PQ556758	Sternberg et al. 2025
ZFMK-TIS-65161	10	Hap2	Sieg	Germany	50.772213	7.381415	PQ556748	Sternberg et al. 2025
ZFMK-TIS-65163	10	Hap2	Mengbach	Germany	50.7780914	7.4216005	PQ556746	Sternberg et al. 2025
ZFMK-TIS-65167	10	Hap2	Mengbach	Germany	50.7780914	7.4216005	PQ556751	Sternberg et al. 2025
ZFMK-TIS-65170	10	Hap2	Sülz	Germany	50.85776	7.215353	PQ556408	Sternberg et al. 2025
ZFMK-TIS-65172	10	Hap2	Sülz	Germany	50.85776	7.215353	PQ556410	Sternberg et al. 2025
ZFMK-TIS-65173	10	Hap2	Sülz	Germany	50.85776	7.215353	PQ556405	Sternberg et al. 2025
ZFMK-TIS-65174	10	Hap2	Sülz	Germany	50.85776	7.215353	PQ556404	Sternberg et al. 2025
ZFMK-TIS-65175	10	Hap2	Sülz	Germany	50.85776	7.215353	PQ556407	Sternberg et al. 2025
ZFMK-TIS-65177	10	Hap2	Sieg	Germany	50.7733308	7.398845	PQ556416	Sternberg et al. 2025
ZFMK-TIS-65178	10	Hap2	Sieg	Germany	50.7733308	7.398845	PQ556415	Sternberg et al. 2025
ZFMK-TIS-65180	10	Hap2	Sieg	Germany	50.7733308	7.398845	PQ556412	Sternberg et al. 2025
ZFMK-TIS-65181	10	Hap2	Sieg	Germany	50.7733308	7.398845	PQ556411	Sternberg et al. 2025
ZFMK-TIS-65183	10	Hap2	Sahrbach	Germany	50.5109741	6.9747278	PQ556413	Sternberg et al. 2025
ZFMK-TIS-65188	10	Hap2	Hanfbach	Germany	50.766205	7.300065	PQ556390	Sternberg et al. 2025
ZFMK-TIS-65191	10	Hap2	Hanfbach	Germany	50.766205	7.300065	PQ556389	Sternberg et al. 2025
ZFMK-TIS-65192	10	Hap2	Naafbach	Germany	50.8682169	7.275405	PQ556392	Sternberg et al. 2025
ZFMK-TIS-65195	10	Hap2	Naafbach	Germany	50.8847871	7.3053706	PQ556402	Sternberg et al. 2025
ZFMK-TIS-65196	10	Hap2	Naafbach	Germany	50.8847871	7.3053706	PQ556401	Sternberg et al. 2025
ZFMK-TIS-65197	10	Hap2	Naafbach	Germany	50.8847871	7.3053706	PQ556403	Sternberg et al. 2025
ZFMK-TIS-65198	10	Hap2	Naafbach	Germany	50.8847871	7.3053706	PQ556398	Sternberg et al. 2025
ZFMK-TIS-65199	10	Hap2	Wiehl	Germany	50.946145	7.583652	PQ556397	Sternberg et al. 2025
ZFMK-TIS-65202	10	Hap2	Wiehl	Germany	50.946145	7.583652	PQ556438	Sternberg et al. 2025
ZFMK-TIS-65208	10	Hap2	Lauterbach	Germany	50.746864	7.221712	PQ556433	Sternberg et al. 2025
ZFMK-TIS-65210	10	Hap2	Lauterbach	Germany	50.746864	7.221712	PQ556435	Sternberg et al. 2025
ZFMK-TIS-65211	10	Hap2	Lauterbach	Germany	50.746864	7.221712	PQ556445	Sternberg et al. 2025
ZFMK-TIS-65214	10	Hap2	Lauterbach	Germany	50.746864	7.221712	PQ556446	Sternberg et al. 2025
ZFMK-TIS-65216	10	Hap2	Sülz	Germany	50.89784	7.189794	PQ556440	Sternberg et al. 2025
ZFMK-TIS-65219	10	Hap2	Sülz	Germany	50.89784	7.189794	PQ556423	Sternberg et al. 2025
ZFMK-TIS-65220	10	Hap2	Sülz	Germany	50.89784	7.189794	PQ556422	Sternberg et al. 2025
ZFMK-TIS-65221	10	Hap2	Sülz	Germany	50.995836	7.268526	PQ556425	Sternberg et al. 2025
ZFMK-TIS-65222	10	Hap2	Agger	Germany	50.812353	7.186408	PQ556424	Sternberg et al. 2025
ZFMK-TIS-65224	10	Hap2	Agger	Germany	50.812353	7.186408	PQ556419	Sternberg et al. 2025
ZFMK-TIS-65226	10	Hap2	Agger	Germany	50.812353	7.186408	PQ556421	Sternberg et al. 2025
ZFMK-TIS-65234	10	Hap2	Littfe	Germany	50.994604	7.963205	PQ556426	Sternberg et al. 2025
ZFMK-TIS-65257	10	Hap2	Ahr	Germany	50.400822	6.70183	PQ556336	Sternberg et al. 2025
ZFMK-TIS-65269	10	Hap2	Adenauer Bach	Germany	50.444309	6.9341576	PQ556341	Sternberg et al. 2025
ZFMK-TIS-65303	10	Hap2	Langenbach	Germany	50.7508888	7.7332062	PQ556525	Sternberg et al. 2025
ZFMK-TIS-65304	10	Hap2	Halfter Bach	Germany	50.7755855	7.4822828	PQ556524	Sternberg et al. 2025
ZFMK-TIS-65359	10	Hap2	Littfe	Germany	50.994604	7.963205	PQ556522	Sternberg et al. 2025
ZFMK-TIS-65360	10	Hap2	Littfe	Germany	50.994604	7.963205	PQ556900	Sternberg et al. 2025
ZFMK-TIS-65368	10	Hap2	Littfe	Germany	50.994604	7.963205	PQ556902	Sternberg et al. 2025
ZFMK-TIS-65389	10	Hap2	Littfe	Germany	50.994604	7.963205	PQ556895	Sternberg et al. 2025
ZFMK-TIS-65414	10	Hap2	Agger	Germany	50.8918972	7.2520306	PQ556875	Sternberg et al. 2025
ZFMK-TIS-65436	10	Hap2	Wisserbach	Germany	50.785365	7.731419	PQ556867	Sternberg et al. 2025
ZFMK-TIS-65468	10	Hap2	Agger	Germany	50.8918972	7.2520306	PQ556927	Sternberg et al. 2025
ZFMK-TIS-65471	10	Hap2	Agger	Germany	50.8918972	7.2520306	PQ557088	Sternberg et al. 2025
ZFMK-TIS-65477	10	Hap2	Agger	Germany	50.8918972	7.2520306	PQ556926	Sternberg et al. 2025
ZFMK-TIS-65481	10	Hap2	Agger	Germany	50.8918972	7.2520306	PQ556928	Sternberg et al. 2025
ZFMK-TIS-65485	10	Hap2	Agger	Germany	50.8918972	7.2520306	PQ556923	Sternberg et al. 2025
ZFMK-TIS-65486	10	Hap2	Agger	Germany	50.8918972	7.2520306	PQ556921	Sternberg et al. 2025
ZFMK-TIS-65487	10	Hap2	Agger	Germany	50.8918972	7.2520306	PQ556922	Sternberg et al. 2025
ZFMK-TIS-65490	10	Hap2	Agger	Germany	50.8918972	7.2520306	PQ556925	Sternberg et al. 2025
ZFMK-TIS-65494	10	Hap2	Agger	Germany	50.8918972	7.2520306	PQ556924	Sternberg et al. 2025
ZFMK-TIS-65713	10	Hap2	Sieg	Germany	50.76739	7.499534	PQ556937	Sternberg et al. 2025
ZFMK-TIS-65716	10	Hap2	Sieg	Germany	50.76739	7.499534	PQ557093	Sternberg et al. 2025
ZFMK-TIS-65726	10	Hap2	Sieg	Germany	50.76739	7.499534	PQ557097	Sternberg et al. 2025
ZFMK-TIS-65729	10	Hap2	Sieg	Germany	50.76739	7.499534	PQ556932	Sternberg et al. 2025
ZFMK-TIS-65741	10	Hap2	Sieg	Germany	50.76739	7.499534	PQ556909	Sternberg et al. 2025
ZFMK-TIS-65743	10	Hap2	Sieg	Germany	50.76739	7.499534	PQ556908	Sternberg et al. 2025
ZFMK-TIS-65754	10	Hap2	Sieg	Germany	50.76739	7.499534	PQ556910	Sternberg et al. 2025
ZFMK-TIS-65755	10	Hap2	Sieg	Germany	50.76739	7.499534	PQ556528	Sternberg et al. 2025
ZFMK-TIS-65818	10	Hap2	Hanfbach	Germany	50.766205	7.300065	PQ557011	Sternberg et al. 2025
ZFMK-TIS-65819	10	Hap2	Hanfbach	Germany	50.766205	7.300065	PQ557006	Sternberg et al. 2025
ZFMK-TIS-65823	10	Hap2	Hanfbach	Germany	50.766205	7.300065	PQ557095	Sternberg et al. 2025
ZFMK-TIS-65841	10	Hap2	Hanfbach	Germany	50.766205	7.300065	PQ557007	Sternberg et al. 2025
ZFMK-TIS-65842	10	Hap2	Hanfbach	Germany	50.766205	7.300065	PQ556983	Sternberg et al. 2025
ZFMK-TIS-65844	10	Hap2	Hanfbach	Germany	50.766205	7.300065	PQ556985	Sternberg et al. 2025
ZFMK-TIS-65853	10	Hap2	Hanfbach	Germany	50.766205	7.300065	PQ556980	Sternberg et al. 2025
ZFMK-TIS-65855	10	Hap2	Hanfbach	Germany	50.766205	7.300065	PQ556992	Sternberg et al. 2025
ZFMK-TIS-65891	10	Hap2	Nister	Germany	50.752283	7.729444	PQ556991	Sternberg et al. 2025
ZFMK-TIS-65964	10	Hap2	Bröl	Germany	50.7830276	7.3082109	PQ557098	Sternberg et al. 2025
ZFMK-TIS-65970	10	Hap2	Bröl	Germany	50.7830276	7.3082109	PQ556514	Sternberg et al. 2025
ZFMK-TIS-65977	10	Hap2	Bröl	Germany	50.7830276	7.3082109	PQ556999	Sternberg et al. 2025
ZFMK-TIS-65986	10	Hap2	Bröl	Germany	50.7830276	7.3082109	PQ556997	Sternberg et al. 2025
ZFMK-TIS-65993	10	Hap2	Bröl	Germany	50.7830276	7.3082109	PQ557002	Sternberg et al. 2025
ZFMK-TIS-66013	10	Hap2	Bröl	Germany	50.7830276	7.3082109	PQ557000	Sternberg et al. 2025
ZFMK-TIS-66018	10	Hap2	Bröl	Germany	50.7830276	7.3082109	PQ557001	Sternberg et al. 2025
ZFMK-TIS-66021	10	Hap2	Naafbach	Germany	50.8682169	7.275405	PQ556951	Sternberg et al. 2025
ZFMK-TIS-66024	10	Hap2	Naafbach	Germany	50.8682169	7.275405	PQ556952	Sternberg et al. 2025
ZFMK-TIS-66030	10	Hap2	Naafbach	Germany	50.8682169	7.275405	PQ556949	Sternberg et al. 2025
ZFMK-TIS-66037	10	Hap2	Naafbach	Germany	50.8682169	7.275405	PQ556950	Sternberg et al. 2025
ZFMK-TIS-66038	10	Hap2	Naafbach	Germany	50.8682169	7.275405	PQ556955	Sternberg et al. 2025
ZFMK-TIS-66046	10	Hap2	Naafbach	Germany	50.8682169	7.275405	PQ556953	Sternberg et al. 2025
ZFMK-TIS-66047	10	Hap2	Naafbach	Germany	50.8682169	7.275405	PQ556954	Sternberg et al. 2025
ZFMK-TIS-66052	10	Hap2	Naafbach	Germany	50.8682169	7.275405	PQ556941	Sternberg et al. 2025
ZFMK-TIS-66058	10	Hap2	Naafbach	Germany	50.8682169	7.275405	PQ557082	Sternberg et al. 2025
ZFMK-TIS-66064	10	Hap2	Naafbach	Germany	50.8682169	7.275405	PQ556942	Sternberg et al. 2025
ZFMK-TIS-66067	10	Hap2	Naafbach	Germany	50.8682169	7.275405	PQ556513	Sternberg et al. 2025
ZFMK-TIS-66069	10	Hap2	Agger	Germany	50.841358	7.201399	PQ556938	Sternberg et al. 2025
ZFMK-TIS-66086	10	Hap2	Agger	Germany	50.841358	7.201399	PQ557106	Sternberg et al. 2025
ZFMK-TIS-66093	10	Hap2	Agger	Germany	50.841358	7.201399	PQ556947	Sternberg et al. 2025
ZFMK-TIS-66094	10	Hap2	Agger	Germany	50.841358	7.201399	PQ556944	Sternberg et al. 2025
ZFMK-TIS-66108	10	Hap2	Agger	Germany	50.841358	7.201399	PQ556968	Sternberg et al. 2025
ZFMK-TIS-66112	10	Hap2	Agger	Germany	50.841358	7.201399	PQ556969	Sternberg et al. 2025
ZFMK-TIS-66114	10	Hap2	Agger	Germany	50.841358	7.201399	PQ556974	Sternberg et al. 2025
ZFMK-TIS-66119	10	Hap2	Sülz	Germany	50.89784	7.189794	PQ556972	Sternberg et al. 2025
ZFMK-TIS-66127	10	Hap2	Sülz	Germany	50.89784	7.189794	PQ556973	Sternberg et al. 2025
ZFMK-TIS-66128	10	Hap2	Sülz	Germany	50.89784	7.189794	PQ556960	Sternberg et al. 2025
ZFMK-TIS-66129	10	Hap2	Sülz	Germany	50.89784	7.189794	PQ556961	Sternberg et al. 2025
ZFMK-TIS-66130	10	Hap2	Sülz	Germany	50.89784	7.189794	PQ556958	Sternberg et al. 2025
ZFMK-TIS-66136	10	Hap2	Sülz	Germany	50.89784	7.189794	PQ556957	Sternberg et al. 2025
ZFMK-TIS-66138	10	Hap2	Sülz	Germany	50.89784	7.189794	PQ556965	Sternberg et al. 2025
ZFMK-TIS-66148	10	Hap2	Sülz	Germany	50.89784	7.189794	PQ557086	Sternberg et al. 2025
ZFMK-TIS-66152	10	Hap2	Sülz	Germany	50.89784	7.189794	PQ556966	Sternberg et al. 2025
ZFMK-TIS-66156	10	Hap2	Sülz	Germany	50.89784	7.189794	PQ556515	Sternberg et al. 2025
ZFMK-TIS-66160	10	Hap2	Sülz	Germany	50.89784	7.189794	PQ556964	Sternberg et al. 2025
ZFMK-TIS-66168	10	Hap2	Sülz	Germany	50.995836	7.268526	PQ557065	Sternberg et al. 2025
ZFMK-TIS-66191	10	Hap2	Sülz	Germany	50.995836	7.268526	PQ557064	Sternberg et al. 2025
ZFMK-TIS-66193	10	Hap2	Sülz	Germany	50.995836	7.268526	PQ556553	Sternberg et al. 2025
ZFMK-TIS-66197	10	Hap2	Sülz	Germany	50.995836	7.268526	PQ557067	Sternberg et al. 2025
ZFMK-TIS-66201	10	Hap2	Sülz	Germany	50.995836	7.268526	PQ557100	Sternberg et al. 2025
ZFMK-TIS-66205	10	Hap2	Sülz	Germany	50.995836	7.268526	PQ556549	Sternberg et al. 2025
ZFMK-TIS-66222	10	Hap2	Sieg	Germany	50.772213	7.381415	PQ557060	Sternberg et al. 2025
ZFMK-TIS-66236	10	Hap2	Sieg	Germany	50.772213	7.381415	PQ557079	Sternberg et al. 2025
ZFMK-TIS-66237	10	Hap2	Sieg	Germany	50.772213	7.381415	PQ557078	Sternberg et al. 2025
ZFMK-TIS-66246	10	Hap2	Sieg	Germany	50.772213	7.381415	PQ557073	Sternberg et al. 2025
ZFMK-TIS-66249	10	Hap2	Wiehl	Germany	50.946145	7.583652	PQ557074	Sternberg et al. 2025
ZFMK-TIS-66252	10	Hap2	Wiehl	Germany	50.946145	7.583652	PQ557072	Sternberg et al. 2025
ZFMK-TIS-66267	10	Hap2	Wiehl	Germany	50.946145	7.583652	PQ557027	Sternberg et al. 2025
ZFMK-TIS-66270	10	Hap2	Wiehl	Germany	50.946145	7.583652	PQ557024	Sternberg et al. 2025
ZFMK-TIS-66285	10	Hap2	Wiehl	Germany	50.946145	7.583652	PQ557025	Sternberg et al. 2025
ZFMK-TIS-66290	10	Hap2	Wiehl	Germany	50.946145	7.583652	PQ557031	Sternberg et al. 2025
ZFMK-TIS-66297	10	Hap2	Wiehl	Germany	50.946145	7.583652	PQ557029	Sternberg et al. 2025
ZFMK-TIS-66298	10	Hap2	Wiehl	Germany	50.946145	7.583652	PQ556552	Sternberg et al. 2025
ZFMK-TIS-66308	10	Hap2	Agger	Germany	50.801946	7.175579	PQ557030	Sternberg et al. 2025
ZFMK-TIS-66317	10	Hap2	Agger	Germany	50.801946	7.175579	PQ557013	Sternberg et al. 2025
ZFMK-TIS-66336	10	Hap2	Agger	Germany	50.801946	7.175579	PQ557021	Sternberg et al. 2025
ZFMK-TIS-66337	10	Hap2	Agger	Germany	50.801946	7.175579	PQ557022	Sternberg et al. 2025
ZFMK-TIS-66344	10	Hap2	Agger	Germany	50.801946	7.175579	PQ557018	Sternberg et al. 2025
ZFMK-TIS-66348	10	Hap2	Agger	Germany	50.801946	7.175579	PQ556551	Sternberg et al. 2025
ZFMK-TIS-66357	10	Hap2	Agger	Germany	50.801946	7.175579	PQ557044	Sternberg et al. 2025
ZFMK-TIS-66363	10	Hap2	Agger	Germany	50.801946	7.175579	PQ557043	Sternberg et al. 2025
ZFMK-TIS-66365	10	Hap2	Sieg	Germany	50.7757492	7.4457231	PQ557045	Sternberg et al. 2025
ZFMK-TIS-66373	10	Hap2	Sieg	Germany	50.7757492	7.4457231	PQ556561	Sternberg et al. 2025
ZFMK-TIS-66377	10	Hap2	Sieg	Germany	50.7757492	7.4457231	PQ557048	Sternberg et al. 2025
ZFMK-TIS-66394	10	Hap2	Eipbach	Germany	50.7757492	7.4457231	PQ557037	Sternberg et al. 2025
ZFMK-TIS-66413	10	Hap2	Eipbach	Germany	50.7757492	7.4457231	PQ557041	Sternberg et al. 2025
ZFMK-TIS-66429	10	Hap2	Eipbach	Germany	50.7288181	7.4504662	PQ557038	Sternberg et al. 2025
ZFMK-TIS-66431	10	Hap2	Eipbach	Germany	50.7288181	7.4504662	PQ557040	Sternberg et al. 2025
ZFMK-TIS-66451	10	Hap2	Eipbach	Germany	50.7288181	7.4504662	PQ556841	Sternberg et al. 2025
ZFMK-TIS-66457	10	Hap2	Eipbach	Germany	50.7288181	7.4504662	PQ556562	Sternberg et al. 2025
ZFMK-TIS-66458	10	Hap2	Eipbach	Germany	50.7288181	7.4504662	PQ556842	Sternberg et al. 2025
ZFMK-TIS-66461	10	Hap2	Eipbach	Germany	50.7288181	7.4504662	PQ556848	Sternberg et al. 2025
ZFMK-TIS-66472	10	Hap2	Ferndorfbach	Germany	50.925695	8.013613	PQ556834	Sternberg et al. 2025
ZFMK-TIS-66477	10	Hap2	Ferndorfbach	Germany	50.925695	8.013613	PQ556832	Sternberg et al. 2025
ZFMK-TIS-66493	10	Hap2	Ferndorfbach	Germany	50.925695	8.013613	PQ556838	Sternberg et al. 2025
ZFMK-TIS-66507	10	Hap2	Ferndorfbach	Germany	50.925695	8.013613	PQ556861	Sternberg et al. 2025
ZFMK-TIS-66575	10	Hap2	Lauterbach	Germany	50.746864	7.221712	PQ557101	Sternberg et al. 2025
ZFMK-TIS-66591	10	Hap2	Lauterbach	Germany	50.746864	7.221712	PQ557090	Sternberg et al. 2025
ZFMK-TIS-66606	10	Hap2	Lauterbach	Germany	50.746864	7.221712	PQ556807	Sternberg et al. 2025
ZFMK-TIS-66609	10	Hap2	Lauterbach	Germany	50.746864	7.221712	PQ556804	Sternberg et al. 2025
ZFMK-TIS-66613	10	Hap2	Lauterbach	Germany	50.746864	7.221712	PQ556803	Sternberg et al. 2025
ZFMK-TIS-66643	10	Hap2	Lippe	Germany			PQ556829	Sternberg et al. 2025
ZFMK-TIS-66644	10	Hap2	Lippe	Germany			PQ556830	Sternberg et al. 2025
ZFMK-TIS-80125	10	Hap2	Anger	France	48.269833	5.697253	PQ556919	Sternberg et al. 2025
ZFMK-TIS-80141	10	Hap2	Anger	France	48.269833	5.697253	PQ556920	Sternberg et al. 2025
ZFMK-TIS-80148	10	Hap2	Mouzon	France	48.297736	5.710955	PQ556917	Sternberg et al. 2025
ZFMK-TIS-80149	10	Hap2	Mouzon	France	48.297736	5.710955	PQ556918	Sternberg et al. 2025
ZFMK-TIS-80150	10	Hap2	Mouzon	France	48.297736	5.710955	PQ557102	Sternberg et al. 2025
ZFMK-TIS-80435	10	Hap2	Kinzig	Germany	50.198811	9.194609	PQ556558	Sternberg et al. 2025
ZFMK-TIS-80436	10	Hap2	Kinzig	Germany	50.198811	9.194609	PQ556539	Sternberg et al. 2025
ZFMK-TIS-80441	10	Hap2	Kinzig	Germany	50.198811	9.194609	PQ556540	Sternberg et al. 2025
ZFMK-TIS-80448	10	Hap2	Sinn	Germany	50.248984	9.620232	PQ556546	Sternberg et al. 2025
ZFMK-TIS-80450	10	Hap2	Sinn	Germany	50.248984	9.620232	PQ556543	Sternberg et al. 2025
ZFMK-TIS-80465	10	Hap2	Homburger Bröl	Germany	50.904632	7.478002	PQ556465	Sternberg et al. 2025
ZFMK-TIS-80466	10	Hap2	Homburger Bröl	Germany	50.904632	7.478002	PQ556464	Sternberg et al. 2025
ZFMK-TIS-80468	10	Hap2	Homburger Bröl	Germany	50.904632	7.478002	PQ556475	Sternberg et al. 2025
ZFMK-TIS-80482	10	Hap2	Seßmarbach	Germany	51.010601	7.57227	PQ556473	Sternberg et al. 2025
ZFMK-TIS-80494	10	Hap2	Agger	Germany	50.988022	7.439253	PQ556460	Sternberg et al. 2025
ZFMK-TIS-80544	10	Hap2	Bröl	Germany	50.786032	7.31597	PQ556459	Sternberg et al. 2025
ZFMK-TIS-80550	10	Hap2	Sieg	Germany	50.777025	7.321252	PQ556496	Sternberg et al. 2025
ZFMK-TIS-80551	10	Hap2	Sieg	Germany	50.777025	7.321252	PQ556495	Sternberg et al. 2025
ZFMK-TIS-80552	10	Hap2	Sieg	Germany	50.777025	7.321252	PQ556497	Sternberg et al. 2025
ZFMK-TIS-80560	10	Hap2	Sieg	Germany	50.7823471	7.2136	PQ556494	Sternberg et al. 2025
ZFMK-TIS-80562	10	Hap2	Sieg	Germany	50.7823471	7.2136	PQ556503	Sternberg et al. 2025
BODE2	10	Hap2	Bodensee	Austria	47.550149	9.570251
SID9_1	10	Hap2	Leoben	Austria	47.384	15.0894
SID9_2	10	Hap2	Leoben	Austria	47.384	15.0894
SID9_3	10	Hap2	Leoben	Austria	47.384	15.0894
SID1_2	5b	Hap200	Lanzenkirchen, NÖ	Austria	47.7367	16.2211
SID14_1	5b	Hap201	Innerbruz, Vorarlberg	Austria	47.1673	9.99093
SID16_4	5b	Hap202	Seiseneggerbach	Austria	48.1621	14.9295
SID16_5	5b	Hap202	Seiseneggerbach	Austria	48.1621	14.9295
SID22_1	5b	Hap203	Pflach, Tirol	Austria	47.5097	10.7135
SID24_4	5b	Hap204	Kaunerberg, Tirol	Austria	47.0927	10.7
SID25_6	5b	Hap205	Arzler Kalvarienberg, Innsbruck	Austria	47.2801	11.436
SID3_2	5b	Hap206	Privatteich Hannes Knaus	Austria	46.9601	14.2887
SID7_1	5b	Hap207	Schladming	Austria	47.3311	13.7746
Stans01	5b	Hap209	Stans	Austria	47.3738	11.7368
ZFMK-TIS-65776	10	Hap22	Nister	Germany	50.6627724	7.8751701	PQ557046	Sternberg et al. 2025
SCHA1	10	Hap22	Institut Scharfling für wiederbelebung	Austria	47.801423	13.386909
SCHA10	10	Hap22	Institut Scharfling für wiederbelebung	Austria	47.801423	13.386909
SCHA3	10	Hap22	Institut Scharfling für wiederbelebung	Austria	47.801423	13.386909
SCHA4	10	Hap22	Institut Scharfling für wiederbelebung	Austria	47.801423	13.386909
SCHA5	10	Hap22	Institut Scharfling für wiederbelebung	Austria	47.801423	13.386909
SCHA6	10	Hap22	Institut Scharfling für wiederbelebung	Austria	47.801423	13.386909
SCHA7	10	Hap22	Institut Scharfling für wiederbelebung	Austria	47.801423	13.386909
SCHA8	10	Hap22	Institut Scharfling für wiederbelebung	Austria	47.801423	13.386909
SCHA9	10	Hap22	Institut Scharfling für wiederbelebung	Austria	47.801423	13.386909
193M	9a	Hap231	Neusiedler See	Austria	47.8178	16.7542	MN816126	Palandacic et al. 2020
196M	9a	Hap232	Piegerbach near Geras	Austria	48.7993	15.6722	MN816127	Palandacic et al. 2020
197M	9a	Hap232	Piegerbach near Geras	Austria	48.7993	15.6722	MN816128	Palandacic et al. 2020
66M	9a	Hap232	Vienna	Austria	48.232	16.4016	MF407956	Palandacic et al. 2017
76M	9a	Hap232	Lobau, Wien	Austria	48,161058	16,555578	MN816132	Palandacic et al. 2020
77M	9a	Hap232	Lobau, Wien	Austria	48,161058	16,555578	MN816133	Palandacic et al. 2020
FISC1	9a	Hap232	das obere Ende vom Fischaufstieg an der Fischa in Fischamend	Austria	48.110270	16.610301
KROELL3	9a	Hap232	Ybbs, Kröllendorf	Austria	48.0601	14.7971
226M	9a	Hap232	Bolkow, Nysa Szalona	Poland	50.9232	16.0964	MN816129	Palandacic et al. 2020
227M	9a	Hap232	Bolkow, Nysa Szalona	Poland	50.9232	16.0964	MN816130	Palandacic et al. 2020
PURK1	9a	Hap232	Purkersdorf	Austria	48.203657	16.174208
PURK2	9a	Hap232	Purkersdorf	Austria	48.203657	16.174208
PURK4	9a	Hap232	Purkersdorf	Austria	48.203657	16.174208
PURK7	9a	Hap232	Purkersdorf	Austria	48.203657	16.174208
PURK9	9a	Hap232	Purkersdorf	Austria	48.203657	16.174208
SID1_1	9a	Hap232	Lanzenkirchen, NÖ	Austria	47.7367	16.2211
GRCK2	9a	Hap232	Szczawnica, Grajcarek Stream	Poland	49,42425	20,461528	MF407958	Palandacic et al. 2017
GRCK4	9a	Hap232	Szczawnica, Grajcarek Stream	Poland	49,42425	20,461528	MF407960	Palandacic et al. 2017
GRCK5	9a	Hap232	Szczawnica, Grajcarek Stream	Poland	49,42425	20,461528	MF407961	Palandacic et al. 2017
HQ960813	9a	Hap232	Beskydy, Slavic River	Czech Republic	49.585	18.611	HQ960813	Mendel et al. 2012
HQ960814	9a	Hap232	Zaben, Olesna River	Czech Republic	49.716	18.294	HQ960814	Mendel et al. 2012
HQ960815	9a	Hap232	Lubina, Lubina River	Czech Republic	49.735	18.165	HQ960815	Mendel et al. 2012
HQ960910	9a	Hap232	Choryne, Becva River	Czech Republic	49.502	17.906	HQ960910	Mendel et al. 2012
HQ960937	9a	Hap232	Hovezi, Vsetinska Becva River	Czech Republic	49.31	18.056	HQ960937	Mendel et al. 2012
HQ960939	9a	Hap232	Vsetinska Becva River	Czech Republic	49.417	17.949	HQ960939	Mendel et al. 2012
SID10_1	9a	Hap232	Purkersdorf	Austria	48.2037	16.1742
OLZ1	9a	Hap232	Istebna ("Złoty Groń" skiing station), Olza Stream	Poland	49,572861	18,918278	MF407967	Palandacic et al. 2017
OLZ3	9a	Hap232	Istebna ("Złoty Groń" skiing station), Olza Stream	Poland	49,572861	18,918278	MF407969	Palandacic et al. 2017
OLZ4	9a	Hap232	Istebna ("Złoty Groń" skiing station), Olza Stream	Poland	49,572861	18,918278	MF407970	Palandacic et al. 2017
PIK2	9a	Hap232	Piekielnik, Piekielnik Streama	Poland	49,477194	19,741333	MF407973	Palandacic et al. 2017
PIK4	9a	Hap232	Piekielnik, Piekielnik Streama	Poland	49,477194	19,741333	MF407975	Palandacic et al. 2017
PIK5	9a	Hap232	Piekielnik, Piekielnik Streama	Poland	49,477194	19,741333	MF407976	Palandacic et al. 2017
SID15_3	9a	Hap232	Tamsweg	Austria	47.1856	13.8575
SID15_5	9a	Hap232	Tamsweg	Austria	47.1856	13.8575
SID4_1	9a	Hap232	Katzelsdorf, Rauwehr unterhalb einer Sohlrampe	Austria	47.7793	16.2721
TERN2	9a	Hap232	Ternitz, Schwarza Fluß, bei Kläranalge (Abwasserverband)	Austria	47.71844	16.047866
THAY1	9a	Hap232	Bei Waldhofen an der Thaya	Austria	48.795167	15.293214
THAY2	9a	Hap232	Bei Waldhofen an der Thaya	Austria	48.795167	15.293214
THAY3	9a	Hap232	Bei Waldhofen an der Thaya	Austria	48.795167	15.293214
THAY4	9a	Hap232	Bei Waldhofen an der Thaya	Austria	48.795167	15.293214
THAY5	9a	Hap232	Bei Waldhofen an der Thaya	Austria	48.795167	15.293214
THAY6	9a	Hap232	Bei Waldhofen an der Thaya	Austria	48.795167	15.293214
WIF1	9a	Hap232	Hütteldorf, Vienna River (Wienfluß)	Austria	48.2081	16.2075	KX673442	Ramler et al. 2016
WIF10	9a	Hap232	Hütteldorf, Vienna River (Wienfluß)	Austria	48.2081	16.2075	MF407985	Palandacic et al. 2017
WIF11	9a	Hap232	Hütteldorf, Vienna River (Wienfluß)	Austria	48.2081	16.2075	MF407986	Palandacic et al. 2017
WIF12	9a	Hap232	Hütteldorf, Vienna River (Wienfluß)	Austria	48.2081	16.2075	MF407987	Palandacic et al. 2017
WIF13	9a	Hap232	Hütteldorf, Vienna River (Wienfluß)	Austria	48.2081	16.2075	MF407988	Palandacic et al. 2017
WIF14	9a	Hap232	Hütteldorf, Vienna River (Wienfluß)	Austria	48.2081	16.2075	MF407989	Palandacic et al. 2017
WIF15	9a	Hap232	Hütteldorf, Vienna River (Wienfluß)	Austria	48.2081	16.2075	MF407990	Palandacic et al. 2017
SIL1	9a	Hap232	Kielce-Dąbrowa, Silnica Stream	Poland	50,925556	20,679861	MF407977	Palandacic et al. 2017
SIL3	9a	Hap232	Kielce-Dąbrowa, Silnica Stream	Poland	50,925556	20,679861	MF407978	Palandacic et al. 2017
SIL5	9a	Hap232	Kielce-Dąbrowa, Silnica Stream	Poland	50,925556	20,679861	MF407979	Palandacic et al. 2017
WIF16	9a	Hap232	Hütteldorf, Vienna River (Wienfluß)	Austria	48.2081	16.2075	MF407991	Palandacic et al. 2017
WIF17	9a	Hap232	Hütteldorf, Vienna River (Wienfluß)	Austria	48.2081	16.2075	MF407992	Palandacic et al. 2017
WIF19	9a	Hap232	Hütteldorf, Vienna River (Wienfluß)	Austria	48.2081	16.2075	MF407994	Palandacic et al. 2017
WIF2	9a	Hap232	Hütteldorf, Vienna River (Wienfluß)	Austria	48.2081	16.2075	MF407995	Palandacic et al. 2017
WIF20	9a	Hap232	Hütteldorf, Vienna River (Wienfluß)	Austria	48.2081	16.2075
WIF3	9a	Hap232	Hütteldorf, Vienna River (Wienfluß)	Austria	48.2081	16.2075	KX673444	Ramler et al. 2016
WIF5	9a	Hap232	Hütteldorf, Vienna River (Wienfluß)	Austria	48.2081	16.2075	KX673446	Ramler et al. 2016
WIF6	9a	Hap232	Hütteldorf, Vienna River (Wienfluß)	Austria	48.2081	16.2075	MF407996	Palandacic et al. 2017
WIF7	9a	Hap232	Hütteldorf, Vienna River (Wienfluß)	Austria	48.2081	16.2075	MF407997	Palandacic et al. 2017
WIF8	9a	Hap232	Hütteldorf, Vienna River (Wienfluß)	Austria	48.2081	16.2075	MF407998	Palandacic et al. 2017
WIF9	9a	Hap232	Hütteldorf, Vienna River (Wienfluß)	Austria	48.2081	16.2075	MF407999	Palandacic et al. 2017
YBBS4	9a	Hap232	Bei Hausmening	Austria	48.083167	14.820142
HQ960816	9a	Hap236	Tynište nad Orlici, Nahon Alba River	Czech Republic	49.723	17.726	HQ960816	Mendel et al. 2012
PURK10	9a	Hap236	Purkersdorf	Austria	48.203657	16.174208
WIF18	9a	Hap243	Hütteldorf, Vienna River (Wienfluß)	Austria	48.2081	16.2075	MF407993	Palandacic et al. 2017
PURK3	9a	Hap246	Purkersdorf	Austria	48.203657	16.174208
WIF4	9a	Hap246	Hütteldorf, Vienna River (Wienfluß)	Austria	48.2081	16.2075	KX673445	Ramler et al. 2016
PURK5	9a	Hap247	Purkersdorf	Austria	48.203657	16.174208
PURK8	9a	Hap247	Purkersdorf	Austria	48.203657	16.174208
PURK6	9a	Hap248	Purkersdorf	Austria	48.203657	16.174208
SID4_2	9a	Hap249	Katzelsdorf, Rauwehr unterhalb einer Sohlrampe	Austria	47.7793	16.2721
SID4_3	9a	Hap249	Katzelsdorf, Rauwehr unterhalb einer Sohlrampe	Austria	47.7793	16.2721
ZFMK-TIS-65405	10	Hap25	Littfe	Germany	50.994604	7.963205	PQ556872	Sternberg et al. 2025
ZFMK-TIS-66224	10	Hap25	Sieg	Germany	50.772213	7.381415	PQ557061	Sternberg et al. 2025
CH9	5b	Hap25	Conches, Seymaz River à la hauteur du pont vers la collège Claparède, affluent de l'Arve, kraj : Conches, La Seymaz je recica, pod mostom nasproti tega kolidza, pritok reke L´Arve	Switzerland	46,189324	6.18617	MF407723	Palandacic et al. 2017
FBPIS526-11	5b	Hap25	Kronach	Germany	50.2603	11.3492		Sternberg et al. 2025
KM286809	5b	Hap25	Windeck, Sieg River	Germany	50.8	7.58595	KM286809	Knebelsberger et al. 2015
KM286824	5b	Hap25	Niederpleis, Pleisbach Stream	Germany	50.7764	7.21411	KM286824	Knebelsberger et al. 2015
KM286847	5b	Hap25	Windeck, Sieg River	Germany	50.8018	7.51727	KM286847	Knebelsberger et al. 2015
KM286849	5b	Hap25	Windeck, Sieg River	Germany	50.8018	7.51727	KM286849	Knebelsberger et al. 2015
KM286850	5b	Hap25	Niederpleis, Pleisbach Stream	Germany	50.7764	7.21411	KM286850	Knebelsberger et al. 2015
KM286854	5b	Hap25	Windeck, Sieg River	Germany	50.8018	7.51727	KM286854	Knebelsberger et al. 2015
KM286855	5b	Hap25	Windeck, Sieg River	Germany	50.8018	7.51727	KM286855	Knebelsberger et al. 2015
KM286856	5b	Hap25	Windeck, Sieg River	Germany	50.8018	7.51727	KM286856	Knebelsberger et al. 2015
KM286861	5b	Hap25	Windeck, Sieg River	Germany	50.8018	7.51727	KM286861	Knebelsberger et al. 2015
KM286862	5b	Hap25	Windeck, Sieg River	Germany	50.8018	7.51727	KM286862	Knebelsberger et al. 2015
KM286873	5b	Hap25	Albaum, Albaumer Stream	Germany	51.0611	8.11531	KM286873	Knebelsberger et al. 2015
KM286890	5b	Hap25	Niederscheid, Sieg River	Germany	50.762	7.39974	KM286890	Knebelsberger et al. 2015
KM286916	5b	Hap25	Siegmündung, Sieg River	Germany	50.7651	7.10734	KM286916	Knebelsberger et al. 2015
KM286918	5b	Hap25	Siegburg, Sieg River	Germany	50.8002	7.17777	KM286918	Knebelsberger et al. 2015
KM286921	5b	Hap25	Siegburg, Sieg River	Germany	50.8002	7.17777	KM286921	Knebelsberger et al. 2015
KM286935	5b	Hap25	Windeck, Sieg River	Germany	50.8	7.58595	KM286935	Knebelsberger et al. 2015
KM286951	5b	Hap25	Hennef, Sieg River	Germany	50.782	7.30857	KM286951	Knebelsberger et al. 2015
KM286964	5b	Hap25	Hennef, Sieg River	Germany	50.7724	7.36495	KM286964	Knebelsberger et al. 2015
KM286967	5b	Hap25	Hennef, Sieg River	Germany	50.7724	7.36495	KM286967	Knebelsberger et al. 2015
KM286973	5b	Hap25	Netphen, Sieg River	Germany	50.9132	8.08438	KM286973	Knebelsberger et al. 2015
KM286975	5b	Hap25	Hennef, Sieg River	Germany	50.7724	7.36495	KM286975	Knebelsberger et al. 2015
KM286978	5b	Hap25	Netphen, Sieg River	Germany	50.9132	8.08438	KM286978	Knebelsberger et al. 2015
KM286983	5b	Hap25	Netphen, Sieg River	Germany	50.9132	8.08438	KM286983	Knebelsberger et al. 2015
KM286988	5b	Hap25	Netphen, Sieg River	Germany	50.9132	8.08438	KM286988	Knebelsberger et al. 2015
KM286995	5b	Hap25	Windeck, Sieg River	Germany	50.8018	7.51727	KM286995	Knebelsberger et al. 2015
KM287000	5b	Hap25	Netphen, Sieg River	Germany	50.9132	8.08438	KM287000	Knebelsberger et al. 2015
KM287003	5b	Hap25	Netphen, Sieg River	Germany	50.9132	8.08438	KM287003	Knebelsberger et al. 2015
KM287005	5b	Hap25	Windeck, Sieg River	Germany	50.8018	7.51727	KM287005	Knebelsberger et al. 2015
KM287006	5b	Hap25	Windeck, Sieg River	Germany	50.8	7.58595	KM287006	Knebelsberger et al. 2015
KM287008	5b	Hap25	Windeck, Sieg River	Germany	50.8	7.58595	KM287008	Knebelsberger et al. 2015
KM287017	5b	Hap25	Windeck, Sieg River	Germany	50.8	7.58595	KM287017	Knebelsberger et al. 2015
KM287019	5b	Hap25	Windeck, Sieg River	Germany	50.8	7.58595	KM287019	Knebelsberger et al. 2015
KM287020	5b	Hap25	Windeck, Sieg River	Germany	50.8	7.58595	KM287020	Knebelsberger et al. 2015
KM287022	5b	Hap25	Windeck, Sieg River	Germany	50.8	7.58595	KM287022	Knebelsberger et al. 2015
KM287025	5b	Hap25	Windeck, Sieg River	Germany	50.8	7.58595	KM287025	Knebelsberger et al. 2015
KM373657	5b	Hap25	Poppenhausen, Wern Stream	Germany	50.099	10.147	KM373657	Knebelsberger et al. 2015
KM373662	5b	Hap25	Tauberzell, Tauber Stream	Germany	49.448	10.11	KM373662	Knebelsberger et al. 2015
KM373664	5b	Hap25	Burg Gaillenreuth, Wiesent Stream	Germany	49.778	11.294	KM373664	Knebelsberger et al. 2015
LEM12	5b	Hap25	Morges, Boiron River	France	46,493393	6,478329	MF407729	Palandacic et al. 2017
LEM6	5b	Hap25	Morges, Boiron River	France	46,493393	6,478329	MF407730	Palandacic et al. 2017
MOEL5	5b	Hap25	Moelingen	Belgium	50.7542	5.71913	OM892527	Palandacic et al. 2022
Santis_ANN_10	5b	Hap25	Sant’Anna	Italy	44.228056	7.100556	MK984821	De Santis et al. 2020
Santis_ANN_9	5b	Hap25	Sant’Anna	Italy	44.228056	7.100556	MK984821	De Santis et al. 2020
Santis_ARP_10	5b	Hap25	Arpon	Italy	45.197778	6.966667	MK984821	De Santis et al. 2020
Santis_ARP_9	5b	Hap25	Arpon	Italy	45.197778	6.966667	MK984821	De Santis et al. 2020
Santis_CER_7	5b	Hap25	Ceresole	Italy	45.435	7.219722	MK984821	De Santis et al. 2020
Santis_CER_8	5b	Hap25	Ceresole	Italy	45.435	7.219722	MK984821	De Santis et al. 2020
Santis_CER_9	5b	Hap25	Ceresole	Italy	45.435	7.219722	MK984821	De Santis et al. 2020
Santis_FIO_10	5b	Hap25	Fiorenza	Italy	44.696111	7.093056	MK984821	De Santis et al. 2020
Santis_FIO_9	5b	Hap25	Fiorenza	Italy	44.696111	7.093056	MK984821	De Santis et al. 2020
Santis_MAD_10	5b	Hap25	Maddalena	Italy	44.417222	6.904167	MK984821	De Santis et al. 2020
Santis_MAD_8	5b	Hap25	Maddalena	Italy	44.417222	6.904167	MK984821	De Santis et al. 2020
Santis_MAD_9	5b	Hap25	Maddalena	Italy	44.417222	6.904167	MK984821	De Santis et al. 2020
Santis_ROB_10	5b	Hap25	Roburent	Italy	44.413056	6.947222	MK984821	De Santis et al. 2020
Santis_ROB_6	5b	Hap25	Roburent	Italy	44.413056	6.947222	MK984821	De Santis et al. 2020
Santis_ROB_7	5b	Hap25	Roburent	Italy	44.413056	6.947222	MK984821	De Santis et al. 2020
Santis_ROB_8	5b	Hap25	Roburent	Italy	44.413056	6.947222	MK984821	De Santis et al. 2020
Santis_ROB_9	5b	Hap25	Roburent	Italy	44.413056	6.947222	MK984821	De Santis et al. 2020
Santis_TER_10	5b	Hap25	Terrasole	Italy	44.169444	7.596944	MK984821	De Santis et al. 2020
Santis_VAR_22	5b	Hap25	Varaita	Italy	44.561667	7.471111	MK984821	De Santis et al. 2020
Santis_VIS_10	5b	Hap25	Visaisa	Italy	44.467222	6.929167	MK984821	De Santis et al. 2020
Santis_VIS_7	5b	Hap25	Visaisa	Italy	44.467222	6.929167	MK984821	De Santis et al. 2020
Santis_VIS_8	5b	Hap25	Visaisa	Italy	44.467222	6.929167	MK984821	De Santis et al. 2020
Santis_VIS_9	5b	Hap25	Visaisa	Italy	44.467222	6.929167	MK984821	De Santis et al. 2020
ZFMK-TIS-64901	5b	Hap25	Bröl	Germany	50.829513	7.390586	PQ556642	Sternberg et al. 2025
ZFMK-TIS-64905	5b	Hap25	Bröl	Germany	50.829513	7.390586	PQ556637	Sternberg et al. 2025
ZFMK-TIS-64906	5b	Hap25	Sieg	Germany	50.804854	7.588799	PQ556640	Sternberg et al. 2025
ZFMK-TIS-64907	5b	Hap25	Sieg	Germany	50.804854	7.588799	PQ556639	Sternberg et al. 2025
ZFMK-TIS-64908	5b	Hap25	Sieg	Germany	50.804854	7.588799	PQ556649	Sternberg et al. 2025
ZFMK-TIS-64909	5b	Hap25	Sieg	Germany	50.804854	7.588799	PQ556648	Sternberg et al. 2025
ZFMK-TIS-64911	5b	Hap25	Sieg	Germany	50.804854	7.588799	PQ556645	Sternberg et al. 2025
ZFMK-TIS-64912	5b	Hap25	Sieg	Germany	50.804854	7.588799	PQ556644	Sternberg et al. 2025
ZFMK-TIS-64914	5b	Hap25	Sieg	Germany	50.804854	7.588799	PQ556646	Sternberg et al. 2025
ZFMK-TIS-64915	5b	Hap25	Sieg	Germany	50.804854	7.588799	PQ556627	Sternberg et al. 2025
ZFMK-TIS-64916	5b	Hap25	Bröl	Germany	50.7830276	7.3082109	PQ556626	Sternberg et al. 2025
ZFMK-TIS-64918	5b	Hap25	Bröl	Germany	50.7830276	7.3082109	PQ556628	Sternberg et al. 2025
ZFMK-TIS-64921	5b	Hap25	Bröl	Germany	50.7830276	7.3082109	PQ556625	Sternberg et al. 2025
ZFMK-TIS-64922	5b	Hap25	Bröl	Germany	50.7953768	7.3396232	PQ556624	Sternberg et al. 2025
ZFMK-TIS-64925	5b	Hap25	Bröl	Germany	50.7953768	7.3396232	PQ556634	Sternberg et al. 2025
ZFMK-TIS-64940	5b	Hap25	Sieg	Germany	50.882329	8.144192	PQ556677	Sternberg et al. 2025
ZFMK-TIS-64941	5b	Hap25	Sieg	Germany	50.882329	8.144192	PQ556679	Sternberg et al. 2025
ZFMK-TIS-64943	5b	Hap25	Sieg	Germany	50.882329	8.144192	PQ556674	Sternberg et al. 2025
ZFMK-TIS-64945	5b	Hap25	Werthenbach	Germany	50.87564	8.15538	PQ556673	Sternberg et al. 2025
ZFMK-TIS-64949	5b	Hap25	Dreisbach	Germany	50.94496	8.083528	PQ556676	Sternberg et al. 2025
ZFMK-TIS-64951	5b	Hap25	Dreisbach	Germany	50.94496	8.083528	PQ556656	Sternberg et al. 2025
ZFMK-TIS-64954	5b	Hap25	Dreisbach	Germany	50.94496	8.083528	PQ556657	Sternberg et al. 2025
ZFMK-TIS-64955	5b	Hap25	Dreisbach	Germany	50.94496	8.083528	PQ556652	Sternberg et al. 2025
ZFMK-TIS-64956	5b	Hap25	Ferndorfbach	Germany	50.98106	8.095623	PQ556651	Sternberg et al. 2025
ZFMK-TIS-64958	5b	Hap25	Ferndorfbach	Germany	50.98106	8.095623	PQ556653	Sternberg et al. 2025
ZFMK-TIS-64959	5b	Hap25	Ferndorfbach	Germany	50.98106	8.095623	PQ556664	Sternberg et al. 2025
ZFMK-TIS-64960	5b	Hap25	Ferndorfbach	Germany	50.98106	8.095623	PQ556663	Sternberg et al. 2025
ZFMK-TIS-64961	5b	Hap25	Ferndorfbach	Germany	50.925695	8.013613	PQ556665	Sternberg et al. 2025
ZFMK-TIS-64962	5b	Hap25	Ferndorfbach	Germany	50.925695	8.013613	PQ556660	Sternberg et al. 2025
ZFMK-TIS-64964	5b	Hap25	Ferndorfbach	Germany	50.925695	8.013613	PQ556662	Sternberg et al. 2025
ZFMK-TIS-64965	5b	Hap25	Ferndorfbach	Germany	50.925695	8.013613	PQ556661	Sternberg et al. 2025
ZFMK-TIS-64966	5b	Hap25	Alche	Germany	50.880756	8.009585	PQ556583	Sternberg et al. 2025
ZFMK-TIS-64968	5b	Hap25	Alche	Germany	50.880756	8.009585	PQ556585	Sternberg et al. 2025
ZFMK-TIS-64969	5b	Hap25	Alche	Germany	50.880756	8.009585	PQ556584	Sternberg et al. 2025
ZFMK-TIS-64970	5b	Hap25	Alche	Germany	50.880756	8.009585	PQ556579	Sternberg et al. 2025
ZFMK-TIS-64971	5b	Hap25	Sieg	Germany	50.844727	7.96711	PQ556578	Sternberg et al. 2025
ZFMK-TIS-64972	5b	Hap25	Sieg	Germany	50.844727	7.96711	PQ556581	Sternberg et al. 2025
ZFMK-TIS-64976	5b	Hap25	Sieg	Germany	50.814757	7.931112	PQ556590	Sternberg et al. 2025
ZFMK-TIS-64978	5b	Hap25	Sieg	Germany	50.814757	7.931112	PQ556587	Sternberg et al. 2025
ZFMK-TIS-64979	5b	Hap25	Sieg	Germany	50.814757	7.931112	PQ556586	Sternberg et al. 2025
ZFMK-TIS-64980	5b	Hap25	Sieg	Germany	50.814757	7.931112	PQ556589	Sternberg et al. 2025
ZFMK-TIS-64981	5b	Hap25	Wisserbach	Germany	50.785365	7.731419	PQ556588	Sternberg et al. 2025
ZFMK-TIS-64982	5b	Hap25	Wisserbach	Germany	50.785365	7.731419	PQ556568	Sternberg et al. 2025
ZFMK-TIS-64983	5b	Hap25	Wisserbach	Germany	50.785365	7.731419	PQ556567	Sternberg et al. 2025
ZFMK-TIS-64984	5b	Hap25	Wisserbach	Germany	50.785365	7.731419	PQ556570	Sternberg et al. 2025
ZFMK-TIS-64986	5b	Hap25	Sieg	Germany	50.770195	7.654763	PQ556564	Sternberg et al. 2025
ZFMK-TIS-64987	5b	Hap25	Sieg	Germany	50.770195	7.654763	PQ556563	Sternberg et al. 2025
ZFMK-TIS-64996	5b	Hap25	Elbbach	Germany	50.7764991	7.7497445	PQ556566	Sternberg et al. 2025
ZFMK-TIS-64997	5b	Hap25	Elbbach	Germany	50.7764991	7.7497445	PQ556565	Sternberg et al. 2025
ZFMK-TIS-64998	5b	Hap25	Elbbach	Germany	50.7764991	7.7497445	PQ556576	Sternberg et al. 2025
ZFMK-TIS-65000	5b	Hap25	Elbbach	Germany	50.7764991	7.7497445	PQ556577	Sternberg et al. 2025
ZFMK-TIS-65001	5b	Hap25	Elbbach	Germany	50.7764991	7.7497445	PQ556572	Sternberg et al. 2025
ZFMK-TIS-65002	5b	Hap25	Nohner Bach	Germany	50.360769	6.821424	PQ556571	Sternberg et al. 2025
ZFMK-TIS-65005	5b	Hap25	Nohner Bach	Germany	50.360769	6.821424	PQ556613	Sternberg et al. 2025
ZFMK-TIS-65006	5b	Hap25	Nohner Bach	Germany	50.360769	6.821424	PQ556612	Sternberg et al. 2025
ZFMK-TIS-65013	5b	Hap25	Trierbach	Germany	50.372041	6.843652	PQ556611	Sternberg et al. 2025
ZFMK-TIS-65015	5b	Hap25	Trierbach	Germany	50.372041	6.843652	PQ556620	Sternberg et al. 2025
ZFMK-TIS-65016	5b	Hap25	Trierbach	Germany	50.372041	6.843652	PQ556619	Sternberg et al. 2025
ZFMK-TIS-65017	5b	Hap25	Trierbach	Germany	50.385312	6.827819	PQ556621	Sternberg et al. 2025
ZFMK-TIS-65019	5b	Hap25	Trierbach	Germany	50.385312	6.827819	PQ556615	Sternberg et al. 2025
ZFMK-TIS-65021	5b	Hap25	Trierbach	Germany	50.385312	6.827819	PQ556617	Sternberg et al. 2025
ZFMK-TIS-65022	5b	Hap25	Ahr	Germany	50.446778	6.880682	PQ556598	Sternberg et al. 2025
ZFMK-TIS-65023	5b	Hap25	Ahr	Germany	50.446778	6.880682	PQ556597	Sternberg et al. 2025
ZFMK-TIS-65025	5b	Hap25	Ahr	Germany	50.446778	6.880682	PQ556599	Sternberg et al. 2025
ZFMK-TIS-65028	5b	Hap25	Geißenbach	Germany	50.552789	6.883315	PQ556596	Sternberg et al. 2025
ZFMK-TIS-65029	5b	Hap25	Geißenbach	Germany	50.552789	6.883315	PQ556595	Sternberg et al. 2025
ZFMK-TIS-65030	5b	Hap25	Geißenbach	Germany	50.552789	6.883315	PQ556606	Sternberg et al. 2025
ZFMK-TIS-65031	5b	Hap25	Geißenbach	Germany	50.552789	6.883315	PQ556605	Sternberg et al. 2025
ZFMK-TIS-65032	5b	Hap25	Geißenbach	Germany	50.552789	6.883315	PQ556607	Sternberg et al. 2025
ZFMK-TIS-65033	5b	Hap25	Geißenbach	Germany	50.552789	6.883315	PQ556602	Sternberg et al. 2025
ZFMK-TIS-65034	5b	Hap25	Ahr	Germany	50.515979	6.994948	PQ556601	Sternberg et al. 2025
ZFMK-TIS-65035	5b	Hap25	Ahr	Germany	50.515979	6.994948	PQ556604	Sternberg et al. 2025
ZFMK-TIS-65036	5b	Hap25	Ahr	Germany	50.515979	6.994948	PQ556603	Sternberg et al. 2025
ZFMK-TIS-65037	5b	Hap25	Ahr	Germany	50.515979	6.994948	PQ556794	Sternberg et al. 2025
ZFMK-TIS-65039	5b	Hap25	Sahrbach	Germany	50.5314133	6.9013587	PQ556793	Sternberg et al. 2025
ZFMK-TIS-65040	5b	Hap25	Sahrbach	Germany	50.5314133	6.9013587	PQ556787	Sternberg et al. 2025
ZFMK-TIS-65041	5b	Hap25	Sahrbach	Germany	50.5314133	6.9013587	PQ556788	Sternberg et al. 2025
ZFMK-TIS-65042	5b	Hap25	Sahrbach	Germany	50.5314133	6.9013587	PQ556786	Sternberg et al. 2025
ZFMK-TIS-65043	5b	Hap25	Sahrbach	Germany	50.5314133	6.9013587	PQ556791	Sternberg et al. 2025
ZFMK-TIS-65044	5b	Hap25	Sahrbach	Germany	50.5314133	6.9013587	PQ556792	Sternberg et al. 2025
ZFMK-TIS-65046	5b	Hap25	Eipbach	Germany	50.7757492	7.4457231	PQ556790	Sternberg et al. 2025
ZFMK-TIS-65048	5b	Hap25	Eipbach	Germany	50.7757492	7.4457231	PQ556716	Sternberg et al. 2025
ZFMK-TIS-65058	5b	Hap25	Ahbach	Germany	50.3363922	6.7701156	PQ556708	Sternberg et al. 2025
ZFMK-TIS-65059	5b	Hap25	Ahbach	Germany	50.3363922	6.7701156	PQ556713	Sternberg et al. 2025
ZFMK-TIS-65062	5b	Hap25	Ahr	Germany	50.397821	6.833707	PQ556712	Sternberg et al. 2025
ZFMK-TIS-65063	5b	Hap25	Ahr	Germany	50.397821	6.833707	PQ556729	Sternberg et al. 2025
ZFMK-TIS-65064	5b	Hap25	Ahr	Germany	50.397821	6.833707	PQ556727	Sternberg et al. 2025
ZFMK-TIS-65065	5b	Hap25	Ahr	Germany	50.397821	6.833707	PQ556728	Sternberg et al. 2025
ZFMK-TIS-65066	5b	Hap25	Ahr	Germany	50.456827	6.945945	PQ556732	Sternberg et al. 2025
ZFMK-TIS-65070	5b	Hap25	Ahr	Germany	50.456827	6.945945	PQ556731	Sternberg et al. 2025
ZFMK-TIS-65071	5b	Hap25	Ahr	Germany	50.456827	6.945945	PQ556722	Sternberg et al. 2025
ZFMK-TIS-65073	5b	Hap25	Ahr	Germany	50.511483	6.98535	PQ556723	Sternberg et al. 2025
ZFMK-TIS-65075	5b	Hap25	Ahr	Germany	50.511483	6.98535	PQ556721	Sternberg et al. 2025
ZFMK-TIS-65076	5b	Hap25	Ahr	Germany	50.511483	6.98535	PQ556726	Sternberg et al. 2025
ZFMK-TIS-65077	5b	Hap25	Ahr	Germany	50.511483	6.98535	PQ556724	Sternberg et al. 2025
ZFMK-TIS-65082	5b	Hap25	Ahr	Germany	50.511493	7.012562	PQ556689	Sternberg et al. 2025
ZFMK-TIS-65086	5b	Hap25	Ahr	Germany	50.52758	7.042478	PQ556687	Sternberg et al. 2025
ZFMK-TIS-65092	5b	Hap25	Ahr	Germany	50.529376	7.080514	PQ556692	Sternberg et al. 2025
ZFMK-TIS-65093	5b	Hap25	Ahr	Germany	50.529376	7.080514	PQ556682	Sternberg et al. 2025
ZFMK-TIS-65094	5b	Hap25	Ahr	Germany	50.529376	7.080514	PQ556683	Sternberg et al. 2025
ZFMK-TIS-65095	5b	Hap25	Nister	Germany	50.6627724	7.8751701	PQ556680	Sternberg et al. 2025
ZFMK-TIS-65096	5b	Hap25	Nister	Germany	50.6627724	7.8751701	PQ556681	Sternberg et al. 2025
ZFMK-TIS-65098	5b	Hap25	Nister	Germany	50.6627724	7.8751701	PQ556686	Sternberg et al. 2025
ZFMK-TIS-65100	5b	Hap25	Nister	Germany	50.6627724	7.8751701	PQ556684	Sternberg et al. 2025
ZFMK-TIS-65101	5b	Hap25	Nister	Germany	50.6627724	7.8751701	PQ556685	Sternberg et al. 2025
ZFMK-TIS-65103	5b	Hap25	Nister	Germany	50.6627724	7.8751701	PQ556703	Sternberg et al. 2025
ZFMK-TIS-65107	5b	Hap25	Kleine Nister	Germany	50.7022282	7.7798004	PQ556704	Sternberg et al. 2025
ZFMK-TIS-65108	5b	Hap25	Kleine Nister	Germany	50.7022282	7.7798004	PQ556705	Sternberg et al. 2025
ZFMK-TIS-65110	5b	Hap25	Nister	Germany	50.752283	7.729444	PQ556697	Sternberg et al. 2025
ZFMK-TIS-65111	5b	Hap25	Nister	Germany	50.752283	7.729444	PQ556694	Sternberg et al. 2025
ZFMK-TIS-65113	5b	Hap25	Nister	Germany	50.752283	7.729444	PQ556700	Sternberg et al. 2025
ZFMK-TIS-65114	5b	Hap25	Nister	Germany	50.752283	7.729444	PQ556698	Sternberg et al. 2025
ZFMK-TIS-65115	5b	Hap25	Nister	Germany	50.752283	7.729444	PQ556699	Sternberg et al. 2025
ZFMK-TIS-65116	5b	Hap25	Nister	Germany	50.773138	7.712662	PQ556768	Sternberg et al. 2025
ZFMK-TIS-65117	5b	Hap25	Nister	Germany	50.773138	7.712662	PQ556766	Sternberg et al. 2025
ZFMK-TIS-65118	5b	Hap25	Nister	Germany	50.773138	7.712662	PQ556767	Sternberg et al. 2025
ZFMK-TIS-65120	5b	Hap25	Nister	Germany	50.773138	7.712662	PQ556769	Sternberg et al. 2025
ZFMK-TIS-65121	5b	Hap25	Sieg	Germany	50.76739	7.499534	PQ556770	Sternberg et al. 2025
ZFMK-TIS-65122	5b	Hap25	Sieg	Germany	50.76739	7.499534	PQ556761	Sternberg et al. 2025
ZFMK-TIS-65124	5b	Hap25	Sieg	Germany	50.76739	7.499534	PQ556759	Sternberg et al. 2025
ZFMK-TIS-65127	5b	Hap25	Eipbach	Germany	50.7517577	7.437108	PQ556763	Sternberg et al. 2025
ZFMK-TIS-65128	5b	Hap25	Eipbach	Germany	50.7517577	7.437108	PQ556764	Sternberg et al. 2025
ZFMK-TIS-65131	5b	Hap25	Eipbach	Germany	50.7517577	7.437108	PQ556780	Sternberg et al. 2025
ZFMK-TIS-65132	5b	Hap25	Sieg	Germany	50.801806	7.517269	PQ556784	Sternberg et al. 2025
ZFMK-TIS-65133	5b	Hap25	Sieg	Germany	50.801806	7.517269	PQ556782	Sternberg et al. 2025
ZFMK-TIS-65135	5b	Hap25	Sieg	Germany	50.801806	7.517269	PQ556774	Sternberg et al. 2025
ZFMK-TIS-65138	5b	Hap25	Sieg	Germany	50.801806	7.517269	PQ556773	Sternberg et al. 2025
ZFMK-TIS-65140	5b	Hap25	Sieg	Germany	50.801806	7.517269	PQ556776	Sternberg et al. 2025
ZFMK-TIS-65144	5b	Hap25	Eipbach	Germany	50.7694417	7.4504121	PQ556741	Sternberg et al. 2025
ZFMK-TIS-65145	5b	Hap25	Eipbach	Germany	50.7694417	7.4504121	PQ556745	Sternberg et al. 2025
ZFMK-TIS-65151	5b	Hap25	Eipbach	Germany	50.7288181	7.4504662	PQ556734	Sternberg et al. 2025
ZFMK-TIS-65152	5b	Hap25	Eipbach	Germany	50.7288181	7.4504662	PQ556739	Sternberg et al. 2025
ZFMK-TIS-65153	5b	Hap25	Eipbach	Germany	50.7288181	7.4504662	PQ556737	Sternberg et al. 2025
ZFMK-TIS-65155	5b	Hap25	Sieg	Germany	50.772213	7.381415	PQ556755	Sternberg et al. 2025
ZFMK-TIS-65157	5b	Hap25	Sieg	Germany	50.772213	7.381415	PQ556754	Sternberg et al. 2025
ZFMK-TIS-65160	5b	Hap25	Sieg	Germany	50.772213	7.381415	PQ556757	Sternberg et al. 2025
ZFMK-TIS-65162	5b	Hap25	Sieg	Germany	50.772213	7.381415	PQ556749	Sternberg et al. 2025
ZFMK-TIS-65164	5b	Hap25	Mengbach	Germany	50.7780914	7.4216005	PQ556747	Sternberg et al. 2025
ZFMK-TIS-65165	5b	Hap25	Mengbach	Germany	50.7780914	7.4216005	PQ556752	Sternberg et al. 2025
ZFMK-TIS-65169	5b	Hap25	Mengbach	Germany	50.7780914	7.4216005	PQ556409	Sternberg et al. 2025
ZFMK-TIS-65182	5b	Hap25	Sahrbach	Germany	50.5109741	6.9747278	PQ556414	Sternberg et al. 2025
ZFMK-TIS-65184	5b	Hap25	Sahrbach	Germany	50.5109741	6.9747278	PQ556394	Sternberg et al. 2025
ZFMK-TIS-65186	5b	Hap25	Sahrbach	Germany	50.5109741	6.9747278	PQ556396	Sternberg et al. 2025
ZFMK-TIS-65200	5b	Hap25	Wiehl	Germany	50.946145	7.583652	PQ556400	Sternberg et al. 2025
ZFMK-TIS-65201	5b	Hap25	Wiehl	Germany	50.946145	7.583652	PQ556399	Sternberg et al. 2025
ZFMK-TIS-65203	5b	Hap25	Wiehl	Germany	50.946145	7.583652	PQ556437	Sternberg et al. 2025
ZFMK-TIS-65204	5b	Hap25	Holperbach	Germany	50.838037	7.6756816	PQ556439	Sternberg et al. 2025
ZFMK-TIS-65207	5b	Hap25	Lauterbach	Germany	50.746864	7.221712	PQ556434	Sternberg et al. 2025
ZFMK-TIS-65213	5b	Hap25	Lauterbach	Germany	50.746864	7.221712	PQ556444	Sternberg et al. 2025
ZFMK-TIS-65229	5b	Hap25	Littfe	Germany	50.994604	7.963205	PQ556431	Sternberg et al. 2025
ZFMK-TIS-65232	5b	Hap25	Littfe	Germany	50.994604	7.963205	PQ556432	Sternberg et al. 2025
ZFMK-TIS-65233	5b	Hap25	Littfe	Germany	50.994604	7.963205	PQ556427	Sternberg et al. 2025
ZFMK-TIS-65236	5b	Hap25	Elbbach	Germany	50.754773	7.8321235	PQ556429	Sternberg et al. 2025
ZFMK-TIS-65237	5b	Hap25	Elbbach	Germany	50.754773	7.8321235	PQ556428	Sternberg et al. 2025
ZFMK-TIS-65239	5b	Hap25	Sieg	Germany	50.786846	7.752377	PQ556350	Sternberg et al. 2025
ZFMK-TIS-65240	5b	Hap25	Sieg	Germany	50.786846	7.752377	PQ556349	Sternberg et al. 2025
ZFMK-TIS-65242	5b	Hap25	Sieg	Germany	50.786846	7.752377	PQ556351	Sternberg et al. 2025
ZFMK-TIS-65243	5b	Hap25	Sieg	Germany	50.786846	7.752377	PQ556346	Sternberg et al. 2025
ZFMK-TIS-65245	5b	Hap25	Sieg	Germany	50.786846	7.752377	PQ556348	Sternberg et al. 2025
ZFMK-TIS-65246	5b	Hap25	Sieg	Germany	50.786846	7.752377	PQ556347	Sternberg et al. 2025
ZFMK-TIS-65247	5b	Hap25	Sieg	Germany	50.786846	7.752377	PQ556358	Sternberg et al. 2025
ZFMK-TIS-65249	5b	Hap25	Sieg	Germany	50.786846	7.752377	PQ556359	Sternberg et al. 2025
ZFMK-TIS-65251	5b	Hap25	Daadenbach	Germany	50.7628514	7.8991483	PQ556353	Sternberg et al. 2025
ZFMK-TIS-65252	5b	Hap25	Daadenbach	Germany	50.7628514	7.8991483	PQ556356	Sternberg et al. 2025
ZFMK-TIS-65253	5b	Hap25	Ahr	Germany	50.400822	6.70183	PQ556355	Sternberg et al. 2025
ZFMK-TIS-65254	5b	Hap25	Ahr	Germany	50.400822	6.70183	PQ556335	Sternberg et al. 2025
ZFMK-TIS-65255	5b	Hap25	Ahr	Germany	50.400822	6.70183	PQ556334	Sternberg et al. 2025
ZFMK-TIS-65262	5b	Hap25	Ahbach	Germany	50.362013	6.776563	PQ556343	Sternberg et al. 2025
ZFMK-TIS-65265	5b	Hap25	Ahr	Germany	50.383389	6.817694	PQ556342	Sternberg et al. 2025
ZFMK-TIS-65266	5b	Hap25	Ahr	Germany	50.383389	6.817694	PQ556344	Sternberg et al. 2025
ZFMK-TIS-65268	5b	Hap25	Adenauer Bach	Germany	50.444309	6.9341576	PQ556338	Sternberg et al. 2025
ZFMK-TIS-65271	5b	Hap25	Adenauer Bach	Germany	50.434136	6.931409	PQ556340	Sternberg et al. 2025
ZFMK-TIS-65272	5b	Hap25	Adenauer Bach	Germany	50.434136	6.931409	PQ556380	Sternberg et al. 2025
ZFMK-TIS-65273	5b	Hap25	Adenauer Bach	Germany	50.434136	6.931409	PQ556379	Sternberg et al. 2025
ZFMK-TIS-65274	5b	Hap25	Ahr	Germany	50.430065	6.851559	PQ556381	Sternberg et al. 2025
ZFMK-TIS-65276	5b	Hap25	Ahr	Germany	50.430065	6.851559	PQ556375	Sternberg et al. 2025
ZFMK-TIS-65277	5b	Hap25	Ahr	Germany	50.430065	6.851559	PQ556378	Sternberg et al. 2025
ZFMK-TIS-65279	5b	Hap25	Ahr	Germany	50.430065	6.851559	PQ556387	Sternberg et al. 2025
ZFMK-TIS-65284	5b	Hap25	Ahr	Germany	50.557464	7.27438 5	PQ556382	Sternberg et al. 2025
ZFMK-TIS-65286	5b	Hap25	Ahr	Germany	50.550537	7.217345	PQ556384	Sternberg et al. 2025
ZFMK-TIS-65291	5b	Hap25	Ahr	Germany	50.550537	7.217345	PQ556361	Sternberg et al. 2025
ZFMK-TIS-65292	5b	Hap25	Ahr	Germany	50.495424	6.988613	PQ556360	Sternberg et al. 2025
ZFMK-TIS-65294	5b	Hap25	Ahr	Germany	50.495424	6.988613	PQ556362	Sternberg et al. 2025
ZFMK-TIS-65296	5b	Hap25	Ahr	Germany	50.495424	6.988613	PQ556373	Sternberg et al. 2025
ZFMK-TIS-65297	5b	Hap25	Ahr	Germany	50.495424	6.988613	PQ556372	Sternberg et al. 2025
ZFMK-TIS-65298	5b	Hap25	Liersbach	Germany	50.46642	6.923093	PQ556374	Sternberg et al. 2025
ZFMK-TIS-65299	5b	Hap25	Liersbach	Germany	50.46642	6.923093	PQ556369	Sternberg et al. 2025
ZFMK-TIS-65300	5b	Hap25	Liersbach	Germany	50.46642	6.923093	PQ556368	Sternberg et al. 2025
ZFMK-TIS-65301	5b	Hap25	Liersbach	Germany	50.46642	6.923093	PQ556371	Sternberg et al. 2025
ZFMK-TIS-65305	5b	Hap25	Halfter Bach	Germany	50.7755855	7.4822828	PQ556526	Sternberg et al. 2025
ZFMK-TIS-65306	5b	Hap25	Halfter Bach	Germany	50.7755855	7.4822828	PQ556521	Sternberg et al. 2025
ZFMK-TIS-65308	5b	Hap25	Sieg	Germany	50.770195	7.654763	PQ556894	Sternberg et al. 2025
ZFMK-TIS-65312	5b	Hap25	Sieg	Germany	50.770195	7.654763	PQ556888	Sternberg et al. 2025
ZFMK-TIS-65315	5b	Hap25	Sieg	Germany	50.770195	7.654763	PQ556889	Sternberg et al. 2025
ZFMK-TIS-65321	5b	Hap25	Sieg	Germany	50.770195	7.654763	PQ556886	Sternberg et al. 2025
ZFMK-TIS-65323	5b	Hap25	Sieg	Germany	50.770195	7.654763	PQ557089	Sternberg et al. 2025
ZFMK-TIS-65324	5b	Hap25	Sieg	Germany	50.770195	7.654763	PQ556887	Sternberg et al. 2025
ZFMK-TIS-65326	5b	Hap25	Sieg	Germany	50.770195	7.654763	PQ556891	Sternberg et al. 2025
ZFMK-TIS-65328	5b	Hap25	Sieg	Germany	50.770195	7.654763	PQ556890	Sternberg et al. 2025
ZFMK-TIS-65329	5b	Hap25	Sieg	Germany	50.770195	7.654763	PQ556893	Sternberg et al. 2025
ZFMK-TIS-65334	5b	Hap25	Sieg	Germany	50.770195	7.654763	PQ556520	Sternberg et al. 2025
ZFMK-TIS-65337	5b	Hap25	Sieg	Germany	50.770195	7.654763	PQ556885	Sternberg et al. 2025
ZFMK-TIS-65356	5b	Hap25	Sieg	Germany	50.770195	7.654763	PQ556523	Sternberg et al. 2025
ZFMK-TIS-65358	5b	Hap25	Littfe	Germany	50.994604	7.963205	PQ557103	Sternberg et al. 2025
ZFMK-TIS-65365	5b	Hap25	Littfe	Germany	50.994604	7.963205	PQ556899	Sternberg et al. 2025
ZFMK-TIS-65378	5b	Hap25	Littfe	Germany	50.994604	7.963205	PQ556901	Sternberg et al. 2025
ZFMK-TIS-65379	5b	Hap25	Littfe	Germany	50.994604	7.963205	PQ556896	Sternberg et al. 2025
ZFMK-TIS-65380	5b	Hap25	Littfe	Germany	50.994604	7.963205	PQ557094	Sternberg et al. 2025
ZFMK-TIS-65381	5b	Hap25	Littfe	Germany	50.994604	7.963205	PQ556532	Sternberg et al. 2025
ZFMK-TIS-65395	5b	Hap25	Littfe	Germany	50.994604	7.963205	PQ556531	Sternberg et al. 2025
ZFMK-TIS-65397	5b	Hap25	Littfe	Germany	50.994604	7.963205	PQ556898	Sternberg et al. 2025
ZFMK-TIS-65399	5b	Hap25	Littfe	Germany	50.994604	7.963205	PQ556897	Sternberg et al. 2025
ZFMK-TIS-65400	5b	Hap25	Littfe	Germany	50.994604	7.963205	PQ556873	Sternberg et al. 2025
ZFMK-TIS-65426	5b	Hap25	Wisserbach	Germany	50.785365	7.731419	PQ556869	Sternberg et al. 2025
ZFMK-TIS-65444	5b	Hap25	Wisserbach	Germany	50.785365	7.731419	PQ556868	Sternberg et al. 2025
ZFMK-TIS-65445	5b	Hap25	Wisserbach	Germany	50.785365	7.731419	PQ556871	Sternberg et al. 2025
ZFMK-TIS-65453	5b	Hap25	Wisserbach	Germany	50.785365	7.731419	PQ556870	Sternberg et al. 2025
ZFMK-TIS-65455	5b	Hap25	Wisserbach	Germany	50.785365	7.731419	PQ556882	Sternberg et al. 2025
ZFMK-TIS-65457	5b	Hap25	Wisserbach	Germany	50.785365	7.731419	PQ556881	Sternberg et al. 2025
ZFMK-TIS-65458	5b	Hap25	Wisserbach	Germany	50.785365	7.731419	PQ556884	Sternberg et al. 2025
ZFMK-TIS-65459	5b	Hap25	Wisserbach	Germany	50.785365	7.731419	PQ556883	Sternberg et al. 2025
ZFMK-TIS-65461	5b	Hap25	Wisserbach	Germany	50.785365	7.731419	PQ556878	Sternberg et al. 2025
ZFMK-TIS-65463	5b	Hap25	Wisserbach	Germany	50.785365	7.731419	PQ556876	Sternberg et al. 2025
ZFMK-TIS-65464	5b	Hap25	Wisserbach	Germany	50.785365	7.731419	PQ556877	Sternberg et al. 2025
ZFMK-TIS-65465	5b	Hap25	Wisserbach	Germany	50.785365	7.731419	PQ556880	Sternberg et al. 2025
ZFMK-TIS-65466	5b	Hap25	Wisserbach	Germany	50.785365	7.731419	PQ556879	Sternberg et al. 2025
ZFMK-TIS-65714	5b	Hap25	Sieg	Germany	50.76739	7.499534	PQ556936	Sternberg et al. 2025
ZFMK-TIS-65718	5b	Hap25	Sieg	Germany	50.76739	7.499534	PQ556930	Sternberg et al. 2025
ZFMK-TIS-65724	5b	Hap25	Sieg	Germany	50.76739	7.499534	PQ556933	Sternberg et al. 2025
ZFMK-TIS-65750	5b	Hap25	Sieg	Germany	50.76739	7.499534	PQ556911	Sternberg et al. 2025
ZFMK-TIS-65761	5b	Hap25	Nister	Germany	50.6627724	7.8751701	PQ556833	Sternberg et al. 2025
ZFMK-TIS-65763	5b	Hap25	Nister	Germany	50.6627724	7.8751701	PQ556840	Sternberg et al. 2025
ZFMK-TIS-65765	5b	Hap25	Nister	Germany	50.6627724	7.8751701	PQ557036	Sternberg et al. 2025
ZFMK-TIS-65774	5b	Hap25	Nister	Germany	50.6627724	7.8751701	PQ557051	Sternberg et al. 2025
ZFMK-TIS-65781	5b	Hap25	Nister	Germany	50.6627724	7.8751701	PQ557028	Sternberg et al. 2025
ZFMK-TIS-65782	5b	Hap25	Nister	Germany	50.6627724	7.8751701	PQ557056	Sternberg et al. 2025
ZFMK-TIS-65783	5b	Hap25	Nister	Germany	50.6627724	7.8751701	PQ557068	Sternberg et al. 2025
ZFMK-TIS-65786	5b	Hap25	Nister	Germany	50.6627724	7.8751701	PQ557070	Sternberg et al. 2025
ZFMK-TIS-65791	5b	Hap25	Nister	Germany	50.6627724	7.8751701	PQ557069	Sternberg et al. 2025
ZFMK-TIS-65793	5b	Hap25	Nister	Germany	50.6627724	7.8751701	PQ557062	Sternberg et al. 2025
ZFMK-TIS-65795	5b	Hap25	Nister	Germany	50.6627724	7.8751701	PQ556962	Sternberg et al. 2025
ZFMK-TIS-65796	5b	Hap25	Nister	Germany	50.6627724	7.8751701	PQ556943	Sternberg et al. 2025
ZFMK-TIS-65797	5b	Hap25	Nister	Germany	50.6627724	7.8751701	PQ556939	Sternberg et al. 2025
ZFMK-TIS-65820	5b	Hap25	Hanfbach	Germany	50.766205	7.300065	PQ557004	Sternberg et al. 2025
ZFMK-TIS-65825	5b	Hap25	Hanfbach	Germany	50.766205	7.300065	PQ557105	Sternberg et al. 2025
ZFMK-TIS-65843	5b	Hap25	Hanfbach	Germany	50.766205	7.300065	PQ556982	Sternberg et al. 2025
ZFMK-TIS-65854	5b	Hap25	Hanfbach	Germany	50.766205	7.300065	PQ556979	Sternberg et al. 2025
ZFMK-TIS-65857	5b	Hap25	Hanfbach	Germany	50.766205	7.300065	PQ556994	Sternberg et al. 2025
ZFMK-TIS-65869	5b	Hap25	Nister	Germany	50.752283	7.729444	PQ556989	Sternberg et al. 2025
ZFMK-TIS-65870	5b	Hap25	Nister	Germany	50.752283	7.729444	PQ556990	Sternberg et al. 2025
ZFMK-TIS-65874	5b	Hap25	Nister	Germany	50.752283	7.729444	PQ556986	Sternberg et al. 2025
ZFMK-TIS-65875	5b	Hap25	Nister	Germany	50.752283	7.729444	PQ556988	Sternberg et al. 2025
ZFMK-TIS-65881	5b	Hap25	Nister	Germany	50.752283	7.729444	PQ556993	Sternberg et al. 2025
ZFMK-TIS-65889	5b	Hap25	Nister	Germany	50.752283	7.729444	PQ556530	Sternberg et al. 2025
ZFMK-TIS-65895	5b	Hap25	Nister	Germany	50.752283	7.729444	PQ556529	Sternberg et al. 2025
ZFMK-TIS-65896	5b	Hap25	Nister	Germany	50.752283	7.729444	PQ556510	Sternberg et al. 2025
ZFMK-TIS-65899	5b	Hap25	Nister	Germany	50.752283	7.729444	PQ556509	Sternberg et al. 2025
ZFMK-TIS-65902	5b	Hap25	Nister	Germany	50.752283	7.729444	PQ556977	Sternberg et al. 2025
ZFMK-TIS-65906	5b	Hap25	Nister	Germany	50.752283	7.729444	PQ556984	Sternberg et al. 2025
ZFMK-TIS-65907	5b	Hap25	Kleine Nister	Germany	50.706863	7.755921	PQ556512	Sternberg et al. 2025
ZFMK-TIS-65917	5b	Hap25	Kleine Nister	Germany	50.706863	7.755921	PQ556511	Sternberg et al. 2025
ZFMK-TIS-65931	5b	Hap25	Kleine Nister	Germany	50.706863	7.755921	PQ556506	Sternberg et al. 2025
ZFMK-TIS-65936	5b	Hap25	Kleine Nister	Germany	50.706863	7.755921	PQ556505	Sternberg et al. 2025
ZFMK-TIS-65937	5b	Hap25	Kleine Nister	Germany	50.706863	7.755921	PQ556508	Sternberg et al. 2025
ZFMK-TIS-65941	5b	Hap25	Kleine Nister	Germany	50.706863	7.755921	PQ556507	Sternberg et al. 2025
ZFMK-TIS-65949	5b	Hap25	Kleine Nister	Germany	50.706863	7.755921	PQ557008	Sternberg et al. 2025
ZFMK-TIS-65950	5b	Hap25	Kleine Nister	Germany	50.706863	7.755921	PQ557005	Sternberg et al. 2025
ZFMK-TIS-65955	5b	Hap25	Kleine Nister	Germany	50.706863	7.755921	PQ556518	Sternberg et al. 2025
ZFMK-TIS-65961	5b	Hap25	Kleine Nister	Germany	50.706863	7.755921	PQ556517	Sternberg et al. 2025
ZFMK-TIS-65971	5b	Hap25	Bröl	Germany	50.7830276	7.3082109	PQ557012	Sternberg et al. 2025
ZFMK-TIS-65975	5b	Hap25	Bröl	Germany	50.7830276	7.3082109	PQ557010	Sternberg et al. 2025
ZFMK-TIS-65976	5b	Hap25	Bröl	Germany	50.7830276	7.3082109	PQ556998	Sternberg et al. 2025
ZFMK-TIS-65978	5b	Hap25	Bröl	Germany	50.7830276	7.3082109	PQ556996	Sternberg et al. 2025
ZFMK-TIS-65984	5b	Hap25	Bröl	Germany	50.7830276	7.3082109	PQ556995	Sternberg et al. 2025
ZFMK-TIS-65997	5b	Hap25	Bröl	Germany	50.7830276	7.3082109	PQ557003	Sternberg et al. 2025
ZFMK-TIS-66211	5b	Hap25	Sieg	Germany	50.772213	7.381415	PQ557054	Sternberg et al. 2025
ZFMK-TIS-66231	5b	Hap25	Sieg	Germany	50.772213	7.381415	PQ557058	Sternberg et al. 2025
ZFMK-TIS-66232	5b	Hap25	Sieg	Germany	50.772213	7.381415	PQ557057	Sternberg et al. 2025
ZFMK-TIS-66234	5b	Hap25	Sieg	Germany	50.772213	7.381415	PQ557059	Sternberg et al. 2025
ZFMK-TIS-66247	5b	Hap25	Sieg	Germany	50.772213	7.381415	PQ557071	Sternberg et al. 2025
ZFMK-TIS-66248	5b	Hap25	Sieg	Germany	50.772213	7.381415	PQ557075	Sternberg et al. 2025
ZFMK-TIS-66262	5b	Hap25	Wiehl	Germany	50.946145	7.583652	PQ557077	Sternberg et al. 2025
ZFMK-TIS-66263	5b	Hap25	Wiehl	Germany	50.946145	7.583652	PQ557076	Sternberg et al. 2025
ZFMK-TIS-66294	5b	Hap25	Wiehl	Germany	50.946145	7.583652	PQ557032	Sternberg et al. 2025
ZFMK-TIS-66313	5b	Hap25	Agger	Germany	50.801946	7.175579	PQ557017	Sternberg et al. 2025
ZFMK-TIS-66315	5b	Hap25	Agger	Germany	50.801946	7.175579	PQ557014	Sternberg et al. 2025
ZFMK-TIS-66372	5b	Hap25	Sieg	Germany	50.7757492	7.4457231	PQ557050	Sternberg et al. 2025
ZFMK-TIS-66393	5b	Hap25	Eipbach	Germany	50.7757492	7.4457231	PQ556560	Sternberg et al. 2025
ZFMK-TIS-66397	5b	Hap25	Eipbach	Germany	50.7757492	7.4457231	PQ557034	Sternberg et al. 2025
ZFMK-TIS-66401	5b	Hap25	Eipbach	Germany	50.7757492	7.4457231	PQ557033	Sternberg et al. 2025
ZFMK-TIS-66412	5b	Hap25	Eipbach	Germany	50.7757492	7.4457231	PQ557035	Sternberg et al. 2025
ZFMK-TIS-66433	5b	Hap25	Eipbach	Germany	50.7288181	7.4504662	PQ556843	Sternberg et al. 2025
ZFMK-TIS-66462	5b	Hap25	Eipbach	Germany	50.7288181	7.4504662	PQ557091	Sternberg et al. 2025
ZFMK-TIS-66473	5b	Hap25	Ferndorfbach	Germany	50.925695	8.013613	PQ556835	Sternberg et al. 2025
ZFMK-TIS-66483	5b	Hap25	Ferndorfbach	Germany	50.925695	8.013613	PQ556831	Sternberg et al. 2025
ZFMK-TIS-66494	5b	Hap25	Ferndorfbach	Germany	50.925695	8.013613	PQ556839	Sternberg et al. 2025
ZFMK-TIS-66502	5b	Hap25	Ferndorfbach	Germany	50.925695	8.013613	PQ556837	Sternberg et al. 2025
ZFMK-TIS-66509	5b	Hap25	Ferndorfbach	Germany	50.925695	8.013613	PQ556862	Sternberg et al. 2025
ZFMK-TIS-66511	5b	Hap25	Ferndorfbach	Germany	50.925695	8.013613	PQ556859	Sternberg et al. 2025
ZFMK-TIS-66514	5b	Hap25	Sieg	Germany	50.90767	8.035796	PQ556858	Sternberg et al. 2025
ZFMK-TIS-66522	5b	Hap25	Sieg	Germany	50.90767	8.035796	PQ556865	Sternberg et al. 2025
ZFMK-TIS-66524	5b	Hap25	Sieg	Germany	50.90767	8.035796	PQ556866	Sternberg et al. 2025
ZFMK-TIS-66531	5b	Hap25	Sieg	Germany	50.90767	8.035796	PQ557096	Sternberg et al. 2025
ZFMK-TIS-66546	5b	Hap25	Sieg	Germany	50.90767	8.035796	PQ556863	Sternberg et al. 2025
ZFMK-TIS-66547	5b	Hap25	Sieg	Germany	50.90767	8.035796	PQ556864	Sternberg et al. 2025
ZFMK-TIS-66548	5b	Hap25	Sieg	Germany	50.90767	8.035796	PQ556852	Sternberg et al. 2025
ZFMK-TIS-66549	5b	Hap25	Sieg	Germany	50.90767	8.035796	PQ556853	Sternberg et al. 2025
ZFMK-TIS-66550	5b	Hap25	Sieg	Germany	50.90767	8.035796	PQ556850	Sternberg et al. 2025
ZFMK-TIS-66552	5b	Hap25	Sieg	Germany	50.90767	8.035796	PQ556849	Sternberg et al. 2025
ZFMK-TIS-66564	5b	Hap25	Sieg	Germany	50.90767	8.035796	PQ556857	Sternberg et al. 2025
ZFMK-TIS-66587	5b	Hap25	Lauterbach	Germany	50.746864	7.221712	PQ556855	Sternberg et al. 2025
ZFMK-TIS-66614	5b	Hap25	Lauterbach	Germany	50.746864	7.221712	PQ556805	Sternberg et al. 2025
ZFMK-TIS-80447	5b	Hap25	Sinn	Germany	50.248984	9.620232	PQ556547	Sternberg et al. 2025
ZFMK-TIS-80449	5b	Hap25	Sinn	Germany	50.248984	9.620232	PQ556548	Sternberg et al. 2025
ZFMK-TIS-80451	5b	Hap25	Sinn	Germany	50.248984	9.620232	PQ556542	Sternberg et al. 2025
ZFMK-TIS-80452	5b	Hap25	Sinn	Germany	50.248984	9.620232	PQ556545	Sternberg et al. 2025
ZFMK-TIS-80453	5b	Hap25	Sinn	Germany	50.248984	9.620232	PQ556544	Sternberg et al. 2025
ZFMK-TIS-80454	5b	Hap25	Sinn	Germany	50.248984	9.620232	PQ556467	Sternberg et al. 2025
ZFMK-TIS-80455	5b	Hap25	Sinn	Germany	50.248984	9.620232	PQ556466	Sternberg et al. 2025
ZFMK-TIS-80459	5b	Hap25	Waldbröl	Germany	50.855983	7.518915	PQ556468	Sternberg et al. 2025
ZFMK-TIS-80464	5b	Hap25	Waldbröl	Germany	50.855983	7.518915	PQ556462	Sternberg et al. 2025
ZFMK-TIS-80469	5b	Hap25	Homburger Bröl	Germany	50.904632	7.478002	PQ556474	Sternberg et al. 2025
ZFMK-TIS-80478	5b	Hap25	Seßmarbach	Germany	51.010601	7.57227	PQ556471	Sternberg et al. 2025
ZFMK-TIS-80479	5b	Hap25	Seßmarbach	Germany	51.010601	7.57227	PQ556470	Sternberg et al. 2025
ZFMK-TIS-80483	5b	Hap25	Seßmarbach	Germany	51.010601	7.57227	PQ556472	Sternberg et al. 2025
ZFMK-TIS-80485	5b	Hap25	Agger	Germany	50.983612	7.542045	PQ556452	Sternberg et al. 2025
ZFMK-TIS-80488	5b	Hap25	Agger	Germany	50.983612	7.542045	PQ556453	Sternberg et al. 2025
ZFMK-TIS-80489	5b	Hap25	Agger	Germany	50.983612	7.542045	PQ556448	Sternberg et al. 2025
ZFMK-TIS-80490	5b	Hap25	Agger	Germany	50.988022	7.439253	PQ556447	Sternberg et al. 2025
ZFMK-TIS-80492	5b	Hap25	Agger	Germany	50.988022	7.439253	PQ556449	Sternberg et al. 2025
ZFMK-TIS-80546	5b	Hap25	Bröl	Germany	50.786032	7.31597	PQ556456	Sternberg et al. 2025
ZFMK-TIS-80548	5b	Hap25	Bröl	Germany	50.786032	7.31597	PQ556458	Sternberg et al. 2025
ZFMK-TIS-80553	5b	Hap25	Sieg	Germany	50.777025	7.321252	PQ556492	Sternberg et al. 2025
ZFMK-TIS-80559	5b	Hap25	Sieg	Germany	50.7823471	7.2136	PQ556491	Sternberg et al. 2025
ZFMK-TIS-80588	5b	Hap25	Jagst	Germany	49.20618	9.980008	PQ556486	Sternberg et al. 2025
ZFMK-TIS-80590	5b	Hap25	Jagst	Germany	49.20618	9.980008	PQ556487	Sternberg et al. 2025
BODE1	5b	Hap25	Bodensee	Austria	47.550149	9.570251
OBE3/OS03	5b	Hap256	Obernberg, Obernbergersee	Austria	46.995664	11.405470
SID2_2	1d	Hap257	Privatteich Rudi Rattenberger	Austria	46.9601	14.2887
EPE1	11	Hap35	Epe	Netherlands	52.3287	6.00352	OM892505	Palandacic et al. 2022
EPE3	11	Hap35	Epe	Netherlands	52.3287	6.00352	OM892507	Palandacic et al. 2022
EPE6	11	Hap35	Epe	Netherlands	52.3287	6.00352	OM892510	Palandacic et al. 2022
EPE7	11	Hap35	Epe	Netherlands	52.3287	6.00352	OM892511	Palandacic et al. 2022
EPE8	11	Hap35	Epe	Netherlands	52.3287	6.00352	OM892512	Palandacic et al. 2022
EPE9	11	Hap35	Epe	Netherlands	52.3287	6.00352	OM892513	Palandacic et al. 2022
FBPIS507-11	11	Hap35	Schwarzer-Regen	Germany	48.9675	13.1208		Sternberg et al. 2025
HQ960469	11	Hap35	Sedliste, Svratka River	Czech Republic	49.657	16.224	HQ960469	Mendel et al. 2012
HQ960470	11	Hap35	Sedliste, Svratka River	Czech Republic	49.657	16.224	HQ960470	Mendel et al. 2012
HQ960471	11	Hap35	Sedliste, Svratka River	Czech Republic	49.657	16.224	HQ960471	Mendel et al. 2012
HQ960606	11	Hap35	Jimramov, Svratka River	Czech Republic	49.633	16.225	HQ960606	Mendel et al. 2012
HQ960952	11	Hap35	Libčany, Liboc River	Czech Republic	50.325	13.486	HQ960952	Mendel et al. 2012
HQ960953	11	Hap35	Libčany, Liboc River	Czech Republic	50.325	13.486	HQ960953	Mendel et al. 2012
HQ961030	11	Hap35	Svatava, Svatava River	Czech Republic	50.192	12.626	HQ961030	Mendel et al. 2012
KM286877	11	Hap35	Schmittlotheim, Eder	Germany	51.1559	8.90006	KM286877	Knebelsberger et al. 2015
ZFMK-TIS-66633	11	Hap35	Emmer	Germany	51.948363	9.241943	PQ556799	Sternberg et al. 2025
ZFMK-TIS-66636	11	Hap35	Emmer	Germany	51.948363	9.241943	PQ556826	Sternberg et al. 2025
ZFMK-TIS-66638	11	Hap35	Emmer	Germany	51.948363	9.241943	PQ556822	Sternberg et al. 2025
AIST1	11	Hap35	Aist, Schwertberg	Austria	48.263676	14.579428
AIST3	11	Hap35	Aist, Schwertberg	Austria	48.263676	14.579428
AIST5	11	Hap35	Aist, Schwertberg	Austria	48.263676	14.579428
MUE2	11	Hap35	Große Mühl, Ulrichsberg	Austria	48.669385	13.912805
AIST2	11	Hap36	Aist, Schwertberg	Austria	48.263676	14.579428
FBPIS500-11	11	Hap39	Selbitz	Germany	50.3607	11.6905		Sternberg et al. 2025
FBPIS501-11	11	Hap39	Selbitz	Germany	50.3607	11.6905		Sternberg et al. 2025
HQ960477	11	Hap39	Horni Vltavice, Vltava River	Czech Republic	48.953	13.757	HQ960477	Mendel et al. 2012
HQ960697	11	Hap39	Prepere, Jizera River	Czech Republic	50.581	15.113	HQ960697	Mendel et al. 2012
HQ960698	11	Hap39	Prepere, Jizera River	Czech Republic	50.581	15.113	HQ960698	Mendel et al. 2012
HQ960699	11	Hap39	Tynište nad Orlici, Nahon Alba River	Czech Republic	50.161	16.064	HQ960699	Mendel et al. 2012
HQ960970	11	Hap39	Boc, Ohre River	Czech Republic	50.33	13.532	HQ960970	Mendel et al. 2012
KM286880	11	Hap39	Schmittlotheim, Eder	Germany	51.1559	8.90006	KM286880	Knebelsberger et al. 2015
MG806861	11	Hap39	Vazovecky potok River, Jizera River, Elbe Drainage, North Sea slope, Czech Republic.		50.6197	15.1651	MG806861	Schonhuth et al. 2018
ZFMK-TIS-66631	11	Hap39	Emmer	Germany	51.948363	9.241943	PQ556801	Sternberg et al. 2025
ZFMK-TIS-80549	11	Hap39	Sieg	Germany	50.777025	7.321252	PQ556457	Sternberg et al. 2025
MUE3	11	Hap39	Große Mühl, Ulrichsberg	Austria	48.669385	13.912805
MUE5	11	Hap39	Große Mühl, Ulrichsberg	Austria	48.669385	13.912805
box4C7_Elbe_Struha_Struha	11	Hap39	Struha	Czech Republic				Sternberg et al. 2025
MUE6	11	Hap45	Große Mühl, Ulrichsberg	Austria	48.669385	13.912805
AGG12	12	Hap48	Lohmar, Auelsbach creek	Germany	50,839595795	7,202482224	MF407779	Palandacic et al. 2017
CH17	12	Hap48	Conches, Seymaz River à la hauteur du pont vers la collège Claparède, affluent de l'Arve, kraj : Conches, La Seymaz je recica, pod mostom nasproti tega kolidza, pritok reke L´Arve	Switzerland	46,189324	6.18617	MF407780	Palandacic et al. 2017
CH31	12	Hap48	Conches, Seymaz River à la hauteur du pont vers la collège Claparède, affluent de l'Arve, kraj : Conches, La Seymaz je recica, pod mostom nasproti tega kolidza, pritok reke L´Arve	Switzerland	46,189324	6.18617	MF407781	Palandacic et al. 2017
FFFtag12454	12	Hap48	Vannon, Brotte-les-Ray	France	47.604 N	5.735 E	MT975728	Denys et al. 2020
FFFtag4416	12	Hap48	Orain, Saint-Baraing	France	46.988 N	5.447 E	MT975792	Denys et al. 2020
FFFtag4445	12	Hap48	Tech, Reynes	France	42.495 N	2.721 E	MT975797	Denys et al. 2020
GOUD1	12	Hap48	Goudargues, Ceze River	France	44,215185	4,472345	MF407785	Palandacic et al. 2017
GOUD2	12	Hap48	Goudargues, Ceze River	France	44,215185	4,472345	MF407786	Palandacic et al. 2017
KM286838	12	Hap48	Niederpleis, Pleisbach Stream	Germany	50.7764	7.21411	KM286838	Knebelsberger et al. 2015
KM286839	12	Hap48	Niederpleis, Pleisbach Stream	Germany	50.7764	7.21411	KM286839	Knebelsberger et al. 2015
KM286867	12	Hap48	Wahtberg, Rhein River	Germany	50.6229	7.1219	KM286867	Knebelsberger et al. 2015
KM286955	12	Hap48	Hennef, Sieg River	Germany	50.782	7.30857	KM286955	Knebelsberger et al. 2015
MG806863	12	Hap48	Tech River at Ortafa, Tech Drainage, Mediterranean Sea slope, France.		42.5764	2.93566	MG806863	Schonhuth et al. 2018
Santis_ARP_2	12	Hap48	Arpon	Italy	45.197778	6.966667	MK984815	De Santis et al. 2020
Santis_ARP_3	12	Hap48	Arpon	Italy	45.197778	6.966667	MK984815	De Santis et al. 2020
Santis_ARP_4	12	Hap48	Arpon	Italy	45.197778	6.966667	MK984815	De Santis et al. 2020
Santis_ARP_5	12	Hap48	Arpon	Italy	45.197778	6.966667	MK984815	De Santis et al. 2020
Santis_ARP_6	12	Hap48	Arpon	Italy	45.197778	6.966667	MK984815	De Santis et al. 2020
Santis_ARP_7	12	Hap48	Arpon	Italy	45.197778	6.966667	MK984815	De Santis et al. 2020
Santis_CER_1	12	Hap48	Ceresole	Italy	45.435	7.219722	MK984815	De Santis et al. 2020
Santis_CER_2	12	Hap48	Ceresole	Italy	45.435	7.219722	MK984815	De Santis et al. 2020
Santis_CER_3	12	Hap48	Ceresole	Italy	45.435	7.219722	MK984815	De Santis et al. 2020
Santis_CER_4	12	Hap48	Ceresole	Italy	45.435	7.219722	MK984815	De Santis et al. 2020
Santis_CER_5	12	Hap48	Ceresole	Italy	45.435	7.219722	MK984815	De Santis et al. 2020
Santis_ISC_10	12	Hap48	Ischiator	Italy	44.281111	7.017778	MT385940	De Santis et al. 2020
Santis_ISC_11	12	Hap48	Ischiator	Italy	44.281111	7.017778	MT385940	De Santis et al. 2020
Santis_MAD_4	12	Hap48	Maddalena	Italy	44.417222	6.904167	MK984815	De Santis et al. 2020
ZFMK-TIS-64931	12	Hap48	Agger	Germany	50.8918972	7.2520306	PQ556632	Sternberg et al. 2025
ZFMK-TIS-65187	12	Hap48	Hanfbach	Germany	50.766205	7.300065	PQ556395	Sternberg et al. 2025
ZFMK-TIS-65217	12	Hap48	Sülz	Germany	50.89784	7.189794	PQ556443	Sternberg et al. 2025
ZFMK-TIS-65413	12	Hap48	Agger	Germany	50.8918972	7.2520306	PQ557099	Sternberg et al. 2025
ZFMK-TIS-65480	12	Hap48	Agger	Germany	50.8918972	7.2520306	PQ556929	Sternberg et al. 2025
ZFMK-TIS-65497	12	Hap48	Agger	Germany	50.8918972	7.2520306	PQ556935	Sternberg et al. 2025
ZFMK-TIS-66029	12	Hap48	Naafbach	Germany	50.8682169	7.275405	PQ557085	Sternberg et al. 2025
ZFMK-TIS-66040	12	Hap48	Naafbach	Germany	50.8682169	7.275405	PQ556956	Sternberg et al. 2025
ZFMK-TIS-66089	12	Hap48	Agger	Germany	50.841358	7.201399	PQ556946	Sternberg et al. 2025
ZFMK-TIS-66096	12	Hap48	Agger	Germany	50.841358	7.201399	PQ556945	Sternberg et al. 2025
ZFMK-TIS-66102	12	Hap48	Agger	Germany	50.841358	7.201399	PQ556971	Sternberg et al. 2025
ZFMK-TIS-66134	12	Hap48	Sülz	Germany	50.89784	7.189794	PQ557081	Sternberg et al. 2025
ZFMK-TIS-66154	12	Hap48	Sülz	Germany	50.89784	7.189794	PQ556963	Sternberg et al. 2025
ZFMK-TIS-66178	12	Hap48	Sülz	Germany	50.995836	7.268526	PQ556554	Sternberg et al. 2025
ZFMK-TIS-66471	12	Hap48	Ferndorfbach	Germany	50.925695	8.013613	PQ556846	Sternberg et al. 2025
ZFMK-TIS-66605	12	Hap48	Lauterbach	Germany	50.746864	7.221712	PQ556806	Sternberg et al. 2025
ZFMK-TIS-80038	12	Hap48	Ouche	France	47.31489	4.858804	PQ556813	Sternberg et al. 2025
ZFMK-TIS-80058	12	Hap48	Vannon	France	47.605194	5.734462	PQ556821	Sternberg et al. 2025
ZFMK-TIS-80059	12	Hap48	Vannon	France	47.605194	5.734462	PQ556818	Sternberg et al. 2025
ZFMK-TIS-80060	12	Hap48	Vannon	France	47.605194	5.734462	PQ556819	Sternberg et al. 2025
ZFMK-TIS-80100	12	Hap48	Linotte	France	47.445515	6.203389	PQ556913	Sternberg et al. 2025
ZFMK-TIS-80101	12	Hap48	Linotte	France	47.445515	6.203389	PQ556912	Sternberg et al. 2025
ZFMK-TIS-80547	12	Hap48	Bröl	Germany	50.786032	7.31597	PQ556455	Sternberg et al. 2025
SCHA2	12	Hap48	Institut Scharfling für wiederbelebung	Austria	47.801423	13.386909
Santis_CAN_12	12	Hap48	Nero (Canosio)	Italy	45.197778	6.966667	MK984815	De Santis et al. 2020
LANG3	1a	Hap91	Langkampfen, Inn	Austria	47.5379	12.1108	MN816088	Palandacic et al. 2020
TE01	1a	Hap91	Telfes im Stubaital, Speicherteich Waxeck	Austria	47.156640	11.314201

## Sheet: eDNA Sampling locations
Sampling locations for eDNA samples that were analyzed via metabarcoding and accessions of the corresponding sequencing files (uploaded to the Sequence Read Archive - BioProject ID: PRJNA1337452). (CLAIMES = Climate response of Alpine lakes: resistance variability and management consequences for ecosystem services; Eco-AlpsWater = Innovative Ecological Assessment and Water Management Strategy for…
Water body	Sampling year	SRA Biosample- accession	Project	Phoxinus detection	Y	X
Antholzer See	2019	SAMN52297369	CLAIMES	yes	46.884681	12.165037
Antholzer See	2020	SAMN52297370	CLAIMES	yes	46.884681	12.165037
Elendbergsee	2020	SAMN52297371	CLAIMES	yes	47.282665	13.738438
Fischersee	2020	SAMN52297372	CLAIMES	no	46.749215	10.716419
Huettensee	2019	SAMN52297373	CLAIMES	yes	47.358324	13.816918
Huettensee	2020	SAMN52297374	CLAIMES	yes	47.358324	13.816918
Kapuzinersee	2019	SAMN52297375	CLAIMES	no	47.295938	13.807956
Kapuzinersee	2020	SAMN52297376	CLAIMES	no	47.295938	13.807956
Langsee	2019	SAMN52297377	CLAIMES	no	46.729541	11.083627
Langsee	2020	SAMN52297378	CLAIMES	no	46.729541	11.083627
Landauersee	2019	SAMN52297379	CLAIMES	yes	47.304244	13.665184
Landauersee	2020	SAMN52297380	CLAIMES	yes	47.304244	13.665184
Oberer Giglachsee	2019	SAMN52297381	CLAIMES	yes	47.279253	13.643171
Oberer Giglachsee	2020	SAMN52297382	CLAIMES	yes	47.279253	13.643171
Obersee	2019	SAMN52297383	CLAIMES	no	47.350548	13.817627
Oberer Saldursee	2020	SAMN52297384	CLAIMES	no	46.748500	10.719017
Pfannsee	2020	SAMN52297385	CLAIMES	yes	47.349595	13.806284
Pragser Wildsee	2019	SAMN52297386	CLAIMES	yes	46.694578	12.085499
Pragser Wildsee	2020	SAMN52297387	CLAIMES	yes	46.694578	12.085499
Rauhenbergsee	2019	SAMN52297388	CLAIMES	no	47.294503	13.789069
Schoenalmsee	2019	SAMN52297389	CLAIMES	yes	47.224806	13.601241
Tiefenbachsee	2019	SAMN52297390	CLAIMES	yes	47.239825	13.605616
Tiefenbachsee	2020	SAMN52297391	CLAIMES	no	47.239825	13.605616
Twenger Almsee	2019	SAMN52297392	CLAIMES	yes	47.220342	13.601101
Twenger Almsee	2020	SAMN52297393	CLAIMES	yes	47.220342	13.601101
Unterer Giglachsee	2019	SAMN52297394	CLAIMES	yes	47.282717	13.648557
Unterer Giglachsee	2020	SAMN52297395	CLAIMES	yes	47.282717	13.648557
Unterer Wirpitschsee	2019	SAMN52297396	CLAIMES	yes	47.234741	13.609887
Unterer Wirpitschsee	2020	SAMN52297397	CLAIMES	yes	47.234741	13.609887
Unterer Klaffersee	2019	SAMN52297398	CLAIMES	no	47.299910	13.792364
Oberer Klaffersee	2019	SAMN52297399	CLAIMES	no	47.291956	13.800854
Salzach 1	2019	SAMN52297400	Eco-Alps	yes	47.939735	12.938268
Salzach 2	2019	SAMN52297401	Eco-Alps	no	47.939732	12.939421
Salzach 3	2019	SAMN52297402	Eco-Alps	no	47.941868	12.935243
Salzach 4	2019	SAMN52297403	Eco-Alps	no	47.941943	12.934772
Salzach 5	2019	SAMN52297404	Eco-Alps	yes	47.942034	12.934291
Salzach 6	2019	SAMN52297405	Eco-Alps	no	47.938905	12.929151
Salzach 7	2019	SAMN52297406	Eco-Alps	no	47.939687	12.928854
Mondsee 1	2019	SAMN52297407	Eco-Alps	yes	47.801430	13.438559
Mondsee 2	2019	SAMN52297408	Eco-Alps	yes	47.803200	13.384260
Mondsee 3	2019	SAMN52297409	Eco-Alps	yes	47.803200	13.384261
Mondsee 4	2019	SAMN52297410	Eco-Alps	no	47.801290	13.391240
Faaker See 1	2019	SAMN52297411	Eco-Alps	no	46.569023	13.926564
Faaker See 2	2019	SAMN52297412	Eco-Alps	no	46.575973	13.922821
Faaker See 3	2019	SAMN52297413	Eco-Alps	no	46.584087	13.920782
Lafnitz	2020	SAMN52297414	Other	no	47.312325	16.059470
Lafnitz	2020	SAMN52297415	Other	yes	47.312325	16.059470
Steyr	2019	SAMN52297416	Eco-Alps	no	47.744681	14.166962
Steyr	2019	SAMN52297417	Eco-Alps	no	47.744695	14.167077
Steyr	2019	SAMN52297418	Eco-Alps	no	47.744702	14.167206
Double Lake	2021	SAMN52297419	Other	yes	46.316804	13.779425

## Sheet: complete mitochondrial genomes
LAB ID	Species accoridng to mitochondrial DANN	Genetic lineage sensu Palandacic et al. 2020	Locality	Stream	Y	X	Country	Genbank COI	Genbank complete mtg	Voucher specimen
ADM6	Phoxinus csikii	5b	Admont, Enns	Danube	47.5811	14.462	Austria	MN816120	PX873029	NMW-98924
AP009309	Phoxinus lumaireul	1a	Asolo	River Museno	45.81	11.91	Italy	/	AP009309
BLOS25	Phoxinus lumaireul	1c	Bloscica		45.7935	14.4935	Slovenia	ON459800	PX873030
CERE1 (CRE1)	Phoxinus septimaniae	12	Ceresole Reale, Ceresole Lake	Orco Stream-Po	45.435	7.21972	Italy	MF407782	PX873031
DON2	Phoxinus phoxinus	10	Donrath- Heppenberg	Agger	50.8609	7.22912	Germany	OM892498	PX873032
EPE2	Phoxinus cf. morella	11	Epe	Verloren Beek & Klaarbeek	52.3287	6.00352	Netherlands	OM892506	PX873033
HOTE7	Phoxinus lumaireul	1a	Stream Hotenjka, village Hotedrscica		45.9306	14.1438	Slovenia	ON459892	PX873034
ISCI1	Phoxinus lumaireul	1c	Iscica (Izica)	Ljubljanica	45.9575	14.5347	Slovenia	ON459909	PX873035
KEME1 (KEM1)	Phoxinus marsilii	9a	Kemence Patak	Ipoly (Ipel) - Danube	47.9901	18.9179	Hungary	MF407962	PX873036
LOZN1	Phoxinus lumaireul	1c	Petrovče, Ložnica River	Koprivnica - Savinja–Sava–Danube	46.2511	15.2078	Slovenia	ON460002	PX873037
MRZL29	Phoxinus lumaireul	1a	Stream Mrzlek, confluence to River Reka, village Ribnica		45.6323	14.1562	Slovenia	ON460076	PX873038
NANO6	Phoxinus lumaireul	1a	Confluence of streams Globoscak and Zabovec – where they become river Nanoscica		45.7564	14.0813	Slovenia	ON460119	PX873039
SCA2	Phoxinus lumaireul	1d	Radvenci, Ščavnica River	Mura–Drava–Danube	46,628706	15,941585	Slovenia	MF407936	PX873040
ZABL3	Phoxinus lumaireul	1a	Zablje, Vipava	Vipava	45.8732	13.8486	Slovenia	ON460247	PX873041

## Sheet: All 12S RNA seq. used
All 12S RNA sequences used for phylogenetic reconstruction - neighbor-joining (NJ) phylogenetic tree reconstruction in MEGA 6.0 using maximum composite likelihood and 500 bootstraps
Black: Assignation corresponding to the ID in the GenBank
Green: Samples analysed in this study, assiged in this study using 12S analysis (eDNA metabarcoding)
Red: GenBank sequences, assigned in this study using 12S analysis
Blue: Complete mitochondrial genomes assembled in this study
Name	Our identification according to 176 bp of 12S	Genbank no.	Locality	Y	X	Reference	doi	sequence
1a_Antholzersee_Italy	lumaireul 1a or 1c					this study		CACCGCGGTTAAACGAGAGGCCCTAGTTAATGATTGACGGCGTAAAGGGTGGTTAGGGGGTGTAATATAATAAAGCCGAATGGCCCTTTGGCTGTCATACGCTTCTAGGTGCCCGAAGCCCAATATACGAAAGTAGCTTTAAGAAAGTCCACCTGACGCCACGAAAGCTGAGAAA
1a_Pragser	lumaireul 1a or 1c					this study		CACCGCGGTTAAACGAGAGGCCCTAGTTAATGATTGACGGCGTAAAGGGTGGTTAGGGGGTGTAATATAATAAAGCCGAATGGCCCTTTGGCTGTCATACGCTTCTAGGTGCCCGAAGCCCAATATACGAAAGTAGCTTTAAGAAAGTCCACCTGACGCCACGAAAGCTGAGAAA
1d_Huettensee	lumaireul 1d					this study		CACCGCGGTTAAACGAGAGGCCCTAGTTAATGATTGACGGCGTAAAGGGTGGTTAGGGGGTGTAATATAATAAAGCCGAATGGCCCTTTGGCTGTCATACGCTTCTAGGTGCCCGAAGCCCAACATACGAAAGTAGCTTTAAAAAAGTCCACCTGACGCCACGAAAGCTGAGAAA
1d_Landauersee	lumaireul 1d					this study		CACCGCGGTTAAACGAGAGGCCCTAGTTAATGATTGACGGCGTAAAGGGTGGTTAGGGGGTGTAATATAATAAAGCCGAATGGCCCTTTGGCTGTCATACGCTTCTAGGTGCCCGAAGCCCAACATACGAAAGTAGCTTTAAAAAAGTCCACCTGACGCCACGAAAGCTGAGAAA
1d_Oberer_Giglachsee	lumaireul 1d					this study		CACCGCGGTTAAACGAGAGGCCCTAGTTAATGATTGACGGCGTAAAGGGTGGTTAGGGGGTGTAATATAATAAAGCCGAATGGCCCTTTGGCTGTCATACGCTTCTAGGTGCCCGAAGCCCAACATACGAAAGTAGCTTTAAAAAAGTCCACCTGACGCCACGAAAGCTGAGAAA
1d_Pfannsee	lumaireul 1d					this study		CACCGCGGTTAAACGAGAGGCCCTAGTTAATGATTGACGGCGTAAAGGGTGGTTAGGGGGTGTAATATAATAAAGCCGAATGGCCCTTTGGCTGTCATACGCTTCTAGGTGCCCGAAGCCCAACATACGAAAGTAGCTTTAAAAAAGTCCACCTGACGCCACGAAAGCTGAGAAA
1d_Schnalmsee	lumaireul 1d					this study		CACCGCGGTTAAACGAGAGGCCCTAGTTAATGATTGACGGCGTAAAGGGTGGTTAGGGGGTGTAATATAATAAAGCCGAATGGCCCTTTGGCTGTCATACGCTTCTAGGTGCCCGAAGCCCAACATACGAAAGTAGCTTTAAAAAAGTCCACCTGACGCCACGAAAGCTGAGAAA
1d_Twenger_Almsee	lumaireul 1d					this study		CACCGCGGTTAAACGAGAGGCCCTAGTTAATGATTGACGGCGTAAAGGGTGGTTAGGGGGTGTAATATAATAAAGCCGAATGGCCCTTTGGCTGTCATACGCTTCTAGGTGCCCGAAGCCCAACATACGAAAGTAGCTTTAAAAAAGTCCACCTGACGCCACGAAAGCTGAGAAA
1d_Unterer_Giglachsee	lumaireul 1d					this study		CACCGCGGTTAAACGAGAGGCCCTAGTTAATGATTGACGGCGTAAAGGGTGGTTAGGGGGTGTAATATAATAAAGCCGAATGGCCCTTTGGCTGTCATACGCTTCTAGGTGCCCGAAGCCCAACATACGAAAGTAGCTTTAAAAAAGTCCACCTGACGCCACGAAAGCTGAGAAA
1d_Unterer_Wirpitschsee	lumaireul 1d					this study		CACCGCGGTTAAACGAGAGGCCCTAGTTAATGATTGACGGCGTAAAGGGTGGTTAGGGGGTGTAATATAATAAAGCCGAATGGCCCTTTGGCTGTCATACGCTTCTAGGTGCCCGAAGCCCAACATACGAAAGTAGCTTTAAAAAAGTCCACCTGACGCCACGAAAGCTGAGAAA
5b_Antholzersee_Italy	csikii 5b					this study		CACCGCGGTTAAACGAGAGGCCCTAGTTAATAATTGACGGCGTAAAGGGTGGTTAGGGGGTGTAATGTAATAAAGCCGAATGGCCCTTTGGCTGTCATACGCTTCTAGGTGTCCGAAGCCCAACATACGAAAGTAGCTTTAAGAAAGTCCACCTGACGCCACGAAAACTGAGAAA
5b_Landauersee	csikii 5b					this study		CACCGCGGTTAAACGAGAGGCCCTAGTTAATAATTGACGGCGTAAAGGGTGGTTAGGGGGTGTAATGTAATAAAGCCGAATGGCCCTTTGGCTGTCATACGCTTCTAGGTGTCCGAAGCCCAACATACGAAAGTAGCTTTAAGAAAGTCCACCTGACGCCACGAAAACTGAGAAA
5b_Mondsee	csikii 5b					this study		CACCGCGGTTAAACGAGAGGCCCTAGTTAATAATTGACGGCGTAAAGGGTGGTTAGGGGGTGTAATGTAATAAAGCCGAATGGCCCTTTGGCTGTCATACGCTTCTAGGTGTCCGAAGCCCAACATACGAAAGTAGCTTTAAGAAAGTCCACCTGACGCCACGAAAACTAAGAAA
5b_Oberer_Giglachsee	csikii 5b					this study		CACCGCGGTTAAACGAGAGGCCCTAGTTAATAATTGACGGCGTAAAGGGTGGTTAGGGGGTGTAATGTAATAAAGCCGAATGGCCCTTTGGCTGTCATACGCTTCTAGGTGTCCGAAGCCCAACATACGAAAGTAGCTTTAAGAAAGTCCACCTGACGCCACGAAAACTGAGAAA
5b_Pragser	csikii 5b					this study		CACCGCGGTTAAACGAGAGGCCCTAGTTAATAATTGACGGCGTAAAGGGTGGTTAGGGGGTGTAATGTAATAAAGCCGAATGGCCCTTTGGCTGTCATACGCTTCTAGGTGTCCGAAGCCCAACATACGAAAGTAGCTTTAAGAAAGTCCACCTGACGCCACGAAAACTGAGAAA
5b_Salzach	csikii 5b					this study		CACCGCGGTTAAACGAGAGGCCCTAGTTAATAATTGACGGCGTAAAGGGTGGTTAGGGGGTGTAATGTAATAAAGCCGAATGGCCCTTTGGCTGTCATACGCTTCTAGGTGTCCGAAGCCCAACATACGAAAGTAGCTTTAAGAAAGTCCACCTGACGCCACGAAAACTGAGAAA
5b_Unterer_Giglachsee	csikii 5b					this study		CACCGCGGTTAAACGAGAGGCCCTAGTTAATAATTGACGGCGTAAAGGGTGGTTAGGGGGTGTAATGTAATAAAGCCGAATGGCCCTTTGGCTGTCATACGCTTCTAGGTGTCCGAAGCCCAACATACGAAAGTAGCTTTAAGAAAGTCCACCTGACGCCACGAAAACTGAGAAA
5b_Unterer_Wirpitschsee	csikii 5b					this study		CACCGCGGTTAAACGAGAGGCCCTAGTTAATAATTGACGGCGTAAAGGGTGGTTAGGGGGTGTAATGTAATAAAGCCGAATGGCCCTTTGGCTGTCATACGCTTCTAGGTGTCCGAAGCCCAACATACGAAAGTAGCTTTAAGAAAGTCCACCTGACGCCACGAAAACTGAGAAA
AB671170_P_phoxinus	Asian Phoxinus; same as NC_023802	AB671170	China: Xinjiang	48.04	86.20	Xie,P., Ao,M., Liu,C., Zhang,Z., Zhang,Y., Niu,J., Karjan,A. and Ma,X; The complete mitochondrial genome of Phoxinus phoxinus ujmonensis (Cypriniformes: Cyprinidae); Mitochondrial DNA A DNA Mapp Seq Anal. 2016;27(1):212-3.	10.3109/19401736.2014.880893	CACCGCGGTTAAACGAGAGGCCCTAGTTGATGATTGACGGCGTAAAGGGTGGTTAGGGGGTGTAATGTAATAAAGCCGAATGGCCCCTTGGCTGTCATACGCTTCTGGGTGTCCGAAGTCCAACATACGAAAGTAGCTTTAAAAGAGTCCACCTGACGCCACGAAAGCTGAGAAA
ADM6_5b	csikii 5b		this study			this study		CACCGCGGTTAAACGAGAGGCCCTAGTTAATAATTGACGGCGTAAAGGGTGGTTAGGGGGTGTAATGTAATAAAGCCGAATGGCCCTTTGGCTGTCATACGCTTCTAGGTGTCCGAAGCCCAACATACGAAAGTAGCTTTAAGAAAGTCCACCTGACGCCACGAAAACTGAGAAA
AP009309	lumaireul 1a or 1c; same as NC_020358	AP009309	Italy: Asolo, River Museno	45.81	11.91	Imoto,J.M., Saitoh,K., Sasaki,T., Yonezawa,T., Adachi,J., Kartavtsev,Y.P., Miya,M., Nishida,M. and Hanzawa,N.; Phylogeny and biogeography of highly diverged freshwater fish species (Leuciscinae, Cyprinidae, Teleostei) inferred from mitochondrial genome analysis; Gene 514 (2), 112-124 (2013)	https://doi.org/10.1016/j.gene.2012.10.019	CACCGCGGTTAAACGAGAGGCCCTAGTTAATGATTGACGGCGTAAAGGGTGGTTAGGGGGTGTAATATAATAAAGCCGAATGGCCCTTTGGCTGTCATACGCTTCTAGGTGCCCGAAGCCCAGTATACGAAAGTAGCTTTAAGAAAGTCCACCTGACGCCACGAAAGCTGAGAAA
AP011272_P_phoxinus	Asian Phoxinus	AP011272	no data			Miya,M.; Whole mitochondrial genome sequences in Cypriniformes	unpublished	CACCGCGGTTAAACGAGAGGCCCTAGTTGATGATTGACGGCGTAAAGGGTGGTTAGGGGATGTGGTATAATAAAGCCGAATGGCCCTTTGGCTGTCATACGCTTCTGGGTGTCCGAAGCCCAACATACGAAAGTAGCTTTAAAAGAGTCCACCTGACGCCACGAAAGCTGAGAAA
BLOS25_1c	lumaireul 1c					this study		CACCGCGGTTAAACGAGAGGCCCTAGTTAATGATTGACGGCGTAAAGGGTGGTTAGGGGTTGTAATATAATAAAGCCGAATGGCCCTTTGGCTGTCATACGCTTCTAGGTGCCCGAAGCCCAACATACGAAAGTAGCTTTAAGAAAGTCCACCTGACGCCACGAAAGCTGAGAAA
CERE1_12	septimaniae 12					this study		CACCGCGGTTAAACGAGAGGCCCTAGTTGATGATTGACGGCGTAAAGGGTGGTTAGGGAGTGTAGTATAATAAAGCCGAATGGCCCTTTGGCTGTCATACGCTTCTAGGTGTCCGAAGCCCAACATACGAAAGTAGCTTTAAAATAGTTCACCTGACCCCACGAAAGCTGAGAAA
DON2_10	phoxinus 10					this study		CACCGCGGTTAAACGAGAGGCCCTAGTTGATGATTGACGGCGTAAAGGGTGGTTAGGGGGTGTAATATAATAAAGCCGAATGGCCCTTTGGCTGTCATACGCTTCTAGGTGTCCGAAGCCCAACATACGAAAGTAGCTTTAAAAGAGTCCACCTGACGCCACGAAAGCTGAGAAA
EPE2_11	cf. morella 11					this study		CACCGCGGTTAAACGAGAGGCCCTAGTTGATGATTGACGGCGTAAAGGGTGGTTAGGGGGTGGAATATAATAAAGCCGAATGGCCCTTTGGCTGTCATACGCTTCTAGGTGTCCGAAGCCCAACATACGAAAGTAGCTTTAGAAGGGTCCACCTGACGCCACGAAAGCTGAGAAA
HOTE7_1a	lumaireul 1a					this study		CACCGCGGTTAAACGAGAGGCCCTAGTTAATGATTGACGGCGTAAAGGGTGGTTAGGGGGTGTAATATAATAAAGCCGAATGGCCCTTTGGCTGTCATACGCTTCTAGGTGCCCGAAGCCCAACATACGAAAGTAGCTTTAAGAAAGTCCACCTGACGCCACGAAAGCTGAGAAA
ISCI1_1c	lumaireul 1a					this study		CACCGCGGTTAAACGAGAGGCCCTAGTTAATGATTGACGGCGTAAAGGGTGGTTAGGGGGTGTAATATAATAAAGCCGAATGGCCCTTTGGCTGTCATACGCTTCTAGGTGCCCGAAGCCCAACATACGAAAGTAGCTTTAAGAAAGTCCACCTGACGCCACGAAAGCTGAGAAA
KC992395_P_phoxinus_tumensis	Asian Phoxinus	KC992395	China: Tumen River basin, Lanjiatangzihe			Xu,W., Chen,A., Xia,R. and Fu,C.; Complete mitochondrial genome of Phoxinus tumensis (Cypriniformes: Cyprinidae); Mitochondrial DNA 25 (5), 368-369 (2014)	10.3109/19401736.2013.803096	CACCGCGGTTAAACGAGAGGCCCTAGTTGATGATTGCCGGCGTAAAGGGTGGTTAGGGGGTGTAATGTAATAAAGCCGAATGGCCCTTTGGCTGTCATACGCTTCTAGGTGTCCGAAGCCCAACATACGAAAGTAGCTTTAAAAGAGTCCACCTGACGCCACGAAAGCTGAGAAA
KEME1_9a	marsilii 9a					this study		CACCGCGGTTAAACGAGAGGCCCTAGTTGATGATTGACGGCGTAAAGGGTGGTTAGGGGGTGTAGTGTAATAAAGCCGAATGGCCCTTTGGCTGTCATACGCTTCTAGGTGTCCGAAGCCCGATATACGAAAGTAGCTTTAAAAAAGTCCACCTGACGCCACGAAAGCTGAGAAA
LC146109_P_phoxinus_CBM_ZF_11658	Asian Phoxinus	LC146109	no data			Miya,M. and Sado,T.; reference data for MiFish metabarcoding analysis	unpublished	CACCGCGGTTAAACGAGAGGCCCTAGTTGATGATTGACGGCGTAAAGGGTGGTTAGGGGATGTGGTATAATAAAGCCGAATGGCCCTTTGGCTGTCATACGCTTCTGGGTGTCCGAAGCCCAACATACGAAAGTAGCTTTAAAAGAGTCCACCTGACGCCACGAAAGCTGAGAAA
LC146110_P_phoxinus_CBM_ZF_13757	csikii 5b	LC146110	no data			Miya,M. and Sado,T.; reference data for MiFish metabarcoding analysis	unpublished	CACCGCGGTTAAACGAGAGGCCCTAGTTAATAATTGACGGCGTAAAGGGTGGTTAGGGGGTGTAATGTAATAAAGCCGAATGGCCCTTTGGCTGTCATACGCTTCTAGGTGTCCGAAGCCCAACATACGAAAGTAGCTTTAAGAAAGTCCACCTGACGCCACGAAAACTGAGAAA
LC193318_Phoxinu_sp_UAIC_14401.01	Asian Phoxinus	LC193318	no data			Miya,M. and Sado,T.; reference data for MiFish metabarcoding analysis	unpublished	CACCGCGGTTAAACGAGAGGCCCCAGTTGATGATTGACGGCGTAAAGGGTGGTTAGGGGGTGTAATGTAATAAAGCCGAATGGCCCTTTGGCTGTCATACGCTTCTAGGTGTCCGAAGCCCAACATACGAAAGTAGCTTTAAAAGAGTCCACCTGACGCCACGAAAGCTGAGAAA
LOZN1_1c	lumaireul 1c					this study		CACCGCGGTTAAACGAGAGGCCCTAGTTAATGATTGACGGCGTAAAGGGTGGTTAGGGGGTGTAATATAATAAAGCCGAATGGCCCTTTGGCTGTCATACGCTTCTAGGTGCCCGAAGCCCAACATACGAAAGTAGCTTTAAGAAAGTCCACCTGACGCCACGAAAGCTGAGAAA
MK227442_P_phoxinus_DD	Asian Phoxinus	MK227442	probably Korea			Lee,Y.J., Cha,S.H., An,J. and Suk,H.Y.; The complete mitochondrial genome information of Phoxinus phoxinus (Cypriniformes: Cyprinidae) on the Korean Peninsula and the phylogenetic implication; Mitochondrial DNA B Resour 4 (2), 3844-3845 (2019)	10.1080/23802359.2019.1687021	CACCGCGGTTAAACGAGAGGCCCTAGTTGATGATTGACGGCGTAAAGGGTGGTTAGGGGATGTGGTATAATAAAGCCGAATGGCCCTTTGGCTGTCATACGCTTCTGGGTGTCCGAAGCCCAACATACGAAAGTAGCTTTAAAAGAGTCCACCTGACGCCACGAAAGCTGAGAAA
MK227443_P_phoxinus_OS	Asian Phoxinus	MK227443	probably Korea			Lee,Y.J., Cha,S.H., An,J. and Suk,H.Y.; The complete mitochondrial genome information of Phoxinus phoxinus (Cypriniformes: Cyprinidae) on the Korean Peninsula and the phylogenetic implication; Mitochondrial DNA B Resour 4 (2), 3844-3845 (2019)	10.1080/23802359.2019.1687021	CACCGCGGTTAAACGAGAGGCCCTAGTTGATGATTGACGGCGTAAAGGGTGGTTAGGGGATGTAATATAATAAAGCCGAATGGCCCTTTGGCTGTCATACGCTTCTGGGTGTCCGAAGCCCAACATACGAAAGTAGCTTTAAAAGAGTCCACCTGACGCCACGAAAGCTGAGAAA
MRZL29_1a	lumaireul 1a					this study		CACCGCGGTTAAACGAGAGGCCCTAGTTAATGATTGACGGCGTAAAGGGTGGTTAGGGGGTGTAATATAATAAAGCCGAATGGCCCTTTGGCTGTCATACGCTTCTAGGTGCCCGAAGCCCAACATACGAAAGTAGCTTTAAGAAAGTCCACCTGACGCCACGAAAGCTGAGAAA
MT975345_Phoxinu_bigerri4092	bigerri 13	MT975345	France: Adour drainage, Adour, Tarbes	43.231	0.089	Denys,G.P., Dettai,A., Persat,H., Daszkiewicz,P., Hautecoeur,M. and Keith,P.; Revision of Phoxinus in France with the description of two new species (Teleostei, Leuciscidae); Cybium 2020, 44(3): 205-237.	https://doi.org/10.26028/cybium/2020-443-003	CACCGCGGTTAAACGAGAGGCCCTAGTTGATAATTGACGGCGTAAAGGGTGGTTAGGGGGTGTAATGTAATAAAGCCGAATGGCCCTTTGGCTGTCATACGCTTCTAGGTGTCCGAAGCCCAACATACGAAAGTAGCTTTAAAAGAGTCCACCTGACTCCACGAAAGCTGAGAAA
MT975346_P_septimaniae_10701	septimaniae 12	MT975346	France: Agly drainage, Boulzane, Saint-paul-de-fenouillet	42.806	2.483	Denys,G.P., Dettai,A., Persat,H., Daszkiewicz,P., Hautecoeur,M. and Keith,P.; Revision of Phoxinus in France with the description of two new species (Teleostei, Leuciscidae); Cybium 2020, 44(3): 205-237.	https://doi.org/10.26028/cybium/2020-443-003	CACCGCGGTTAAACGAGAGGCCCTAGTTGATGATTGACGGCGTAAAGGGTGGTTAGGGAGTGTGATATAATAAAGCCGAATGGCCCTTTGGCTGTCATACGCTTCTAGGTGTCCGAAGCCCAACATACGAAAGTAGCTTTAAAATAGTTCACCTGACGCCACGAAAGCTGAGAAA
MT975347_Phoxinu_sp_GPD-202010741	fayollarum 16	MT975347	France: Loire drainage, Allier, Saint-Haon	44.839	3.737	Denys,G.P., Dettai,A., Persat,H., Daszkiewicz,P., Hautecoeur,M. and Keith,P.; Revision of Phoxinus in France with the description of two new species (Teleostei, Leuciscidae); Cybium 2020, 44(3): 205-237.	https://doi.org/10.26028/cybium/2020-443-003	CACCGCGGTTAAACGAGAGGCCCTAGTTGATGATTGACGGCGTAAAGGGTGGTTAGGGGGTGTAATATAATAAAGCCGAATGGCCCTTTGGCTGTCATACGCTTCTAGGTGCCCGAAGCCCAACATACGAAAGTAGCTTTAAAAGAGTCCACCTGACGCCACGAAAGCTGAGAAA
MT975349_Phoxinu_sp_GPD-202010755	fayollarum 16	MT975349	France: Loire drainage, Sarthe, Moulin-le-Carbonel	48.386	0.035 W	Denys,G.P., Dettai,A., Persat,H., Daszkiewicz,P., Hautecoeur,M. and Keith,P.; Revision of Phoxinus in France with the description of two new species (Teleostei, Leuciscidae); Cybium 2020, 44(3): 205-237.	https://doi.org/10.26028/cybium/2020-443-003	CACCGCGGTTAAACGAGAGGCCCTAGTTGATGATTGACGGCGTAAAGGGTGGTTAGGGGGTGTAATATAATAAAGCCGAATGGCCCTTTGGCTGTCATACGCTTCTAGGTGCCCGAAGCCCAACATACGAAAGTAGCTTTAAAAGAGTCCACCTGACGCCACGAAAGCTGAGAAA
MT975350_Phoxinu_sp_GPD-202010781	dragarum 23	MT975350	France: Garonne drainage, Avance, Montpouillan	44.468	0.126	Denys,G.P., Dettai,A., Persat,H., Daszkiewicz,P., Hautecoeur,M. and Keith,P.; Revision of Phoxinus in France with the description of two new species (Teleostei, Leuciscidae); Cybium 2020, 44(3): 205-237.	https://doi.org/10.26028/cybium/2020-443-003	CACCGCGGTTAAACGAGAGGCCCTAGTTGATAATTGACGGCGTAAAGGGTGGTTAGGGGGTATATTATAATAAAGCCGAATGGCCCTTTGGCTGTCATACGCTTCTAGGTGTCCGAAGCCCAACATACGAAAGTAGCTTTAAAAGAGTCCACCTGACGCCACGAAACCTGAGAAA
MT975354_Phoxinu_sp_GPD-202012343	dragarum 23	MT975354	France: Garonne drainage, Vere, Cahuzac-sur-Vere	43.987	1.895	Denys,G.P., Dettai,A., Persat,H., Daszkiewicz,P., Hautecoeur,M. and Keith,P.; Revision of Phoxinus in France with the description of two new species (Teleostei, Leuciscidae); Cybium 2020, 44(3): 205-237.	https://doi.org/10.26028/cybium/2020-443-003	CACCGCGGTTAAACGAGAGGCCCTAGTTGATAATTGACGGCGTAAAGGGTGGTTAGGGGGTATATTATAATAAAGCCGAATGGCCCTTTGGCTGTCATACGCTTCTAGGTGTCCGAAGCCCAACATACGAAAGTAGCTTTAAAAGAGTCCACCTGACGCCACGAAACCTGAGAAA
MT975355_P_septimaniae_12344	septimaniae 12	MT975355	France: Aude drainage, Ilouvre, Babeau-Bouldoux	43.447	2.912	Denys,G.P., Dettai,A., Persat,H., Daszkiewicz,P., Hautecoeur,M. and Keith,P.; Revision of Phoxinus in France with the description of two new species (Teleostei, Leuciscidae); Cybium 2020, 44(3): 205-237.	https://doi.org/10.26028/cybium/2020-443-003	CACCGCGGTTAAACGAGAGGCCCTAGTTGATGATTGACGGCGTAAAGGGTGGTTAGGGAGTGTGATATAATAAAGCCGAATGGCCCTTTGGCTGTCATACGCTTCTAGGTGCCCGAAGCCCAACATACGAAAGTAGCTTTAAAATAGTTCACCTGACGCCACGAAAGCTGAGAAA
MT975356_P_septimaniae_12345	septimaniae 12	MT975356	France: Aude drainage, Ilouvre, Babeau-Bouldoux	43.447	2.912	Denys,G.P., Dettai,A., Persat,H., Daszkiewicz,P., Hautecoeur,M. and Keith,P.; Revision of Phoxinus in France with the description of two new species (Teleostei, Leuciscidae); Cybium 2020, 44(3): 205-237.	https://doi.org/10.26028/cybium/2020-443-003	CACCGCGGTTAAACGAGAGGCCCTAGTTGATGATTGACGGCGTAAAGGGTGGTTAGGGAGTGTGATATAATAAAGCCGAATGGCCCTTTGGCTGTCATACGCTTCTAGGTGCCCGAAGCCCAACATACGAAAGTAGCTTTAAAATAGTTCACCTGACGCCACGAAAGCTGAGAAA
MT975357_P_septimaniae_12346	septimaniae 12	MT975357	France: Aude drainage, Ilouvre, Babeau-Bouldoux	43.447	2.912	Denys,G.P., Dettai,A., Persat,H., Daszkiewicz,P., Hautecoeur,M. and Keith,P.; Revision of Phoxinus in France with the description of two new species (Teleostei, Leuciscidae); Cybium 2020, 44(3): 205-237.	https://doi.org/10.26028/cybium/2020-443-003	CACCGCGGTTAAACGAGAGGCCCTAGTTGATGATTGACGGCGTAAAGGGTGGTTAGGGAGTGTGATATAATAAAGCCGAATGGCCCTTTGGCTGTCATACGCTTCTAGGTGCCCGAAGCCCAACATACGAAAGTAGCTTTAAAATAGTTCACCTGACGCCACGAAAGCTGAGAAA
MT975358_Phoxinu_sp_GPD-202012347	fayollarum 16	MT975358	France: Loire drainage, Ouatier, Rians	47.170	2.593	Denys,G.P., Dettai,A., Persat,H., Daszkiewicz,P., Hautecoeur,M. and Keith,P.; Revision of Phoxinus in France with the description of two new species (Teleostei, Leuciscidae); Cybium 2020, 44(3): 205-237.	https://doi.org/10.26028/cybium/2020-443-003	CACCGCGGTTAAACGAGAGGCCCTAGTTGATGATTGACGGCGTAAAGGGTGGTTAGGGGGTGTAATATAATAAAGCCGAATGGCCCTTTGGCTGTCATACGCTTCTAGGTGCCCGAAGCCCAACATACGAAAGTAGCTTTAAAAGAGTCCACCTGACGCCACGAAAGCTGAGAAA
MT975359_P_septimaniae_12451	septimaniae 12	MT975359	France: Herault drainage, Herault, Valleraugue	44.087	3.605	Denys,G.P., Dettai,A., Persat,H., Daszkiewicz,P., Hautecoeur,M. and Keith,P.; Revision of Phoxinus in France with the description of two new species (Teleostei, Leuciscidae); Cybium 2020, 44(3): 205-237.	https://doi.org/10.26028/cybium/2020-443-003	CACCGCGGTTAAACGAGAGGCCCTAGTTGATGATTGACGGCGTAAAGGGTGGTTAGGGAGTGTGATATAATAAAGCCGAATGGCCCTTTGGCTGTCATACGCTTCTAGGTGTCCGAAGCCCAACATACGAAAGTAGCTTTAAAATAGTTCACCTGACGCCACGAAAGCTGAGAAA
MT975360_P_septimaniae_12454	septimaniae 12	MT975360	France: Rhone drainage, Vannon, Brotte-les-Ray	47.604	5.735	Denys,G.P., Dettai,A., Persat,H., Daszkiewicz,P., Hautecoeur,M. and Keith,P.; Revision of Phoxinus in France with the description of two new species (Teleostei, Leuciscidae); Cybium 2020, 44(3): 205-237.	https://doi.org/10.26028/cybium/2020-443-003	CACCGCGGTTAAACGAGAGGCCCTAGTTGATGATTGACGGCGTAAAGGGTGGTTAGGGAGTGTAATATAATAAAGCCGAATGGCCCTTTGGCTGTCATACGCTTCTAGGTGTCCGAAGCCCAACATACGAAAGTAGCTTTAAAATAGTTCACCTGACCCCACGAAAGCTGAGAAA
MT975361_Phoxinu_sp_GPD-202012470	dragarum 23	MT975361	France: Garonne drainage, Arrat-Devant, Manent-Montane	43.345	0.625	Denys,G.P., Dettai,A., Persat,H., Daszkiewicz,P., Hautecoeur,M. and Keith,P.; Revision of Phoxinus in France with the description of two new species (Teleostei, Leuciscidae); Cybium 2020, 44(3): 205-237.	https://doi.org/10.26028/cybium/2020-443-003	CACCGCGGTTAAACGAGAAGCCCTAGTTGATAATTGACGGCGTAAAGGGTGGTTAGGGGGTATATTATAATAAAGCCGAATGGCCCTTTGGCTGTCATACGCTTCTAGGTGTCCGAAGCCCAACGTACGAAAGTAGCTTTAAAAGAGTCCACCTGACGCCACGAAACCTGAGAAA
MT975362_Phoxinu_sp_GPD-202012474	fayollarum 16	MT975362	France: Loire drainage, Boron, Pionsat	46.106	2.686	Denys,G.P., Dettai,A., Persat,H., Daszkiewicz,P., Hautecoeur,M. and Keith,P.; Revision of Phoxinus in France with the description of two new species (Teleostei, Leuciscidae); Cybium 2020, 44(3): 205-237.	https://doi.org/10.26028/cybium/2020-443-003	CACCGCGGTTAAACGAGAGGCCCTAGTTGATGATTGACGGCGTAAAGGGTGGTTAGGGGGTGTAATATAATAAAGCCGAATGGCCCTTTGGCTGTCATACGCTTCTAGGTGCCCGAAGCCCAACATACGAAAGTAGCTTTAAAAGAGTCCACCTGACGCCACGAAAGCTGAGAAA
MT975364_P_septimaniae_16630	septimaniae 12	MT975364	France: Tech drainage, Maureillas, Le Boulou	42.518	2.828	Denys,G.P., Dettai,A., Persat,H., Daszkiewicz,P., Hautecoeur,M. and Keith,P.; Revision of Phoxinus in France with the description of two new species (Teleostei, Leuciscidae); Cybium 2020, 44(3): 205-237.	https://doi.org/10.26028/cybium/2020-443-003	CACCGCGGTTAAACGAGAGGCCCTAGTTGATGATTGACGGCGTAAAGGGTGGTTAGGGAGTGTGATATAATAAAGCCGAATGGCCCTTTGGCTGTCATACGCTTCTAGGTGTCCGAAGCCCAACATACGAAAGTAGCTTTAAAATAGTTCACCTGACGCCACGAAAGCTGAGAAA
MT975365_Phoxinu_sp_GPD-202018978	fayollarum 16	MT975365	France: Sevre Niortaise drainage, Sevre Niortaise, Sainte-Eanne	46.381	0.156 W	Denys,G.P., Dettai,A., Persat,H., Daszkiewicz,P., Hautecoeur,M. and Keith,P.; Revision of Phoxinus in France with the description of two new species (Teleostei, Leuciscidae); Cybium 2020, 44(3): 205-237.	https://doi.org/10.26028/cybium/2020-443-003	CACCGCGGTTAAACGAGAGGCCCTAGTTGATGATTGACGGCGTAAAGGGTGGTTAGGGGGTGTAATACAATAAAGCCGAATGGCCCTTTGGCTGTCATACGCTTCTAGGTGCCCGAAGCCCAACACACGAAAGTAGCTTTAAAAGAGTCCACCTGACGCCACGAAAGCTGAGAAA
MT975367_P_phoxinus_1978	phoxinus Seine	MT975367	France: Seine drainage, Beuvron, Ouagne	47.400	3.495	Denys,G.P., Dettai,A., Persat,H., Daszkiewicz,P., Hautecoeur,M. and Keith,P.; Revision of Phoxinus in France with the description of two new species (Teleostei, Leuciscidae); Cybium 2020, 44(3): 205-237.	https://doi.org/10.26028/cybium/2020-443-003	CACCGCGGTTAAACGAGAGGCCCTAGTTGATAATTGACGGCGTAAAGGGTGGTTAGGGGATGTAATGTAATAAAGCCGAATGGCCCTTTGGCTGTCATACGCTTCTAGGTGTCCGAAGCCCAACATACGAAAGTAGCTTTAAAAGAGTCCACCTGACGCCACGAAAGCTGAGAAA
MT975368_P_phoxinus_1979	phoxinus Seine	MT975368	France: Seine drainage, Beuvron, Ouagne	47.400	3.495	Denys,G.P., Dettai,A., Persat,H., Daszkiewicz,P., Hautecoeur,M. and Keith,P.; Revision of Phoxinus in France with the description of two new species (Teleostei, Leuciscidae); Cybium 2020, 44(3): 205-237.	https://doi.org/10.26028/cybium/2020-443-003	CACCGCGGTTAAACGAGAGGCCCTAGTTGATAATTGACGGCGTAAAGGGTGGTTAGGGGATGTAATGTAATAAAGCCGAATGGCCCTTTGGCTGTCATACGCTTCTAGGTGTCCGAAGCCCAACATACGAAAGTAGCTTTAAAAGAGTCCACCTGACGCCACGAAAGCTGAGAAA
MT975369_P_csikii_1981	csikii 5b	MT975369	France: Rhin drainage, Thur, Staffefelden	47.823	7.253	Denys,G.P., Dettai,A., Persat,H., Daszkiewicz,P., Hautecoeur,M. and Keith,P.; Revision of Phoxinus in France with the description of two new species (Teleostei, Leuciscidae); Cybium 2020, 44(3): 205-237.	https://doi.org/10.26028/cybium/2020-443-003	CACCGCGGTTAAACGAGAGGCCCTAGTTAATAATTGACGGCGTAAAGGGTGGTTAGGGGGTGTAATGTAATAAAGCCGAATGGCCCTTTGGCTGTCATACGCTTCTAGGTGTCCGAAGCCCAACATACGAAAGTAGCTTTAAGAAAGTCCACCTGACGCCACGAAAACTGAGAAA
MT975370_P_csikii_1982	csikii 5b	MT975370	France: Rhin drainage, Thur, Staffefelden	47.823	7.253	Denys,G.P., Dettai,A., Persat,H., Daszkiewicz,P., Hautecoeur,M. and Keith,P.; Revision of Phoxinus in France with the description of two new species (Teleostei, Leuciscidae); Cybium 2020, 44(3): 205-237.	https://doi.org/10.26028/cybium/2020-443-003	CACCGCGGTTAAACGAGAGGCCCTAGTTAATAATTGACGGCGTAAAGGGTGGTTAGGGGGTGTAATGTAATAAAGCCGAATGGCCCTTTGGCTGTCATACGCTTCTAGGTGTCCGAAGCCCAACATACGAAAGTAGCTTTAAGAAAGTCCACCTGACGCCACGAAAACTGAGAAA
MT975371_P_csikii_1983	csikii 5b	MT975371	France: Rhin drainage, Thur, Staffefelden	47.823	7.253	Denys,G.P., Dettai,A., Persat,H., Daszkiewicz,P., Hautecoeur,M. and Keith,P.; Revision of Phoxinus in France with the description of two new species (Teleostei, Leuciscidae); Cybium 2020, 44(3): 205-237.	https://doi.org/10.26028/cybium/2020-443-003	CACCGCGGTTAAACGAGAGGCCCTAGTTAATAATTGACGGCGTAAAGGGTGGTTAGGGGGTGTAATGTAATAAAGCCGAATGGCCCTTTGGCTGTCATACGCTTCTAGGTGTCCGAAGCCCAACATACGAAAGTAGCTTTAAGAAAGTCCACCTGACGCCACGAAAACTGAGAAA
MT975372_P_phoxinus_1992	phoxinus Seine	MT975372	France: Seine drainage, Ornain, Revigny-sur-Ornain	48.825	4.983	Denys,G.P., Dettai,A., Persat,H., Daszkiewicz,P., Hautecoeur,M. and Keith,P.; Revision of Phoxinus in France with the description of two new species (Teleostei, Leuciscidae); Cybium 2020, 44(3): 205-237.	https://doi.org/10.26028/cybium/2020-443-003	CACCGCGGTTAAACGAGAGGCCCTAGTTGATAATTGACGGCGTAAAGGGTGGTTAGGGGATGTAATATAATAAAGCCGAATGGCCCTTTGGCTGTCATACGCTTCTAGGTGTCCGAAGCCCAACATACGAAAGTAGCTTTAAAAGAGTCCACCTGACGCCACGAAAGCTGAGAAA
MT975373_P_septimaniae_1994	septimaniae 12	MT975373	France: Rhone drainage, Luech, Chamborigaud	44.328	3.959	Denys,G.P., Dettai,A., Persat,H., Daszkiewicz,P., Hautecoeur,M. and Keith,P.; Revision of Phoxinus in France with the description of two new species (Teleostei, Leuciscidae); Cybium 2020, 44(3): 205-237.	https://doi.org/10.26028/cybium/2020-443-003	CACCGCGGTTAAACGAGAGGCCCTAGTTGATGATTGACGGCGTAAAGGGTGGTTAGGGAGTGTAATATAATAAAGCCGAATGGCCCTTTGGCTGTCATACGCTTCTAGGTGTCCGAAGCCCAACATACGAAAGTAGCTTTAAAATAGTTCACCTGACCCCACGAAAGCTGAGAAA
MT975374_P_phoxinus_1998	phoxinus Meuse	MT975374	France: Meuse drainage, Anger, Circourt-sur-Mouzon	48.280	5.703	Denys,G.P., Dettai,A., Persat,H., Daszkiewicz,P., Hautecoeur,M. and Keith,P.; Revision of Phoxinus in France with the description of two new species (Teleostei, Leuciscidae); Cybium 2020, 44(3): 205-237.	https://doi.org/10.26028/cybium/2020-443-003	CACCGCGGTTAAACGAGAGGCCCTAGTTGATGATTGACGGCGTAAAGGGTGGTTAGGGGGTGTAATATAATAAAGCCGAATGGCCCTTTGGCTGTCATACGCTTCTAGGTGTCCGAAGCCCAACATACGAAAGTAGCTTTAAAAGAGTCCACCTGACGCCACGAAAGCTGAGAAA
MT975375_P_phoxinus_1999	phoxinus Meuse	MT975375	France: Meuse drainage, Anger, Circourt-sur-Mouzon	48.280	5.703	Denys,G.P., Dettai,A., Persat,H., Daszkiewicz,P., Hautecoeur,M. and Keith,P.; Revision of Phoxinus in France with the description of two new species (Teleostei, Leuciscidae); Cybium 2020, 44(3): 205-237.	https://doi.org/10.26028/cybium/2020-443-003	CACCGCGGTTAAACGAGAGGCCCTAGTTGATGATTGACGGCGTAAAGGGTGGTTAGGGGGTGTAATATAATAAAGCCGAATGGCCCTTTGGCTGTCATACGCTTCTAGGTGTCCGAAGCCCAACATACGAAAGTAGCTTTAAAAGAGTCCACCTGACGCCACGAAAGCTGAGAAA
MT975376_Phoxinu_bigerri4096	bigerri 13	MT975376	France: Adour drainage, Echez, Larreule	43.445	0.029	Denys,G.P., Dettai,A., Persat,H., Daszkiewicz,P., Hautecoeur,M. and Keith,P.; Revision of Phoxinus in France with the description of two new species (Teleostei, Leuciscidae); Cybium 2020, 44(3): 205-237.	https://doi.org/10.26028/cybium/2020-443-003	CACCGCGGTTAAACGAGAGGCCCTAGTTGATAATTGACGGCGTAAAGGGTGGTTAGGGGGTGTAATGTAATAAAGCCGAATGGCCCTTTGGCTGTCATACGCTTCTAGGTGTCCGAAGCCCAACATACGAAAGTAGCTTTAAAAGAGTCCACCTGACTCCACGAAAGCTGAGAAA
MT975377_P_septimaniae_4112	septimaniae 12	MT975377	France: Tech drainage, Tanyari, St-Genis-des-Fontaines	42.539	2.935	Denys,G.P., Dettai,A., Persat,H., Daszkiewicz,P., Hautecoeur,M. and Keith,P.; Revision of Phoxinus in France with the description of two new species (Teleostei, Leuciscidae); Cybium 2020, 44(3): 205-237.	https://doi.org/10.26028/cybium/2020-443-003	CACCGCGGTTAAACGAGAGGCCCTAGTTGATGATTGACGGCGTAAAGGGTGGTTAGGGAGTGTGATATAATAAAGCCGAATGGCCCTTTGGCTGTCATACGCTTCTAGGTGTCCGAAGCCCAACATACGAAAGTAGCTTTAAAATAGTTCACCTGACGCCACGAAAGCTGAGAAA
MT975379_P_septimaniae_4131	septimaniae 12	MT975379	France: Agly drainage, Boulzane, Puilaurens	42.789	2.310	Denys,G.P., Dettai,A., Persat,H., Daszkiewicz,P., Hautecoeur,M. and Keith,P.; Revision of Phoxinus in France with the description of two new species (Teleostei, Leuciscidae); Cybium 2020, 44(3): 205-237.	https://doi.org/10.26028/cybium/2020-443-003	CACCGCGGTTAAACGAGAGGCCCTAGTTGATGATTGACGGCGTAAAGGGTGGTTAGGGAGTGTGATATAATAAAGCCGAATGGCCCTTTGGCTGTCATACGCTTCTAGGTGTCCGAAGCCCAACATACGAAAGTAGCTTTAAAATAGTTCACCTGACGCCACGAAAGCTGAGAAA
MT975380_Phoxinu_bigerri4196	bigerri 13	MT975380	France: Adour drainage, Luy, Saugnac et Cambran	43.728	1.013 W	Denys,G.P., Dettai,A., Persat,H., Daszkiewicz,P., Hautecoeur,M. and Keith,P.; Revision of Phoxinus in France with the description of two new species (Teleostei, Leuciscidae); Cybium 2020, 44(3): 205-237.	https://doi.org/10.26028/cybium/2020-443-003	CACCGCGGTTAAACGAGAGGCCCTAGTTGATAATTGACGGCGTAAAGGGTGGTTAGGGGGTGTAATATAATAAAGCCGAATGGCCCTTTGGCTGTCATACGCTTCTAGGTGTCCGAAGCCCAACATACGAAAGTAGCTTTAAAAGAGTCCACCTGACTCCACGAAAGCTGAGAAA
MT975381_Phoxinu_sp_GPD-20204209	fayollarum 16	MT975381	France: Loire drainage, Ance du Nord, Sauvessanges	45.385	3.894	Denys,G.P., Dettai,A., Persat,H., Daszkiewicz,P., Hautecoeur,M. and Keith,P.; Revision of Phoxinus in France with the description of two new species (Teleostei, Leuciscidae); Cybium 2020, 44(3): 205-237.	https://doi.org/10.26028/cybium/2020-443-003	CACCGCGGTTAAACGAGAGGCCCTAGTTGATGATTGACGGCGTAAAGGGTGGTTAGGGGGTGTAATATAATAAAGCCGAATGGCCCTTTGGCTGTCATACGCTTCTAGGTGCCCGAAGCCCAACATACGAAAGTAGCTTTAAAAGAGTCCACCTGACGCCACGAAAGCTGAGAAA
MT975382_Phoxinu_sp_GPD-20204237	fayollarum 16	MT975382	France: Loire drainage, Aurence, Aixe-sur-Vienne	45.798	1.151	Denys,G.P., Dettai,A., Persat,H., Daszkiewicz,P., Hautecoeur,M. and Keith,P.; Revision of Phoxinus in France with the description of two new species (Teleostei, Leuciscidae); Cybium 2020, 44(3): 205-237.	https://doi.org/10.26028/cybium/2020-443-003	CACCGCGGTTAAACGAGAGGCCCTAGTTGATGATTGACGGCGTAAAGGGTGGTTAGGGGGTGTAATACAATAAAGCCGAATGGCCCTTTGGCTGTCATACGCTTCTAGGTGCCCGAAGCCCAACACACGAAAGTAGCTTTAAAAAAGTCCACCTGACGCCACGAAAGCTGAGAAA
MT975383_P_septimaniae_4271	septimaniae 12	MT975383	France: Lez drainage, Lez, Prades-le-Lez	43.700	3.856	Denys,G.P., Dettai,A., Persat,H., Daszkiewicz,P., Hautecoeur,M. and Keith,P.; Revision of Phoxinus in France with the description of two new species (Teleostei, Leuciscidae); Cybium 2020, 44(3): 205-237.	https://doi.org/10.26028/cybium/2020-443-003	CACCGCGGTTAAACGAGAGGCCCTAGTTGATGATTGACGGCGTAAAGGGTGGTTAGGGAGTGTAATATAATAAAGCCGAATGGCCCTTTGGCTGTCATACGCTTCTAGGTGTCCGAAGCCCAACATACGAAAGTAGCTTTAAAATAGTTCACCTGACCCCACGAAAGCTGAGAAA
MT975384_P_septimaniae_4272	septimaniae 12	MT975384	France: Bueges drainage, Bueges, Pegairolles-de-Bueges	43.813	3.592	Denys,G.P., Dettai,A., Persat,H., Daszkiewicz,P., Hautecoeur,M. and Keith,P.; Revision of Phoxinus in France with the description of two new species (Teleostei, Leuciscidae); Cybium 2020, 44(3): 205-237.	https://doi.org/10.26028/cybium/2020-443-003	CACCGCGGTTAAACGAGAGGCCCTAGTTGATGATTGACGGCGTAAAGGGTGGTTAGGGAGTGTAATATAATAAAGCCGAATGGCCCTTTGGCTGTCATACGCTTCTAGGTGTCCGAAGCCCAACATACGAAAGTAGCTTTAAAATAGTTCACCTGACCCCACGAAAGCTGAGAAA
MT975385_P_septimaniae_4313	septimaniae 12	MT975385	France: Rhone drainage, Le Sals, Coustaussa	42.938	2.278	Denys,G.P., Dettai,A., Persat,H., Daszkiewicz,P., Hautecoeur,M. and Keith,P.; Revision of Phoxinus in France with the description of two new species (Teleostei, Leuciscidae); Cybium 2020, 44(3): 205-237.	https://doi.org/10.26028/cybium/2020-443-003	CACCGCGGTTAAACGAGAGGCCCTAGTTGATGATTGACGGCGTAAAGGGTGGTTAGGGAGTGTGATATAATAAAGCCGAATGGCCCTTTGGCTGTCATACGCTTCTAGGTGTCCGAAGCCCAACATACGAAAGTAGCTTTAAAATAGTTCACCTGACGCCACGAAAGCTGAGAAA
MT975386_P_septimaniae_4334	septimaniae 12	MT975386	France: Rhone drainage, Crieulon, Orthoux-Serignac-Quilhan	43.889	4.035	Denys,G.P., Dettai,A., Persat,H., Daszkiewicz,P., Hautecoeur,M. and Keith,P.; Revision of Phoxinus in France with the description of two new species (Teleostei, Leuciscidae); Cybium 2020, 44(3): 205-237.	https://doi.org/10.26028/cybium/2020-443-003	CACCGCGGTTAAACGAGAGGCCCTAGTTGATGATTGACGGCGTAAAGGGTGGTTAGGGAGTGTAATATAATAAAGCCGAATGGCCCTTTGGCTGTCATACGCTTCTAGGTGTCCGAAGCCCAACATACGAAAGTAGCTTTAAAATAGTTCACCTGACCCCACGAAAGCTGAGAAA
MT975387_P_septimaniae_4347	septimaniae 12	MT975387	France: Lez drainage, Lez, Prades-le-Lez	43.699	3.856	Denys,G.P., Dettai,A., Persat,H., Daszkiewicz,P., Hautecoeur,M. and Keith,P.; Revision of Phoxinus in France with the description of two new species (Teleostei, Leuciscidae); Cybium 2020, 44(3): 205-237.	https://doi.org/10.26028/cybium/2020-443-003	CACCGCGGTTAAACGAGAGGCCCTAGTTGATGATTGACGGCGTAAAGGGTGGTTAGGGAGTGTAATATAATAAAGCCGAATGGCCCTTTGGCTGTCATACGCTTCTAGGTGTCCGAAGCCCAACATACGAAAGTAGCTTTAAAATAGTTCACCTGACCCCACGAAAGCTGAGAAA
[truncated: 31 more rows]
