# Supplementary material for: Data collected in a citizen scientist study uncover a new species record of Phoxinus minnow for Austria
Source: Environ Monit Assess. 2026 Mar 15;198(4):319. doi: 10.1007/s10661-026-15168-6 (PMC12989464; doi:10.1007/s10661-026-15168-6)
Supplement: Supplementary file 7 — Supplementary Table S2: Information collected from the standardized forms, filled out by participants. All materials (mostly in German) prepared and used for activities with fishers and schools are also available at https://elritzen.at/. (XLSX 169 KB) [file 10661_2026_15168_MOESM7_ESM.xlsx]

## Sheet: Raw Data
LabID	by	Sea level	Type of water body	Soil substrate	Waterplants	Water turbidity	Watercondition	Shore	River embankment	Riverbank vegetation	Water width [m]	Water depth [m]	Water temperature	pH value	type of sample	Catching method	Date	Collector
SID1_1	9a	310	flowing waters	gravel	no	no	natural	natural stone bank	flat bank	trees, shrubs, grassland	100 m	0.4 m	11.8	NA	whole fish	net	2024-05-08	fisherman
SID1_2	5b	310	flowing waters	gravel	no	no	natural	natural stone bank	flat bank	trees, shrubs, grassland	100 m	0.4 m	11.8	NA	whole fish	net	2024-05-08	fisherman
SID2_1	1d	1106	pond (private)	artificial, gravel	yes	no	natural	soil	flat bank	grassland	200 m2	2 m	10	NA	swab	sink	2023-05-14	fisherman
SID2_2	1d	1106	pond (private)	artificial, gravel	yes	no	natural	soil	flat bank	grassland	200 m2	2 m	10	NA	swab	sink	2023-05-14	fisherman
SID2_3	1d	1106	pond (private)	artificial, gravel	yes	no	natural	soil	flat bank	grassland	200 m2	2 m	10	NA	swab	sink	2023-05-14	fisherman
SID3_1	1d	577	pond (private)	artificial, gravel	no	some	natural	soil	flat bank	trees, grassland	60 m2	1.4 m	12	NA	swab	sink	2023-05-15	fisherman
SID3_2	5b	577	pond (private)	artificial, gravel	no	some	natural	soil	flat bank	trees, grassland	60 m2	1.4 m	12	NA	swab	sink	2023-05-15	fisherman
SID3_3	5b	577	pond (private)	artificial, gravel	no	some	natural	soil	flat bank	trees, grassland	60 m2	1.4 m	12	NA	swab	sink	2023-05-15	fisherman
SID4_1	9a	280	flowing waters	NA	NA	NA	strongly influenced	artificial	NA	trees, shrubs	NA	NA	NA	NA	swab	electric	2023-05-06	fisherman
SID4_2	9a	280	flowing waters	NA	NA	NA	strongly influenced	artificial	NA	trees, shrubs	NA	NA	NA	NA	swab	electric	2023-05-06	fisherman
SID4_3	9a	280	flowing waters	NA	NA	NA	strongly influenced	artificial	NA	trees, shrubs	NA	NA	NA	NA	swab	electric	2023-05-06	fisherman
SID5_1	5b	367	flowing waters	gravel	no	no	natural	soil	steep and flat bank	trees, shrubs	5 m	0.75	13.2	NA	swab	electric	2023-05-20	fisherman
SID5_2	5b	367	flowing waters	gravel	no	no	natural	soil	steep and flat bank	trees, shrubs	5 m	0.75	13.2	NA	swab	electric	2023-05-20	fisherman
SID6_1	5b	383	flowing waters	sand, gravel	no	some	natural, moderately influenced	soil	steep bank	trees, shrubs	3 m	0.5	NA	NA	swab	net	2023-05-29	fisherman
SID7_1	5b	1338	lake	big stones, gravel	yes	some	natural	soil	flat bank	shrubs, grassland	NA	NA	14.3	6.64	swab	landing net	2023-05-25	Scientist
SID7_2	5b	1338	lake	big stones, gravel	yes	some	natural	soil	flat bank	shrubs, grassland	NA	NA	14.3	6.64	swab	landing net	2023-05-25	Scientist
SID7_3	1d	1338	lake	big stones, gravel	yes	some	natural	soil	flat bank	shrubs, grassland	NA	NA	14.3	6.64	swab	landing net	2023-05-25	Scientist
SID7_4	5b	1338	lake	big stones, gravel	yes	some	natural	soil	flat bank	shrubs, grassland	NA	NA	14.3	6.64	swab	landing net	2023-05-25	Scientist
SID7_5	5b	1338	lake	big stones, gravel	yes	some	natural	soil	flat bank	shrubs, grassland	NA	NA	14.3	6.64	swab	landing net	2023-05-25	Scientist
SID9_1	10	540	flowing waters	big stones, gravel	no	strong	moderately influenced	soil, natural stone bank	steep bank	trees, shrubs, grassland	50 m	10 m	10	7	whole fish and swabs	net and bottle trap	2023-05-23	fisherman
SID9_2	10	540	flowing waters	big stones, gravel	no	strong	moderately influenced	soil, natural stone bank	steep bank	trees, shrubs, grassland	50 m	10 m	10	7	whole fish and swabs	net and bottle trap	2023-05-23	fisherman
SID9_3	10	540	flowing waters	big stones, gravel	no	strong	moderately influenced	soil, natural stone bank	steep bank	trees, shrubs, grassland	50 m	10 m	10	7	whole fish and swabs	net and bottle trap	2023-05-23	fisherman
SID10_1	9a	248	flowing waters	big stones, gravel	no	no	natural, moderately influenced	soil	steep bank	trees, shrubs	NA	NA	15.7	8.3	swab	landing net	2023-06-13	students
SID11_1	5b	413	flowing waters	gravel	no	no	natural	artificial	flat bank	trees, shrubs	30 m	1.5 m	19	NA	fin clip, swab	angel	2023-06-23	fisherman
SID12_1	5b	360	flowing waters	gravel	yes	no	moderately influenced	artificial	steep bank	trees, shrubs	50 m	0.5 m	17	NA	fin clip, swab	landing net	2023-06-25	fisherman
SID13_1	nicht funktioniert	994	lake	artificial	yes	no	moderately influenced	soil	steep bank	shrubs	NA	NA	NA	NA	swab	net	2023-06-27	students
SID13_2	5b	994	lake	artificial	yes	no	moderately influenced	soil	steep bank	shrubs	NA	NA	NA	NA	swab	net	2023-06-27	students
SID13_3	5b	994	lake	artificial	yes	no	moderately influenced	soil	steep bank	shrubs	NA	NA	NA	NA	swab	net	2023-06-27	students
SID13_4	5b	994	lake	artificial	yes	no	moderately influenced	soil	steep bank	shrubs	NA	NA	NA	NA	swab	net	2023-06-27	students
SID13_5	5b	994	lake	artificial	yes	no	moderately influenced	soil	steep bank	shrubs	NA	NA	NA	NA	swab	net	2023-06-27	students
SID14_1	5b	1796	lake	big stones, gravel	no	no	natural	natural stone bank	flat bank	grassland	NA	14 m	18	NA	swab	landing net	2023-06-28	fisherman
SID14_2	5b	1796	lake	big stones, gravel	no	no	natural	natural stone bank	flat bank	grassland	NA	14 m	18	NA	swab	landing net	2023-06-28	fisherman
SID14_3	5b	1796	lake	big stones, gravel	no	no	natural	natural stone bank	flat bank	grassland	NA	14 m	18	NA	swab	landing net	2023-06-28	fisherman
SID14_4	5b	1796	lake	big stones, gravel	no	no	natural	natural stone bank	flat bank	grassland	NA	14 m	18	NA	swab	landing net	2023-06-28	fisherman
SID14_5	5b	1796	lake	big stones, gravel	no	no	natural	natural stone bank	flat bank	grassland	NA	14 m	18	NA	swab	landing net	2023-06-28	fisherman
SID15_1	1d	1514	lake	sand, gravel	yes	no	natural	soil	steep bank	shrubs, grassland	NA	10 m	16	NA	swab	landing net	2023-06-29	fisherman
SID15_2	1d	1514	lake	sand, gravel	yes	no	natural	soil	steep bank	shrubs, grassland	NA	10 m	16	NA	swab	landing net	2023-06-29	fisherman
SID15_3	9a	1514	lake	sand, gravel	yes	no	natural	soil	steep bank	shrubs, grassland	NA	10 m	16	NA	swab	landing net	2023-06-29	fisherman
SID15_4	1d	1514	lake	sand, gravel	yes	no	natural	soil	steep bank	shrubs, grassland	NA	10 m	16	NA	swab	landing net	2023-06-29	fisherman
SID15_5	9a	1514	lake	sand, gravel	yes	no	natural	soil	steep bank	shrubs, grassland	NA	10 m	16	NA	swab	landing net	2023-06-29	fisherman
SID16_1	nicht funktioniert oder Sequenz nicht gefunden	291	flowing waters	sand, gravel	no	no	moderately influenced	soil	steep bank	trees, shrubs	3 m	0.5 m	13	6.8	swab	landing net	2023-06-03	fisherman
SID16_2	nicht funktioniert oder Sequenz nicht gefunden	291	flowing waters	sand, gravel	no	no	moderately influenced	soil	steep bank	trees, shrubs	3 m	0.5 m	13	6.8	swab	landing net	2023-06-03	fisherman
SID16_3	nicht funktioniert oder Sequenz nicht gefunden	291	flowing waters	sand, gravel	no	no	moderately influenced	soil	steep bank	trees, shrubs	3 m	0.5 m	13	6.8	swab	landing net	2023-06-03	fisherman
SID16_4	5b	291	flowing waters	sand, gravel	no	no	moderately influenced	soil	steep bank	trees, shrubs	3 m	0.5 m	13	6.8	swab	landing net	2023-06-03	fisherman
SID16_5	5b	291	flowing waters	sand, gravel	no	no	moderately influenced	soil	steep bank	trees, shrubs	3 m	0.5 m	13	6.8	swab	landing net	2023-06-03	fisherman
SID17_1	5b	1970	lake	gravel	no	no	moderately influenced	natural stone bank	steep bank	none	NA	NA	12	NA	swab	landing net	2023-07-04	fisherman
SID17_2	5b	1970	lake	gravel	no	no	moderately influenced	natural stone bank	steep bank	none	NA	NA	12	NA	swab	landing net	2023-07-04	fisherman
SID17_3	5b	1970	lake	gravel	no	no	moderately influenced	natural stone bank	steep bank	none	NA	NA	12	NA	swab	landing net	2023-07-04	fisherman
SID18_1	5b	NA	NA	NA	NA	NA	NA	NA	NA	NA	NA	NA	NA	NA	NA	NA	NA	fisherman
SID18_2	5b	NA	NA	NA	NA	NA	NA	NA	NA	NA	NA	NA	NA	NA	NA	NA	NA	fisherman
SID18_3	5b	NA	NA	NA	NA	NA	NA	NA	NA	NA	NA	NA	NA	NA	NA	NA	NA	fisherman
SID18_4	5b	NA	NA	NA	NA	NA	NA	NA	NA	NA	NA	NA	NA	NA	NA	NA	NA	fisherman
SID19_1	5b	NA	NA	NA	NA	NA	NA	NA	NA	NA	NA	NA	NA	NA	NA	NA	NA	fisherman
SID20_1	5b	1950	lake	big stones, sand	no	no	natural	soil	steep bank	shrubs	90 m	8	13	NA	swab	landing net	2023-09-06	fisherman
SID20_2	5b	1950	lake	big stones, sand	no	no	natural	soil	steep bank	shrubs	90 m	8	13	NA	swab	landing net	2023-09-06	fisherman
SID20_3	5b	1950	lake	big stones, sand	no	no	natural	soil	steep bank	shrubs	90 m	8	13	NA	swab	landing net	2023-09-06	fisherman
SID21_1	1d	1638	lake	big stones	no	no	natural	natural stone bank	flat bank	trees	NA	NA	NA	NA	swab	landing net	2023-09-09	fisherman
SID21_2	1d	1638	lake	big stones	no	no	natural	natural stone bank	flat bank	trees	NA	NA	NA	NA	swab	landing net	2023-09-09	fisherman
SID21_3	1d	1638	lake	big stones	no	no	natural	natural stone bank	flat bank	trees	NA	NA	NA	NA	swab	landing net	2023-09-09	fisherman
SID22_1	5b	839	flowing waters	big stones	yes	no	moderately influenced	natural stone bank	flat bank	trees, shrubs, grassland	5	1.5	15	NA	swab	landing net	2023-09-25	fisherman
SID22_2	5b	839	flowing waters	big stones	yes	no	moderately influenced	natural stone bank	flat bank	trees, shrubs, grassland	5	1.5	15	NA	swab	landing net	2023-09-25	fisherman
SID22_3	5b	839	flowing waters	big stones	yes	no	moderately influenced	natural stone bank	flat bank	trees, shrubs, grassland	5	1.5	15	NA	swab	landing net	2023-09-25	fisherman
SID22_4	5b	839	flowing waters	big stones	yes	no	moderately influenced	natural stone bank	flat bank	trees, shrubs, grassland	5	1.5	15	NA	swab	landing net	2023-09-25	fisherman
SID22_5	5b	839	flowing waters	big stones	yes	no	moderately influenced	natural stone bank	flat bank	trees, shrubs, grassland	5	1.5	15	NA	swab	landing net	2023-09-25	fisherman
SID23_1	5b	493	lake	NA	NA	NA	NA	NA	NA	NA	NA	NA	NA	NA	fin clip	NA	2023-09-27	Scientist
SID23_2	5b	493	lake	NA	NA	NA	NA	NA	NA	NA	NA	NA	NA	NA	fin clip	NA	2023-09-27	Scientist
SID23_3	5b	493	lake	NA	NA	NA	NA	NA	NA	NA	NA	NA	NA	NA	fin clip	NA	2023-09-27	Scientist
SID23_4	5b	493	lake	NA	NA	NA	NA	NA	NA	NA	NA	NA	NA	NA	fin clip	NA	2023-09-27	Scientist
SID23_5	5b	493	lake	NA	NA	NA	NA	NA	NA	NA	NA	NA	NA	NA	fin clip	NA	2023-09-27	Scientist
SID24_1	nicht funktioniert	1297	pond (public)	NA	NA	NA	NA	NA	NA	NA	NA	NA	NA	NA	whole fish	NA	2023-05-07	students
SID24_2	5b	1297	pond (public)	NA	NA	NA	NA	NA	NA	NA	NA	NA	NA	NA	whole fish	NA	2023-05-07	students
SID24_3	5b	1297	pond (public)	NA	NA	NA	NA	NA	NA	NA	NA	NA	NA	NA	whole fish	NA	2023-05-07	students
SID24_4	5b	1297	pond (public)	NA	NA	NA	NA	NA	NA	NA	NA	NA	NA	NA	whole fish	NA	2023-05-07	students
SID24_5	fragliche Sequenz! (clade 12?)	1297	pond (public)	NA	NA	NA	NA	NA	NA	NA	NA	NA	NA	NA	whole fish	NA	2023-05-07	students
SID25_1	5b	673	NA	NA	NA	NA	NA	NA	NA	NA	NA	NA	NA	NA	swab	NA	2023-03-30	students
SID25_2	nicht funktioniert	673	NA	NA	NA	NA	NA	NA	NA	NA	NA	NA	NA	NA	swab	NA	2023-03-30	students
SID25_3	5b	673	NA	NA	NA	NA	NA	NA	NA	NA	NA	NA	NA	NA	swab	NA	2023-03-30	students
SID25_4	5b	673	NA	NA	NA	NA	NA	NA	NA	NA	NA	NA	NA	NA	swab	NA	2023-03-30	students
SID25_5	5b	673	NA	NA	NA	NA	NA	NA	NA	NA	NA	NA	NA	NA	swab	NA	2023-03-30	students
SID25_6	5b	673	NA	NA	NA	NA	NA	NA	NA	NA	NA	NA	NA	NA	swab	NA	2023-03-30	students
SID26_1	nicht funktioniert	750	NA	NA	NA	NA	NA	NA	NA	NA	NA	NA	NA	NA	swab	NA	2023-04-20	students
SID26_2	5b	750	NA	NA	NA	NA	NA	NA	NA	NA	NA	NA	NA	NA	swab	NA	2023-04-20	students
SID26_3	nicht funktioniert	750	NA	NA	NA	NA	NA	NA	NA	NA	NA	NA	NA	NA	swab	NA	2023-04-20	students
SID26_4	5b	750	NA	NA	NA	NA	NA	NA	NA	NA	NA	NA	NA	NA	swab	NA	2023-04-20	students
SID26_5	bacteria	750	NA	NA	NA	NA	NA	NA	NA	NA	NA	NA	NA	NA	swab	NA	2023-04-20	students
SID26_6	bacteria	750	NA	NA	NA	NA	NA	NA	NA	NA	NA	NA	NA	NA	swab	NA	2023-04-20	students
SID26_7	bacteria	750	NA	NA	NA	NA	NA	NA	NA	NA	NA	NA	NA	NA	swab	NA	2023-04-20	students
SID26_8	bacteria	750	NA	NA	NA	NA	NA	NA	NA	NA	NA	NA	NA	NA	swab	NA	2023-04-20	students
SID26_9	bacteria	750	NA	NA	NA	NA	NA	NA	NA	NA	NA	NA	NA	NA	swab	NA	2023-04-20	students
SID27_1	5b	1653	flowing waters	gravel	no	no	moderately influenced	soil	flat bank	grassland	5 m	0.05	14.1	NA	swab	electric	2023-10-04	fisherman
SID27_2	5b	1653	flowing waters	gravel	no	no	moderately influenced	soil	flat bank	grassland	5 m	0.05	14.1	NA	swab	electric	2023-10-04	fisherman
SID27_3	5b	1653	flowing waters	gravel	no	no	moderately influenced	soil	flat bank	grassland	5 m	0.05	14.1	NA	swab	electric	2023-10-04	fisherman
SID28_1	5b	1459	lake	big stones, artificial	no	some	NA	natural stone bank	steep bank	none	NA	65	11.2	6	swab	landing net	2023-10-20	fisherman
SID28_2	5b	1459	lake	big stones, artificial	no	some	NA	natural stone bank	steep bank	none	NA	65	11.2	6	swab	landing net	2023-10-20	fisherman
SID29_1	5b	976	lake	NA	NA	NA	NA	NA	NA	NA	NA	NA	NA	NA	fin clip	NA	2023-09-17	Scientist
SID29_2	5b	976	lake	NA	NA	NA	NA	NA	NA	NA	NA	NA	NA	NA	fin clip	NA	2023-09-17	Scientist
SID29_3	5b	976	lake	NA	NA	NA	NA	NA	NA	NA	NA	NA	NA	NA	fin clip	NA	2023-09-17	Scientist
SID29_4	5b	976	lake	NA	NA	NA	NA	NA	NA	NA	NA	NA	NA	NA	fin clip	NA	2023-09-17	Scientist
RHEI1	5b	399	flowing waters	big stones, sand	no	no	strongly influenced	soil	steep bank	grassland	3	0.7	NA	NA	fin clip	electric	2024-08-14	fisherman
RHEI2	5b	399	flowing waters	big stones, sand	no	no	strongly influenced	soil	steep bank	grassland	3	0.7	NA	NA	fin clip	electric	2024-08-14	fisherman
RHEI3	5b	399	flowing waters	big stones, sand	no	no	strongly influenced	soil	steep bank	grassland	3	0.7	NA	NA	fin clip	electric	2024-08-14	fisherman
RHEI4	5b	399	flowing waters	big stones, sand	no	no	strongly influenced	soil	steep bank	grassland	3	0.7	NA	NA	fin clip	electric	2024-08-14	fisherman
RHEI5	5b	399	flowing waters	big stones, sand	no	no	strongly influenced	soil	steep bank	grassland	3	0.7	NA	NA	fin clip	electric	2024-08-14	fisherman
TILI1	5b	2105	lake	sand	yes	no	natural	NA	flat bank	NA	NA	NA	NA	NA	fin clip	landing net	2024-08-29	fisherman
TILI2	5b	2105	lake	sand	yes	no	natural	NA	flat bank	NA	NA	NA	NA	NA	fin clip	landing net	2024-08-29	fisherman
TILI3	5b	2105	lake	sand	yes	no	natural	NA	flat bank	NA	NA	NA	NA	NA	fin clip	landing net	2024-08-29	fisherman
TILI4	5b	2105	lake	sand	yes	no	natural	NA	flat bank	NA	NA	NA	NA	NA	fin clip	landing net	2024-08-29	fisherman
TILI5	5b	2105	lake	sand	yes	no	natural	NA	flat bank	NA	NA	NA	NA	NA	fin clip	landing net	2024-08-29	fisherman
WAC1	5c	NA	NA	NA	NA	NA	NA	NA	NA	NA	NA	NA	NA	NA	whole fish	NA	2024-05-25	Michael Jung
WAC2	5c	NA	NA	NA	NA	NA	NA	NA	NA	NA	NA	NA	NA	NA	whole fish	NA	2024-05-25	Michael Jung
WAC3	5c	NA	NA	NA	NA	NA	NA	NA	NA	NA	NA	NA	NA	NA	whole fish	NA	2024-05-25	Michael Jung
WAC4	5c	NA	NA	NA	NA	NA	NA	NA	NA	NA	NA	NA	NA	NA	whole fish	NA	2024-05-25	Michael Jung
WAC5	5c	NA	NA	NA	NA	NA	NA	NA	NA	NA	NA	NA	NA	NA	whole fish	NA	2024-05-25	Michael Jung
WAC6	5c	NA	NA	NA	NA	NA	NA	NA	NA	NA	NA	NA	NA	NA	whole fish	NA	2024-05-25	Michael Jung
MUE1	5b, 11	NA	NA	NA	NA	NA	NA	NA	NA	NA	NA	NA	NA	NA	fin clip	NA	2024-05-27	Michael Jung
MUE2	5b, 11	NA	NA	NA	NA	NA	NA	NA	NA	NA	NA	NA	NA	NA	fin clip	NA	2024-05-27	Michael Jung
MUE3	5b, 11	NA	NA	NA	NA	NA	NA	NA	NA	NA	NA	NA	NA	NA	fin clip	NA	2024-05-27	Michael Jung
MUE4	5b, 11	NA	NA	NA	NA	NA	NA	NA	NA	NA	NA	NA	NA	NA	fin clip	NA	2024-05-27	Michael Jung
MUE5	5b, 11	NA	NA	NA	NA	NA	NA	NA	NA	NA	NA	NA	NA	NA	fin clip	NA	2024-05-27	Michael Jung
MUE6	5b, 11	NA	NA	NA	NA	NA	NA	NA	NA	NA	NA	NA	NA	NA	fin clip	NA	2024-05-27	Michael Jung
AIST1	11, 5c	NA	NA	NA	NA	NA	NA	NA	NA	NA	NA	NA	NA	NA	fin clip	NA	2024-05-29	Michael Jung
AIST2	11, 5c	NA	NA	NA	NA	NA	NA	NA	NA	NA	NA	NA	NA	NA	fin clip	NA	2024-05-29	Michael Jung
AIST3	11, 5c	NA	NA	NA	NA	NA	NA	NA	NA	NA	NA	NA	NA	NA	fin clip	NA	2024-05-29	Michael Jung
AIST4	11, 5c	NA	NA	NA	NA	NA	NA	NA	NA	NA	NA	NA	NA	NA	fin clip	NA	2024-05-29	Michael Jung
AIST5	11, 5c	NA	NA	NA	NA	NA	NA	NA	NA	NA	NA	NA	NA	NA	fin clip	NA	2024-05-29	Michael Jung
GIES1	5c	NA	NA	NA	NA	NA	NA	NA	NA	NA	NA	NA	NA	NA	whole fish	NA	2024-06-16	Michael Jung
GIES2	5c	NA	NA	NA	NA	NA	NA	NA	NA	NA	NA	NA	NA	NA	whole fish	NA	2024-06-16	Michael Jung
GIES3	5c	NA	NA	NA	NA	NA	NA	NA	NA	NA	NA	NA	NA	NA	whole fish	NA	2024-06-16	Michael Jung
GIES4	5c	NA	NA	NA	NA	NA	NA	NA	NA	NA	NA	NA	NA	NA	whole fish	NA	2024-06-16	Michael Jung
GIES5	5c	NA	NA	NA	NA	NA	NA	NA	NA	NA	NA	NA	NA	NA	whole fish	NA	2024-06-16	Michael Jung
BAY1	5b	NA	NA	NA	NA	NA	NA	NA	NA	NA	NA	NA	NA	NA	whole fish	NA		Michael Jung
BAY2	5b	NA	NA	NA	NA	NA	NA	NA	NA	NA	NA	NA	NA	NA	whole fish	NA		Michael Jung
BAY3	5b	NA	NA	NA	NA	NA	NA	NA	NA	NA	NA	NA	NA	NA	whole fish	NA		Michael Jung
BAY4	5b	NA	NA	NA	NA	NA	NA	NA	NA	NA	NA	NA	NA	NA	whole fish	NA		Michael Jung
BAY5	5b	NA	NA	NA	NA	NA	NA	NA	NA	NA	NA	NA	NA	NA	whole fish	NA		Michael Jung

## Sheet: Tabelle
LabID	Clade	Sea level	Type of water body	Soil substrate	Waterplants	Water turbidity	Watercondition	Shore	River embankment	Riverbank vegetation	Water width [m]	Water depth [m]	Water temperature	pH value	type of sample	Catching method	Date	Collector
SID1_1	9a	310	flowing waters	gravel	no	no	natural	natural stone bank	flat bank	trees, shrubs, grassland	100 m	0.4 m	11.8	NA	whole fish	net	2024-05-08	fisherman
SID1_2	5b	310	flowing waters	gravel	no	no	natural	natural stone bank	flat bank	trees, shrubs, grassland	100 m	0.4 m	11.8	NA	whole fish	net	2024-05-08	fisherman
SID2_1	1d	1106	pond (private)	artificial, gravel	yes	no	natural	soil	flat bank	grassland	200 m2	2 m	10	NA	swab	sink	2023-05-14	fisherman
SID2_2	1d	1106	pond (private)	artificial, gravel	yes	no	natural	soil	flat bank	grassland	200 m2	2 m	10	NA	swab	sink	2023-05-14	fisherman
SID2_3	1d	1106	pond (private)	artificial, gravel	yes	no	natural	soil	flat bank	grassland	200 m2	2 m	10	NA	swab	sink	2023-05-14	fisherman
SID3_1	1d	577	pond (private)	artificial, gravel	no	some	natural	soil	flat bank	trees, grassland	60 m2	1.4 m	12	NA	swab	sink	2023-05-15	fisherman
SID3_2	5b	577	pond (private)	artificial, gravel	no	some	natural	soil	flat bank	trees, grassland	60 m2	1.4 m	12	NA	swab	sink	2023-05-15	fisherman
SID3_3	5b	577	pond (private)	artificial, gravel	no	some	natural	soil	flat bank	trees, grassland	60 m2	1.4 m	12	NA	swab	sink	2023-05-15	fisherman
SID4_1	9a	280	flowing waters	NA	NA	NA	strongly influenced	artificial	NA	trees, shrubs	NA	NA	NA	NA	swab	electric	2023-05-06	fisherman
SID4_2	9a	280	flowing waters	NA	NA	NA	strongly influenced	artificial	NA	trees, shrubs	NA	NA	NA	NA	swab	electric	2023-05-06	fisherman
SID4_3	9a	280	flowing waters	NA	NA	NA	strongly influenced	artificial	NA	trees, shrubs	NA	NA	NA	NA	swab	electric	2023-05-06	fisherman
SID5_1	5b	367	flowing waters	gravel	no	no	natural	soil	steep and flat bank	trees, shrubs	5 m	0.75	13.2	NA	swab	electric	2023-05-20	fisherman
SID5_2	5b	367	flowing waters	gravel	no	no	natural	soil	steep and flat bank	trees, shrubs	5 m	0.75	13.2	NA	swab	electric	2023-05-20	fisherman
SID6_1	5b	383	flowing waters	sand, gravel	no	some	natural, moderately influenced	soil	steep bank	trees, shrubs	3 m	0.5	NA	NA	swab	net	2023-05-29	fisherman
SID7_1	5b	1338	lake	big stones, gravel	yes	some	natural	soil	flat bank	shrubs, grassland	NA	NA	14.3	6.64	swab	landing net	2023-05-25	Scientist
SID7_2	5b	1338	lake	big stones, gravel	yes	some	natural	soil	flat bank	shrubs, grassland	NA	NA	14.3	6.64	swab	landing net	2023-05-25	Scientist
SID7_3	1d	1338	lake	big stones, gravel	yes	some	natural	soil	flat bank	shrubs, grassland	NA	NA	14.3	6.64	swab	landing net	2023-05-25	Scientist
SID7_4	5b	1338	lake	big stones, gravel	yes	some	natural	soil	flat bank	shrubs, grassland	NA	NA	14.3	6.64	swab	landing net	2023-05-25	Scientist
SID7_5	5b	1338	lake	big stones, gravel	yes	some	natural	soil	flat bank	shrubs, grassland	NA	NA	14.3	6.64	swab	landing net	2023-05-25	Scientist
SID9_1	10	540	flowing waters	big stones, gravel	no	strong	moderately influenced	soil, natural stone bank	steep bank	trees, shrubs, grassland	50 m	10 m	10	7	whole fish and swabs	net and bottle trap	2023-05-23	fisherman
SID9_2	10	540	flowing waters	big stones, gravel	no	strong	moderately influenced	soil, natural stone bank	steep bank	trees, shrubs, grassland	50 m	10 m	10	7	whole fish and swabs	net and bottle trap	2023-05-23	fisherman
SID9_3	10	540	flowing waters	big stones, gravel	no	strong	moderately influenced	soil, natural stone bank	steep bank	trees, shrubs, grassland	50 m	10 m	10	7	whole fish and swabs	net and bottle trap	2023-05-23	fisherman
SID10_1	9a	248	flowing waters	big stones, gravel	no	no	natural, moderately influenced	soil	steep bank	trees, shrubs	NA	NA	15.7	8.3	swab	landing net	2023-06-13	students
SID11_1	5b	413	flowing waters	gravel	no	no	natural	artificial	flat bank	trees, shrubs	30 m	1.5 m	19	NA	fin clip, swab	angel	2023-06-23	fisherman
SID12_1	5b	360	flowing waters	gravel	yes	no	moderately influenced	artificial	steep bank	trees, shrubs	50 m	0.5 m	17	NA	fin clip, swab	landing net	2023-06-25	fisherman
SID13_1	nicht funktioniert	994	lake	artificial	yes	no	moderately influenced	soil	steep bank	shrubs	NA	NA	NA	NA	swab	net	2023-06-27	students
SID13_2	5b	994	lake	artificial	yes	no	moderately influenced	soil	steep bank	shrubs	NA	NA	NA	NA	swab	net	2023-06-27	students
SID13_3	5b	994	lake	artificial	yes	no	moderately influenced	soil	steep bank	shrubs	NA	NA	NA	NA	swab	net	2023-06-27	students
SID13_4	5b	994	lake	artificial	yes	no	moderately influenced	soil	steep bank	shrubs	NA	NA	NA	NA	swab	net	2023-06-27	students
SID13_5	5b	994	lake	artificial	yes	no	moderately influenced	soil	steep bank	shrubs	NA	NA	NA	NA	swab	net	2023-06-27	students
SID14_1	5b	1796	lake	big stones, gravel	no	no	natural	natural stone bank	flat bank	grassland	NA	14 m	18	NA	swab	landing net	2023-06-28	fisherman
SID14_2	5b	1796	lake	big stones, gravel	no	no	natural	natural stone bank	flat bank	grassland	NA	14 m	18	NA	swab	landing net	2023-06-28	fisherman
SID14_3	5b	1796	lake	big stones, gravel	no	no	natural	natural stone bank	flat bank	grassland	NA	14 m	18	NA	swab	landing net	2023-06-28	fisherman
SID14_4	5b	1796	lake	big stones, gravel	no	no	natural	natural stone bank	flat bank	grassland	NA	14 m	18	NA	swab	landing net	2023-06-28	fisherman
SID14_5	5b	1796	lake	big stones, gravel	no	no	natural	natural stone bank	flat bank	grassland	NA	14 m	18	NA	swab	landing net	2023-06-28	fisherman
SID15_1	1d	1514	lake	sand, gravel	yes	no	natural	soil	steep bank	shrubs, grassland	NA	10 m	16	NA	swab	landing net	2023-06-29	fisherman
SID15_2	1d	1514	lake	sand, gravel	yes	no	natural	soil	steep bank	shrubs, grassland	NA	10 m	16	NA	swab	landing net	2023-06-29	fisherman
SID15_3	9a	1514	lake	sand, gravel	yes	no	natural	soil	steep bank	shrubs, grassland	NA	10 m	16	NA	swab	landing net	2023-06-29	fisherman
SID15_4	1d	1514	lake	sand, gravel	yes	no	natural	soil	steep bank	shrubs, grassland	NA	10 m	16	NA	swab	landing net	2023-06-29	fisherman
SID15_5	9a	1514	lake	sand, gravel	yes	no	natural	soil	steep bank	shrubs, grassland	NA	10 m	16	NA	swab	landing net	2023-06-29	fisherman
SID16_1	nicht funktioniert oder Sequenz nicht gefunden	291	flowing waters	sand, gravel	no	no	moderately influenced	soil	steep bank	trees, shrubs	3 m	0.5 m	13	6.8	swab	landing net	2023-06-03	fisherman
SID16_2	nicht funktioniert oder Sequenz nicht gefunden	291	flowing waters	sand, gravel	no	no	moderately influenced	soil	steep bank	trees, shrubs	3 m	0.5 m	13	6.8	swab	landing net	2023-06-03	fisherman
SID16_3	nicht funktioniert oder Sequenz nicht gefunden	291	flowing waters	sand, gravel	no	no	moderately influenced	soil	steep bank	trees, shrubs	3 m	0.5 m	13	6.8	swab	landing net	2023-06-03	fisherman
SID16_4	5b	291	flowing waters	sand, gravel	no	no	moderately influenced	soil	steep bank	trees, shrubs	3 m	0.5 m	13	6.8	swab	landing net	2023-06-03	fisherman
SID16_5	5b	291	flowing waters	sand, gravel	no	no	moderately influenced	soil	steep bank	trees, shrubs	3 m	0.5 m	13	6.8	swab	landing net	2023-06-03	fisherman
SID17_1	5b	1970	lake	gravel	no	no	moderately influenced	natural stone bank	steep bank	none	NA	NA	12	NA	swab	landing net	2023-07-04	fisherman
SID17_2	5b	1970	lake	gravel	no	no	moderately influenced	natural stone bank	steep bank	none	NA	NA	12	NA	swab	landing net	2023-07-04	fisherman
SID17_3	5b	1970	lake	gravel	no	no	moderately influenced	natural stone bank	steep bank	none	NA	NA	12	NA	swab	landing net	2023-07-04	fisherman
SID18_1	5b	NA	NA	NA	NA	NA	NA	NA	NA	NA	NA	NA	NA	NA	NA	NA	NA	fisherman
SID18_2	5b	NA	NA	NA	NA	NA	NA	NA	NA	NA	NA	NA	NA	NA	NA	NA	NA	fisherman
SID18_3	5b	NA	NA	NA	NA	NA	NA	NA	NA	NA	NA	NA	NA	NA	NA	NA	NA	fisherman
SID18_4	5b	NA	NA	NA	NA	NA	NA	NA	NA	NA	NA	NA	NA	NA	NA	NA	NA	fisherman
SID19_1	5b	NA	NA	NA	NA	NA	NA	NA	NA	NA	NA	NA	NA	NA	NA	NA	NA	fisherman
SID20_1	5b	1950	lake	big stones, sand	no	no	natural	soil	steep bank	shrubs	90 m	8	13	NA	swab	landing net	2023-09-06	fisherman
SID20_2	5b	1950	lake	big stones, sand	no	no	natural	soil	steep bank	shrubs	90 m	8	13	NA	swab	landing net	2023-09-06	fisherman
SID20_3	5b	1950	lake	big stones, sand	no	no	natural	soil	steep bank	shrubs	90 m	8	13	NA	swab	landing net	2023-09-06	fisherman
SID21_1	1d	1638	lake	big stones	no	no	natural	natural stone bank	flat bank	trees	NA	NA	NA	NA	swab	landing net	2023-09-09	fisherman
SID21_2	1d	1638	lake	big stones	no	no	natural	natural stone bank	flat bank	trees	NA	NA	NA	NA	swab	landing net	2023-09-09	fisherman
SID21_3	1d	1638	lake	big stones	no	no	natural	natural stone bank	flat bank	trees	NA	NA	NA	NA	swab	landing net	2023-09-09	fisherman
SID22_1	5b	839	flowing waters	big stones	yes	no	moderately influenced	natural stone bank	flat bank	trees, shrubs, grassland	5	1.5	15	NA	swab	landing net	2023-09-25	fisherman
SID22_2	5b	839	flowing waters	big stones	yes	no	moderately influenced	natural stone bank	flat bank	trees, shrubs, grassland	5	1.5	15	NA	swab	landing net	2023-09-25	fisherman
SID22_3	5b	839	flowing waters	big stones	yes	no	moderately influenced	natural stone bank	flat bank	trees, shrubs, grassland	5	1.5	15	NA	swab	landing net	2023-09-25	fisherman
SID22_4	5b	839	flowing waters	big stones	yes	no	moderately influenced	natural stone bank	flat bank	trees, shrubs, grassland	5	1.5	15	NA	swab	landing net	2023-09-25	fisherman
SID22_5	5b	839	flowing waters	big stones	yes	no	moderately influenced	natural stone bank	flat bank	trees, shrubs, grassland	5	1.5	15	NA	swab	landing net	2023-09-25	fisherman
SID23_1	5b	493	lake	NA	NA	NA	NA	NA	NA	NA	NA	NA	NA	NA	fin clip	NA	2023-09-27	Scientist
SID23_2	5b	493	lake	NA	NA	NA	NA	NA	NA	NA	NA	NA	NA	NA	fin clip	NA	2023-09-27	Scientist
SID23_3	5b	493	lake	NA	NA	NA	NA	NA	NA	NA	NA	NA	NA	NA	fin clip	NA	2023-09-27	Scientist
SID23_4	5b	493	lake	NA	NA	NA	NA	NA	NA	NA	NA	NA	NA	NA	fin clip	NA	2023-09-27	Scientist
SID23_5	5b	493	lake	NA	NA	NA	NA	NA	NA	NA	NA	NA	NA	NA	fin clip	NA	2023-09-27	Scientist
SID24_1	nicht funktioniert	1297	pond (public)	NA	NA	NA	NA	NA	NA	NA	NA	NA	NA	NA	whole fish	NA	2023-05-07	students
SID24_2	5b	1297	pond (public)	NA	NA	NA	NA	NA	NA	NA	NA	NA	NA	NA	whole fish	NA	2023-05-07	students
SID24_3	5b	1297	pond (public)	NA	NA	NA	NA	NA	NA	NA	NA	NA	NA	NA	whole fish	NA	2023-05-07	students
SID24_4	5b	1297	pond (public)	NA	NA	NA	NA	NA	NA	NA	NA	NA	NA	NA	whole fish	NA	2023-05-07	students
SID24_5	fragliche Sequenz! (clade 12?)	1297	pond (public)	NA	NA	NA	NA	NA	NA	NA	NA	NA	NA	NA	whole fish	NA	2023-05-07	students
SID25_1	5b	673	NA	NA	NA	NA	NA	NA	NA	NA	NA	NA	NA	NA	swab	NA	2023-03-30	students
SID25_2	nicht funktioniert	673	NA	NA	NA	NA	NA	NA	NA	NA	NA	NA	NA	NA	swab	NA	2023-03-30	students
SID25_3	5b	673	NA	NA	NA	NA	NA	NA	NA	NA	NA	NA	NA	NA	swab	NA	2023-03-30	students
SID25_4	5b	673	NA	NA	NA	NA	NA	NA	NA	NA	NA	NA	NA	NA	swab	NA	2023-03-30	students
SID25_5	5b	673	NA	NA	NA	NA	NA	NA	NA	NA	NA	NA	NA	NA	swab	NA	2023-03-30	students
SID25_6	5b	673	NA	NA	NA	NA	NA	NA	NA	NA	NA	NA	NA	NA	swab	NA	2023-03-30	students
SID26_1	nicht funktioniert	750	NA	NA	NA	NA	NA	NA	NA	NA	NA	NA	NA	NA	swab	NA	2023-04-20	students
SID26_2	5b	750	NA	NA	NA	NA	NA	NA	NA	NA	NA	NA	NA	NA	swab	NA	2023-04-20	students
SID26_3	nicht funktioniert	750	NA	NA	NA	NA	NA	NA	NA	NA	NA	NA	NA	NA	swab	NA	2023-04-20	students
SID26_4	5b	750	NA	NA	NA	NA	NA	NA	NA	NA	NA	NA	NA	NA	swab	NA	2023-04-20	students
SID26_5	bacteria	750	NA	NA	NA	NA	NA	NA	NA	NA	NA	NA	NA	NA	swab	NA	2023-04-20	students
SID26_6	bacteria	750	NA	NA	NA	NA	NA	NA	NA	NA	NA	NA	NA	NA	swab	NA	2023-04-20	students
SID26_7	bacteria	750	NA	NA	NA	NA	NA	NA	NA	NA	NA	NA	NA	NA	swab	NA	2023-04-20	students
SID26_8	bacteria	750	NA	NA	NA	NA	NA	NA	NA	NA	NA	NA	NA	NA	swab	NA	2023-04-20	students
SID26_9	bacteria	750	NA	NA	NA	NA	NA	NA	NA	NA	NA	NA	NA	NA	swab	NA	2023-04-20	students
SID27_1	5b	1653	flowing waters	gravel	no	no	moderately influenced	soil	flat bank	grassland	5 m	0.05	14.1	NA	swab	electric	2023-10-04	fisherman
SID27_2	5b	1653	flowing waters	gravel	no	no	moderately influenced	soil	flat bank	grassland	5 m	0.05	14.1	NA	swab	electric	2023-10-04	fisherman
SID27_3	5b	1653	flowing waters	gravel	no	no	moderately influenced	soil	flat bank	grassland	5 m	0.05	14.1	NA	swab	electric	2023-10-04	fisherman
SID28_1	5b	1459	lake	big stones, artificial	no	some	NA	natural stone bank	steep bank	none	NA	65	11.2	6	swab	landing net	2023-10-20	fisherman
SID28_2	5b	1459	lake	big stones, artificial	no	some	NA	natural stone bank	steep bank	none	NA	65	11.2	6	swab	landing net	2023-10-20	fisherman
SID29_1	5b	976	lake	NA	NA	NA	NA	NA	NA	NA	NA	NA	NA	NA	fin clip	NA	2023-09-17	Scientist
SID29_2	5b	976	lake	NA	NA	NA	NA	NA	NA	NA	NA	NA	NA	NA	fin clip	NA	2023-09-17	Scientist
SID29_3	5b	976	lake	NA	NA	NA	NA	NA	NA	NA	NA	NA	NA	NA	fin clip	NA	2023-09-17	Scientist
SID29_4	5b	976	lake	NA	NA	NA	NA	NA	NA	NA	NA	NA	NA	NA	fin clip	NA	2023-09-17	Scientist
RHEI1	5b	399	flowing waters	big stones, sand	no	no	strongly influenced	soil	steep bank	grassland	3	0.7	NA	NA	fin clip	electric	2024-08-14	fisherman
RHEI2	5b	399	flowing waters	big stones, sand	no	no	strongly influenced	soil	steep bank	grassland	3	0.7	NA	NA	fin clip	electric	2024-08-14	fisherman
RHEI3	5b	399	flowing waters	big stones, sand	no	no	strongly influenced	soil	steep bank	grassland	3	0.7	NA	NA	fin clip	electric	2024-08-14	fisherman
RHEI4	5b	399	flowing waters	big stones, sand	no	no	strongly influenced	soil	steep bank	grassland	3	0.7	NA	NA	fin clip	electric	2024-08-14	fisherman
RHEI5	5b	399	flowing waters	big stones, sand	no	no	strongly influenced	soil	steep bank	grassland	3	0.7	NA	NA	fin clip	electric	2024-08-14	fisherman
TILI1	5b	2105	lake	sand	yes	no	natural	NA	flat bank	NA	NA	NA	NA	NA	fin clip	landing net	2024-08-29	fisherman
TILI2	5b	2105	lake	sand	yes	no	natural	NA	flat bank	NA	NA	NA	NA	NA	fin clip	landing net	2024-08-29	fisherman
TILI3	5b	2105	lake	sand	yes	no	natural	NA	flat bank	NA	NA	NA	NA	NA	fin clip	landing net	2024-08-29	fisherman
TILI4	5b	2105	lake	sand	yes	no	natural	NA	flat bank	NA	NA	NA	NA	NA	fin clip	landing net	2024-08-29	fisherman
TILI5	5b	2105	lake	sand	yes	no	natural	NA	flat bank	NA	NA	NA	NA	NA	fin clip	landing net	2024-08-29	fisherman
WAC1	5c	NA	NA	NA	NA	NA	NA	NA	NA	NA	NA	NA	NA	NA	whole fish	NA	2024-05-25	Michael Jung
WAC2	5c	NA	NA	NA	NA	NA	NA	NA	NA	NA	NA	NA	NA	NA	whole fish	NA	2024-05-25	Michael Jung
WAC3	5c	NA	NA	NA	NA	NA	NA	NA	NA	NA	NA	NA	NA	NA	whole fish	NA	2024-05-25	Michael Jung
WAC4	5c	NA	NA	NA	NA	NA	NA	NA	NA	NA	NA	NA	NA	NA	whole fish	NA	2024-05-25	Michael Jung
WAC5	5c	NA	NA	NA	NA	NA	NA	NA	NA	NA	NA	NA	NA	NA	whole fish	NA	2024-05-25	Michael Jung
WAC6	5c	NA	NA	NA	NA	NA	NA	NA	NA	NA	NA	NA	NA	NA	whole fish	NA	2024-05-25	Michael Jung
MUE1	5b, 11	NA	NA	NA	NA	NA	NA	NA	NA	NA	NA	NA	NA	NA	fin clip	NA	2024-05-27	Michael Jung
MUE2	5b, 11	NA	NA	NA	NA	NA	NA	NA	NA	NA	NA	NA	NA	NA	fin clip	NA	2024-05-27	Michael Jung
MUE3	5b, 11	NA	NA	NA	NA	NA	NA	NA	NA	NA	NA	NA	NA	NA	fin clip	NA	2024-05-27	Michael Jung
MUE4	5b, 11	NA	NA	NA	NA	NA	NA	NA	NA	NA	NA	NA	NA	NA	fin clip	NA	2024-05-27	Michael Jung
MUE5	5b, 11	NA	NA	NA	NA	NA	NA	NA	NA	NA	NA	NA	NA	NA	fin clip	NA	2024-05-27	Michael Jung
MUE6	5b, 11	NA	NA	NA	NA	NA	NA	NA	NA	NA	NA	NA	NA	NA	fin clip	NA	2024-05-27	Michael Jung
AIST1	11, 5c	NA	NA	NA	NA	NA	NA	NA	NA	NA	NA	NA	NA	NA	fin clip	NA	2024-05-29	Michael Jung
AIST2	11, 5c	NA	NA	NA	NA	NA	NA	NA	NA	NA	NA	NA	NA	NA	fin clip	NA	2024-05-29	Michael Jung
AIST3	11, 5c	NA	NA	NA	NA	NA	NA	NA	NA	NA	NA	NA	NA	NA	fin clip	NA	2024-05-29	Michael Jung
AIST4	11, 5c	NA	NA	NA	NA	NA	NA	NA	NA	NA	NA	NA	NA	NA	fin clip	NA	2024-05-29	Michael Jung
AIST5	11, 5c	NA	NA	NA	NA	NA	NA	NA	NA	NA	NA	NA	NA	NA	fin clip	NA	2024-05-29	Michael Jung
GIES1	5c	NA	NA	NA	NA	NA	NA	NA	NA	NA	NA	NA	NA	NA	whole fish	NA	2024-06-16	Michael Jung
GIES2	5c	NA	NA	NA	NA	NA	NA	NA	NA	NA	NA	NA	NA	NA	whole fish	NA	2024-06-16	Michael Jung
GIES3	5c	NA	NA	NA	NA	NA	NA	NA	NA	NA	NA	NA	NA	NA	whole fish	NA	2024-06-16	Michael Jung
GIES4	5c	NA	NA	NA	NA	NA	NA	NA	NA	NA	NA	NA	NA	NA	whole fish	NA	2024-06-16	Michael Jung
GIES5	5c	NA	NA	NA	NA	NA	NA	NA	NA	NA	NA	NA	NA	NA	whole fish	NA	2024-06-16	Michael Jung
BAY1	5b	NA	NA	NA	NA	NA	NA	NA	NA	NA	NA	NA	NA	NA	whole fish	NA		Michael Jung
BAY2	5b	NA	NA	NA	NA	NA	NA	NA	NA	NA	NA	NA	NA	NA	whole fish	NA		Michael Jung
BAY3	5b	NA	NA	NA	NA	NA	NA	NA	NA	NA	NA	NA	NA	NA	whole fish	NA		Michael Jung
BAY4	5b	NA	NA	NA	NA	NA	NA	NA	NA	NA	NA	NA	NA	NA	whole fish	NA		Michael Jung
BAY5	5b	NA	NA	NA	NA	NA	NA	NA	NA	NA	NA	NA	NA	NA	whole fish	NA		Michael Jung
Ergebnis	135	135	135	135	135	135	135	135	135	135	135	135	135	135	135	135	130	135

## Sheet: Tabelle_Cleaned
LabID	Clade	Sea level	Type of water body	Soil substrate	Waterplants	Water turbidity	Watercondition	Shore	River embankment	Riverbank vegetation	Water width [m]	Water depth [m]	Water temperature	pH value	type of sample	Catching method	Date	Collector
SID1_1	9a	310	flowing waters	gravel	no	no	natural	natural stone bank	flat bank	trees, shrubs, grassland	100 m	0.4 m	11.8	NA	whole fish	net	2024-05-08	fisherman
SID1_2	5b	310	flowing waters	gravel	no	no	natural	natural stone bank	flat bank	trees, shrubs, grassland	100 m	0.4 m	11.8	NA	whole fish	net	2024-05-08	fisherman
SID2_1	1d	1106	pond (private)	artificial, gravel	yes	no	natural	soil	flat bank	grassland	200 m2	2 m	10	NA	swab	sink	2023-05-14	fisherman
SID2_2	1d	1106	pond (private)	artificial, gravel	yes	no	natural	soil	flat bank	grassland	200 m2	2 m	10	NA	swab	sink	2023-05-14	fisherman
SID2_3	1d	1106	pond (private)	artificial, gravel	yes	no	natural	soil	flat bank	grassland	200 m2	2 m	10	NA	swab	sink	2023-05-14	fisherman
SID3_1	1d	577	pond (private)	artificial, gravel	no	some	natural	soil	flat bank	trees, grassland	60 m2	1.4 m	12	NA	swab	sink	2023-05-15	fisherman
SID3_2	5b	577	pond (private)	artificial, gravel	no	some	natural	soil	flat bank	trees, grassland	60 m2	1.4 m	12	NA	swab	sink	2023-05-15	fisherman
SID3_3	5b	577	pond (private)	artificial, gravel	no	some	natural	soil	flat bank	trees, grassland	60 m2	1.4 m	12	NA	swab	sink	2023-05-15	fisherman
SID4_1	9a	280	flowing waters	NA	NA	NA	strongly influenced	artificial	NA	trees, shrubs	NA	NA	NA	NA	swab	electric	2023-05-06	fisherman
SID4_2	9a	280	flowing waters	NA	NA	NA	strongly influenced	artificial	NA	trees, shrubs	NA	NA	NA	NA	swab	electric	2023-05-06	fisherman
SID4_3	9a	280	flowing waters	NA	NA	NA	strongly influenced	artificial	NA	trees, shrubs	NA	NA	NA	NA	swab	electric	2023-05-06	fisherman
SID5_1	5b	367	flowing waters	gravel	no	no	natural	soil	steep and flat bank	trees, shrubs	5 m	0.75	13.2	NA	swab	electric	2023-05-20	fisherman
SID5_2	5b	367	flowing waters	gravel	no	no	natural	soil	steep and flat bank	trees, shrubs	5 m	0.75	13.2	NA	swab	electric	2023-05-20	fisherman
SID6_1	5b	383	flowing waters	sand, gravel	no	some	natural, moderately influenced	soil	steep bank	trees, shrubs	3 m	0.5	NA	NA	swab	net	2023-05-29	fisherman
SID7_1	5b	1338	lake	big stones, gravel	yes	some	natural	soil	flat bank	shrubs, grassland	NA	NA	14.3	6.64	swab	landing net	2023-05-25	Scientist
SID7_2	5b	1338	lake	big stones, gravel	yes	some	natural	soil	flat bank	shrubs, grassland	NA	NA	14.3	6.64	swab	landing net	2023-05-25	Scientist
SID7_3	1d	1338	lake	big stones, gravel	yes	some	natural	soil	flat bank	shrubs, grassland	NA	NA	14.3	6.64	swab	landing net	2023-05-25	Scientist
SID7_4	5b	1338	lake	big stones, gravel	yes	some	natural	soil	flat bank	shrubs, grassland	NA	NA	14.3	6.64	swab	landing net	2023-05-25	Scientist
SID7_5	5b	1338	lake	big stones, gravel	yes	some	natural	soil	flat bank	shrubs, grassland	NA	NA	14.3	6.64	swab	landing net	2023-05-25	Scientist
SID9_1	10	540	flowing waters	big stones, gravel	no	strong	moderately influenced	soil, natural stone bank	steep bank	trees, shrubs, grassland	50 m	10 m	10	7	whole fish and swabs	net and bottle trap	2023-05-23	fisherman
SID9_2	10	540	flowing waters	big stones, gravel	no	strong	moderately influenced	soil, natural stone bank	steep bank	trees, shrubs, grassland	50 m	10 m	10	7	whole fish and swabs	net and bottle trap	2023-05-23	fisherman
SID9_3	10	540	flowing waters	big stones, gravel	no	strong	moderately influenced	soil, natural stone bank	steep bank	trees, shrubs, grassland	50 m	10 m	10	7	whole fish and swabs	net and bottle trap	2023-05-23	fisherman
SID10_1	9a	248	flowing waters	big stones, gravel	no	no	natural, moderately influenced	soil	steep bank	trees, shrubs	NA	NA	15.7	8.3	swab	landing net	2023-06-13	students
SID11_1	5b	413	flowing waters	gravel	no	no	natural	artificial	flat bank	trees, shrubs	30 m	1.5 m	19	NA	fin clip, swab	angel	2023-06-23	fisherman
SID12_1	5b	360	flowing waters	gravel	yes	no	moderately influenced	artificial	steep bank	trees, shrubs	50 m	0.5 m	17	NA	fin clip, swab	landing net	2023-06-25	fisherman
SID13_1	nicht funktioniert	994	lake	artificial	yes	no	moderately influenced	soil	steep bank	shrubs	NA	NA	NA	NA	swab	net	2023-06-27	students
SID13_2	5b	994	lake	artificial	yes	no	moderately influenced	soil	steep bank	shrubs	NA	NA	NA	NA	swab	net	2023-06-27	students
SID13_3	5b	994	lake	artificial	yes	no	moderately influenced	soil	steep bank	shrubs	NA	NA	NA	NA	swab	net	2023-06-27	students
SID13_4	5b	994	lake	artificial	yes	no	moderately influenced	soil	steep bank	shrubs	NA	NA	NA	NA	swab	net	2023-06-27	students
SID13_5	5b	994	lake	artificial	yes	no	moderately influenced	soil	steep bank	shrubs	NA	NA	NA	NA	swab	net	2023-06-27	students
SID14_1	5b	1796	lake	big stones, gravel	no	no	natural	natural stone bank	flat bank	grassland	NA	14 m	18	NA	swab	landing net	2023-06-28	fisherman
SID14_2	5b	1796	lake	big stones, gravel	no	no	natural	natural stone bank	flat bank	grassland	NA	14 m	18	NA	swab	landing net	2023-06-28	fisherman
SID14_3	5b	1796	lake	big stones, gravel	no	no	natural	natural stone bank	flat bank	grassland	NA	14 m	18	NA	swab	landing net	2023-06-28	fisherman
SID14_4	5b	1796	lake	big stones, gravel	no	no	natural	natural stone bank	flat bank	grassland	NA	14 m	18	NA	swab	landing net	2023-06-28	fisherman
SID14_5	5b	1796	lake	big stones, gravel	no	no	natural	natural stone bank	flat bank	grassland	NA	14 m	18	NA	swab	landing net	2023-06-28	fisherman
SID15_1	1d	1514	lake	sand, gravel	yes	no	natural	soil	steep bank	shrubs, grassland	NA	10 m	16	NA	swab	landing net	2023-06-29	fisherman
SID15_2	1d	1514	lake	sand, gravel	yes	no	natural	soil	steep bank	shrubs, grassland	NA	10 m	16	NA	swab	landing net	2023-06-29	fisherman
SID15_3	9a	1514	lake	sand, gravel	yes	no	natural	soil	steep bank	shrubs, grassland	NA	10 m	16	NA	swab	landing net	2023-06-29	fisherman
SID15_4	1d	1514	lake	sand, gravel	yes	no	natural	soil	steep bank	shrubs, grassland	NA	10 m	16	NA	swab	landing net	2023-06-29	fisherman
SID15_5	9a	1514	lake	sand, gravel	yes	no	natural	soil	steep bank	shrubs, grassland	NA	10 m	16	NA	swab	landing net	2023-06-29	fisherman
SID16_1	nicht funktioniert oder Sequenz nicht gefunden	291	flowing waters	sand, gravel	no	no	moderately influenced	soil	steep bank	trees, shrubs	3 m	0.5 m	13	6.8	swab	landing net	2023-06-03	fisherman
SID16_2	nicht funktioniert oder Sequenz nicht gefunden	291	flowing waters	sand, gravel	no	no	moderately influenced	soil	steep bank	trees, shrubs	3 m	0.5 m	13	6.8	swab	landing net	2023-06-03	fisherman
SID16_3	nicht funktioniert oder Sequenz nicht gefunden	291	flowing waters	sand, gravel	no	no	moderately influenced	soil	steep bank	trees, shrubs	3 m	0.5 m	13	6.8	swab	landing net	2023-06-03	fisherman
SID16_4	5b	291	flowing waters	sand, gravel	no	no	moderately influenced	soil	steep bank	trees, shrubs	3 m	0.5 m	13	6.8	swab	landing net	2023-06-03	fisherman
SID16_5	5b	291	flowing waters	sand, gravel	no	no	moderately influenced	soil	steep bank	trees, shrubs	3 m	0.5 m	13	6.8	swab	landing net	2023-06-03	fisherman
SID17_1	5b	1970	lake	gravel	no	no	moderately influenced	natural stone bank	steep bank	none	NA	NA	12	NA	swab	landing net	2023-07-04	fisherman
SID17_2	5b	1970	lake	gravel	no	no	moderately influenced	natural stone bank	steep bank	none	NA	NA	12	NA	swab	landing net	2023-07-04	fisherman
SID17_3	5b	1970	lake	gravel	no	no	moderately influenced	natural stone bank	steep bank	none	NA	NA	12	NA	swab	landing net	2023-07-04	fisherman
SID20_1	5b	1950	lake	big stones, sand	no	no	natural	soil	steep bank	shrubs	90 m	8	13	NA	swab	landing net	2023-09-06	fisherman
SID20_2	5b	1950	lake	big stones, sand	no	no	natural	soil	steep bank	shrubs	90 m	8	13	NA	swab	landing net	2023-09-06	fisherman
SID20_3	5b	1950	lake	big stones, sand	no	no	natural	soil	steep bank	shrubs	90 m	8	13	NA	swab	landing net	2023-09-06	fisherman
SID21_1	1d	1638	lake	big stones	no	no	natural	natural stone bank	flat bank	trees	NA	NA	NA	NA	swab	landing net	2023-09-09	fisherman
SID21_2	1d	1638	lake	big stones	no	no	natural	natural stone bank	flat bank	trees	NA	NA	NA	NA	swab	landing net	2023-09-09	fisherman
SID21_3	1d	1638	lake	big stones	no	no	natural	natural stone bank	flat bank	trees	NA	NA	NA	NA	swab	landing net	2023-09-09	fisherman
SID22_1	5b	839	flowing waters	big stones	yes	no	moderately influenced	natural stone bank	flat bank	trees, shrubs, grassland	5	1.5	15	NA	swab	landing net	2023-09-25	fisherman
SID22_2	5b	839	flowing waters	big stones	yes	no	moderately influenced	natural stone bank	flat bank	trees, shrubs, grassland	5	1.5	15	NA	swab	landing net	2023-09-25	fisherman
SID22_3	5b	839	flowing waters	big stones	yes	no	moderately influenced	natural stone bank	flat bank	trees, shrubs, grassland	5	1.5	15	NA	swab	landing net	2023-09-25	fisherman
SID22_4	5b	839	flowing waters	big stones	yes	no	moderately influenced	natural stone bank	flat bank	trees, shrubs, grassland	5	1.5	15	NA	swab	landing net	2023-09-25	fisherman
SID22_5	5b	839	flowing waters	big stones	yes	no	moderately influenced	natural stone bank	flat bank	trees, shrubs, grassland	5	1.5	15	NA	swab	landing net	2023-09-25	fisherman
SID23_1	5b	493	lake	NA	NA	NA	NA	NA	NA	NA	NA	NA	NA	NA	fin clip	NA	2023-09-27	Scientist
SID23_2	5b	493	lake	NA	NA	NA	NA	NA	NA	NA	NA	NA	NA	NA	fin clip	NA	2023-09-27	Scientist
SID23_3	5b	493	lake	NA	NA	NA	NA	NA	NA	NA	NA	NA	NA	NA	fin clip	NA	2023-09-27	Scientist
SID23_4	5b	493	lake	NA	NA	NA	NA	NA	NA	NA	NA	NA	NA	NA	fin clip	NA	2023-09-27	Scientist
SID23_5	5b	493	lake	NA	NA	NA	NA	NA	NA	NA	NA	NA	NA	NA	fin clip	NA	2023-09-27	Scientist
SID24_1	nicht funktioniert	1297	pond (public)	NA	NA	NA	NA	NA	NA	NA	NA	NA	NA	NA	whole fish	NA	2023-05-07	students
SID24_2	5b	1297	pond (public)	NA	NA	NA	NA	NA	NA	NA	NA	NA	NA	NA	whole fish	NA	2023-05-07	students
SID24_3	5b	1297	pond (public)	NA	NA	NA	NA	NA	NA	NA	NA	NA	NA	NA	whole fish	NA	2023-05-07	students
SID24_4	5b	1297	pond (public)	NA	NA	NA	NA	NA	NA	NA	NA	NA	NA	NA	whole fish	NA	2023-05-07	students
SID24_5	fragliche Sequenz! (clade 12?)	1297	pond (public)	NA	NA	NA	NA	NA	NA	NA	NA	NA	NA	NA	whole fish	NA	2023-05-07	students
SID27_1	5b	1653	flowing waters	gravel	no	no	moderately influenced	soil	flat bank	grassland	5 m	0.05	14.1	NA	swab	electric	2023-10-04	fisherman
SID27_2	5b	1653	flowing waters	gravel	no	no	moderately influenced	soil	flat bank	grassland	5 m	0.05	14.1	NA	swab	electric	2023-10-04	fisherman
SID27_3	5b	1653	flowing waters	gravel	no	no	moderately influenced	soil	flat bank	grassland	5 m	0.05	14.1	NA	swab	electric	2023-10-04	fisherman
SID28_1	5b	1459	lake	big stones, artificial	no	some	NA	natural stone bank	steep bank	none	NA	65	11.2	6	swab	landing net	2023-10-20	fisherman
SID28_2	5b	1459	lake	big stones, artificial	no	some	NA	natural stone bank	steep bank	none	NA	65	11.2	6	swab	landing net	2023-10-20	fisherman
SID29_1	5b	976	lake	NA	NA	NA	NA	NA	NA	NA	NA	NA	NA	NA	fin clip	NA	2023-09-17	Scientist
SID29_2	5b	976	lake	NA	NA	NA	NA	NA	NA	NA	NA	NA	NA	NA	fin clip	NA	2023-09-17	Scientist
SID29_3	5b	976	lake	NA	NA	NA	NA	NA	NA	NA	NA	NA	NA	NA	fin clip	NA	2023-09-17	Scientist
SID29_4	5b	976	lake	NA	NA	NA	NA	NA	NA	NA	NA	NA	NA	NA	fin clip	NA	2023-09-17	Scientist
RHEI1	5b	399	flowing waters	big stones, sand	no	no	strongly influenced	soil	steep bank	grassland	3	0.7	NA	NA	fin clip	electric	2024-08-14	fisherman
RHEI2	5b	399	flowing waters	big stones, sand	no	no	strongly influenced	soil	steep bank	grassland	3	0.7	NA	NA	fin clip	electric	2024-08-14	fisherman
RHEI3	5b	399	flowing waters	big stones, sand	no	no	strongly influenced	soil	steep bank	grassland	3	0.7	NA	NA	fin clip	electric	2024-08-14	fisherman
RHEI4	5b	399	flowing waters	big stones, sand	no	no	strongly influenced	soil	steep bank	grassland	3	0.7	NA	NA	fin clip	electric	2024-08-14	fisherman
RHEI5	5b	399	flowing waters	big stones, sand	no	no	strongly influenced	soil	steep bank	grassland	3	0.7	NA	NA	fin clip	electric	2024-08-14	fisherman
TILI1	5b	2105	lake	sand	yes	no	natural	NA	flat bank	NA	NA	NA	NA	NA	fin clip	landing net	2024-08-29	fisherman
TILI2	5b	2105	lake	sand	yes	no	natural	NA	flat bank	NA	NA	NA	NA	NA	fin clip	landing net	2024-08-29	fisherman
TILI3	5b	2105	lake	sand	yes	no	natural	NA	flat bank	NA	NA	NA	NA	NA	fin clip	landing net	2024-08-29	fisherman
TILI4	5b	2105	lake	sand	yes	no	natural	NA	flat bank	NA	NA	NA	NA	NA	fin clip	landing net	2024-08-29	fisherman
TILI5	5b	2105	lake	sand	yes	no	natural	NA	flat bank	NA	NA	NA	NA	NA	fin clip	landing net	2024-08-29	fisherman
Ergebnis	88	88	88	88	88	88	88	88	88	88	88	88	88	88	88	88	88	88

## Sheet: Pivot
Collector	(Alle)
Anzahl von LabID	Spaltenbeschriftungen
Clade	10	11.2	11.8	12	13	13.2	14.1	14.3	15	15.7	16	17	18	19	NA	Gesamtergebnis
10	3															3
1d	3			1				1			3				3	11
5b		2	1	5	5	2	3	4	5			1	5	1	27	61
9a			1							1	2				3	7
Gesamtergebnis	6	2	2	6	5	2	3	5	5	1	5	1	5	1	33	82

## Sheet: % of Total
	jedes Clade im Total (%)
	Clade	Gesamtergebnis
	10	3
	1d	11
	5b	73
	9a	7
	Gesamtergebnis	94
	Clade	angel	electric	landing net	NA	net	net and bottle trap	sink	Gesamtergebnis
	10						3		3
	1d			7				4	11
	5b	1	10	30	24	6		2	73
	9a		3	3		1			7
	Gesamtergebnis	1	13	40	24	7	3	6	94

## Sheet: Catching Method
Collector	(Alle)
Anzahl von LabID	Spaltenbeschriftungen
Clade	angel	electric	landing net	NA	net	net and bottle trap	sink	Gesamtergebnis
10						3		3
1d			7				4	11
5b	1	10	30	12	6		2	61
9a		3	3		1			7
Gesamtergebnis	1	13	40	12	7	3	6	82

## Sheet: Type of Water Body
Collector	(Alle)
Anzahl von LabID	Spaltenbeschriftungen
Clade	10	1d	5b	9a	Gesamtergebnis
flowing waters	3		21	5	29
lake		7	35	2	44
pond (private)		4	2		6
pond (public)			3		3
Gesamtergebnis	3	11	61	7	82

## Sheet: Soil Substrate
Collector	(Alle)
Anzahl von LabID	Spaltenbeschriftungen
Clade	10	1d	5b	9a	Gesamtergebnis
artificial			4		4
artificial, gravel		4	2		6
big stones		3	5		8
big stones, artificial			2		2
big stones, gravel	3	1	9	1	14
big stones, sand			8		8
gravel			11	1	12
NA			12	3	15
sand			5		5
sand, gravel		3	3	2	8
Gesamtergebnis	3	11	61	7	82

## Sheet: Waterplants
Collector	(Alle)
Anzahl von LabID	Spaltenbeschriftungen
Clade	10	1d	5b	9a	Gesamtergebnis
NA			12	3	15
no	3	4	27	2	36
no			3		3
yes		7	19	2	28
Gesamtergebnis	3	11	61	7	82

## Sheet: Water Turbidity
Collector	(Alle)
Anzahl von LabID	Spaltenbeschriftungen
Clade	10	1d	5b	9a	Gesamtergebnis
NA			12	3	15
no		9	40	4	53
some		2	9		11
strong	3				3
Gesamtergebnis	3	11	61	7	82

[truncated: 5 more sheets: Watercondition, River embankment, Sea Level, Clade nach Wassertemperatus, Tabelle1]
