# Supplementary material for: Data collected in a citizen scientist study uncover a new species record of Phoxinus minnow for Austria
Source: Environ Monit Assess. 2026 Mar 15;198(4):319. doi: 10.1007/s10661-026-15168-6 (PMC12989464; doi:10.1007/s10661-026-15168-6)
Supplement: Supplementary file 8 — (TXT 26.5 KB) [file 10661_2026_15168_MOESM8_ESM.txt]

#NEXUS
[ID: 1338644624]
begin taxa;
	dimensions ntax=257;
	taxlabels
		173M_11
		193M_9a
		196M_9a
		201M_5b
		210M_1c
		215M_5b
		242M_1d
		61M_1a
		64M_5b
		80M_1d
		ADM1_1d
		ADM2_5b
		AGG10_10
		AGG12_12
		AGG1_10
		AGG5_10
		AIST1_11
		AIST2_11
		AIST4_5b
		ANTI1_5b
		AZ08_5b
		BADA10_1a
		BAY2_5b
		BELB4_1a
		BOHI2020_1G_1c
		BRA2_1a
		CERJ1_1c
		CERK10_1a
		CLA4_12
		CLA5_12
		CRE1_12
		CRMO11_1c
		CRMO13_1c
		CRMO1_1c
		CRMO8_1c
		DJE15_9a
		DON1_10
		EPE10_11
		EPE2_11
		FBPIS456_11_5b
		FBPIS472_11_5b
		FBPIS500_11_11
		FFFtag10701_12
		FFFtag10820_12
		FFFtag10866_10
		FFFtag10871_10
		FFFtag12349_12
		FFFtag12460_10
		FFFtag12463_12
		FFFtag12468_12
		FFFtag1978_10
		FFFtag1979_10
		FFFtag1981_5b
		FFFtag1992_10
		FFFtag1994_12
		FFFtag1996_12
		FFFtag4114_12
		FFFtag4177_12
		FFFtag4272_12
		FFFtag4332_12
		FFFtag4393_12
		FFFtag4443_10
		FFFtagVAI4_10
		FON1_1a
		G673_1a
		GAME2_1c
		GIGL7_1d
		GRCK1_9a
		GRCK3_9a
		GRS3_5b
		HQ960538_11
		HQ960700_11
		HQ960816_9a
		HQ960893_9a
		HQ960931_9a
		HQ961031_11
		ID124_1c
		ID137_1a
		ID32_1d
		ID64_1c
		IM1_12
		IZIC19_1c
		JALO01_9a
		JALO02_9a
		K062_5b
		KJ554125_1a
		KJ554427_12
		KJ554507_12
		KM286820_10
		KM286834_10
		KM286836_5b
		KM286848_5b
		KM286853_5b
		KM286857_5b
		KM286859_10
		KM286865_10
		KM286879_11
		KM286881_11
		KM286892_10
		KM286893_10
		KM286974_5b
		KM286977_5b
		KM286981_5b
		KM287013_5b
		KOKR10_1c
		KOKR13_1c
		KOMS1_5b
		KRK2_1a
		KRK5_1a
		KRKA11_1c
		KRKA12_1c
		KRKA9_1c
		KROELL2_5b
		KWACZ01_9a
		LAND2_5b
		LANG1_5b
		LANG3_1a
		LANG4_5b
		LAU1_1a
		LEG1_5b
		LOSO03_9a
		LOZN1_1c
		Leg2_5b
		MAL1_1a
		MALI16_1a
		MALI17_1a
		MALI6_1a
		MEE1_10
		MEE3_5b
		MEL4_1a
		MK310229_5b
		MOEL11_10
		MOEL3_12
		MOEL7_10
		MUE6_11
		NAD4_1a
		NADI10_1a
		NADI1_1a
		NAN6_1a
		NANO42_1a
		NANO6_1a
		NYSZ03_9a
		OBE3_OS03_5b
		OLZ2_9a
		ORLI03_11
		OSPO13_1a
		OSPO23_1a
		PARS03_9a
		PIN3_1a
		PRE2_1a
		PRED1_1a
		PTU2_1d
		PURK3_9a
		PURK5_9a
		PURK6_9a
		RAD6_1c
		RADU10_1c
		RADU26_1c
		RADU29_1c
		RADU32_1c
		RADU35_1c
		RADU41_1c
		RAKO13_1a
		RAKO4_1a
		RAKU24_1a
		RAKU25_1a
		RAKU2_1a
		RAT1_1d
		RIS2_1a
		RIZ3_1a
		RIZA1x15_1a
		RIZA1x20_1a
		ROTG2_1d
		SA1_1a
		SCHA1_10
		SID14_1_5b
		SID16_4_5b
		SID1_2_5b
		SID22_1_5b
		SID24_4_5b
		SID25_6_5b
		SID2_2_1d
		SID2_3_1d
		SID3_1_1d
		SID3_2_5b
		SID4_2_9a
		SID7_1_5b
		SILS2_5b
		SKRP03_9a
		SKRP04_9a
		SKRP05_9a
		SKRP07_9a
		SKRP08_9a
		SOCA1x11_1a
		SOCA1x2_1a
		SORA3x10_1c
		SORA3x1_1a
		SORA3x26_1c
		Santis_ARP_8_12
		Santis_CAN_9_12
		Santis_CES_10_12
		Santis_CFO_4_12
		Santis_CFO_5_12
		Santis_FIO_11_5b
		Santis_MAD_5_12
		Santis_MAD_7_12
		Santis_ORG_5_1a
		Santis_PEL_22_1a
		Santis_PEL_9_1a
		Santis_VAL_7_1a
		Santis_VAR_19_1a
		Santis_VIA_6_1a
		Stans01_5b
		TOJN11_1c
		VIPA2020_2M_1a
		VLO02_10
		WIER01_9a
		ZFMK_TIS_64910_5b
		ZFMK_TIS_64913_5b
		ZFMK_TIS_64920_5b
		ZFMK_TIS_64923_5b
		ZFMK_TIS_64963_10
		ZFMK_TIS_64975_5b
		ZFMK_TIS_65012_5b
		ZFMK_TIS_65047_5b
		ZFMK_TIS_65090_5b
		ZFMK_TIS_65105_5b
		ZFMK_TIS_65112_5b
		ZFMK_TIS_65241_5b
		ZFMK_TIS_65283_5b
		ZFMK_TIS_65405_10
		ZFMK_TIS_65753_5b
		ZFMK_TIS_65904_5b
		ZFMK_TIS_65932_5b
		ZFMK_TIS_65963_5b
		ZFMK_TIS_65972_10
		ZFMK_TIS_66560_5b
		ZFMK_TIS_66599_10
		ZFMK_TIS_66624_5b
		ZFMK_TIS_66632_11
		ZFMK_TIS_66645_10
		ZFMK_TIS_80019_10
		ZFMK_TIS_80039_12
		ZFMK_TIS_80040_12
		ZFMK_TIS_80089_12
		ZFMK_TIS_80090_12
		ZFMK_TIS_80124_10
		ZFMK_TIS_80142_10
		ZFMK_TIS_80154_10
		ZFMK_TIS_80164_10
		ZFMK_TIS_80432_5b
		ZFMK_TIS_80460_5b
		ZFMK_TIS_80568_5b
		ZxTOUL1_12
		mona10_1a
		mona2_1a
		mona3_1a
		;
end;
begin trees;
	translate
		1	173M_11,
		2	193M_9a,
		3	196M_9a,
		4	201M_5b,
		5	210M_1c,
		6	215M_5b,
		7	242M_1d,
		8	61M_1a,
		9	64M_5b,
		10	80M_1d,
		11	ADM1_1d,
		12	ADM2_5b,
		13	AGG10_10,
		14	AGG12_12,
		15	AGG1_10,
		16	AGG5_10,
		17	AIST1_11,
		18	AIST2_11,
		19	AIST4_5b,
		20	ANTI1_5b,
		21	AZ08_5b,
		22	BADA10_1a,
		23	BAY2_5b,
		24	BELB4_1a,
		25	BOHI2020_1G_1c,
		26	BRA2_1a,
		27	CERJ1_1c,
		28	CERK10_1a,
		29	CLA4_12,
		30	CLA5_12,
		31	CRE1_12,
		32	CRMO11_1c,
		33	CRMO13_1c,
		34	CRMO1_1c,
		35	CRMO8_1c,
		36	DJE15_9a,
		37	DON1_10,
		38	EPE10_11,
		39	EPE2_11,
		40	FBPIS456_11_5b,
		41	FBPIS472_11_5b,
		42	FBPIS500_11_11,
		43	FFFtag10701_12,
		44	FFFtag10820_12,
		45	FFFtag10866_10,
		46	FFFtag10871_10,
		47	FFFtag12349_12,
		48	FFFtag12460_10,
		49	FFFtag12463_12,
		50	FFFtag12468_12,
		51	FFFtag1978_10,
		52	FFFtag1979_10,
		53	FFFtag1981_5b,
		54	FFFtag1992_10,
		55	FFFtag1994_12,
		56	FFFtag1996_12,
		57	FFFtag4114_12,
		58	FFFtag4177_12,
		59	FFFtag4272_12,
		60	FFFtag4332_12,
		61	FFFtag4393_12,
		62	FFFtag4443_10,
		63	FFFtagVAI4_10,
		64	FON1_1a,
		65	G673_1a,
		66	GAME2_1c,
		67	GIGL7_1d,
		68	GRCK1_9a,
		69	GRCK3_9a,
		70	GRS3_5b,
		71	HQ960538_11,
		72	HQ960700_11,
		73	HQ960816_9a,
		74	HQ960893_9a,
		75	HQ960931_9a,
		76	HQ961031_11,
		77	ID124_1c,
		78	ID137_1a,
		79	ID32_1d,
		80	ID64_1c,
		81	IM1_12,
		82	IZIC19_1c,
		83	JALO01_9a,
		84	JALO02_9a,
		85	K062_5b,
		86	KJ554125_1a,
		87	KJ554427_12,
		88	KJ554507_12,
		89	KM286820_10,
		90	KM286834_10,
		91	KM286836_5b,
		92	KM286848_5b,
		93	KM286853_5b,
		94	KM286857_5b,
		95	KM286859_10,
		96	KM286865_10,
		97	KM286879_11,
		98	KM286881_11,
		99	KM286892_10,
		100	KM286893_10,
		101	KM286974_5b,
		102	KM286977_5b,
		103	KM286981_5b,
		104	KM287013_5b,
		105	KOKR10_1c,
		106	KOKR13_1c,
		107	KOMS1_5b,
		108	KRK2_1a,
		109	KRK5_1a,
		110	KRKA11_1c,
		111	KRKA12_1c,
		112	KRKA9_1c,
		113	KROELL2_5b,
		114	KWACZ01_9a,
		115	LAND2_5b,
		116	LANG1_5b,
		117	LANG3_1a,
		118	LANG4_5b,
		119	LAU1_1a,
		120	LEG1_5b,
		121	LOSO03_9a,
		122	LOZN1_1c,
		123	Leg2_5b,
		124	MAL1_1a,
		125	MALI16_1a,
		126	MALI17_1a,
		127	MALI6_1a,
		128	MEE1_10,
		129	MEE3_5b,
		130	MEL4_1a,
		131	MK310229_5b,
		132	MOEL11_10,
		133	MOEL3_12,
		134	MOEL7_10,
		135	MUE6_11,
		136	NAD4_1a,
		137	NADI10_1a,
		138	NADI1_1a,
		139	NAN6_1a,
		140	NANO42_1a,
		141	NANO6_1a,
		142	NYSZ03_9a,
		143	OBE3_OS03_5b,
		144	OLZ2_9a,
		145	ORLI03_11,
		146	OSPO13_1a,
		147	OSPO23_1a,
		148	PARS03_9a,
		149	PIN3_1a,
		150	PRE2_1a,
		151	PRED1_1a,
		152	PTU2_1d,
		153	PURK3_9a,
		154	PURK5_9a,
		155	PURK6_9a,
		156	RAD6_1c,
		157	RADU10_1c,
		158	RADU26_1c,
		159	RADU29_1c,
		160	RADU32_1c,
		161	RADU35_1c,
		162	RADU41_1c,
		163	RAKO13_1a,
		164	RAKO4_1a,
		165	RAKU24_1a,
		166	RAKU25_1a,
		167	RAKU2_1a,
		168	RAT1_1d,
		169	RIS2_1a,
		170	RIZ3_1a,
		171	RIZA1x15_1a,
		172	RIZA1x20_1a,
		173	ROTG2_1d,
		174	SA1_1a,
		175	SCHA1_10,
		176	SID14_1_5b,
		177	SID16_4_5b,
		178	SID1_2_5b,
		179	SID22_1_5b,
		180	SID24_4_5b,
		181	SID25_6_5b,
		182	SID2_2_1d,
		183	SID2_3_1d,
		184	SID3_1_1d,
		185	SID3_2_5b,
		186	SID4_2_9a,
		187	SID7_1_5b,
		188	SILS2_5b,
		189	SKRP03_9a,
		190	SKRP04_9a,
		191	SKRP05_9a,
		192	SKRP07_9a,
		193	SKRP08_9a,
		194	SOCA1x11_1a,
		195	SOCA1x2_1a,
		196	SORA3x10_1c,
		197	SORA3x1_1a,
		198	SORA3x26_1c,
		199	Santis_ARP_8_12,
		200	Santis_CAN_9_12,
		201	Santis_CES_10_12,
		202	Santis_CFO_4_12,
		203	Santis_CFO_5_12,
		204	Santis_FIO_11_5b,
		205	Santis_MAD_5_12,
		206	Santis_MAD_7_12,
		207	Santis_ORG_5_1a,
		208	Santis_PEL_22_1a,
		209	Santis_PEL_9_1a,
		210	Santis_VAL_7_1a,
		211	Santis_VAR_19_1a,
		212	Santis_VIA_6_1a,
		213	Stans01_5b,
		214	TOJN11_1c,
		215	VIPA2020_2M_1a,
		216	VLO02_10,
		217	WIER01_9a,
		218	ZFMK_TIS_64910_5b,
		219	ZFMK_TIS_64913_5b,
		220	ZFMK_TIS_64920_5b,
		221	ZFMK_TIS_64923_5b,
		222	ZFMK_TIS_64963_10,
		223	ZFMK_TIS_64975_5b,
		224	ZFMK_TIS_65012_5b,
		225	ZFMK_TIS_65047_5b,
		226	ZFMK_TIS_65090_5b,
		227	ZFMK_TIS_65105_5b,
		228	ZFMK_TIS_65112_5b,
		229	ZFMK_TIS_65241_5b,
		230	ZFMK_TIS_65283_5b,
		231	ZFMK_TIS_65405_10,
		232	ZFMK_TIS_65753_5b,
		233	ZFMK_TIS_65904_5b,
		234	ZFMK_TIS_65932_5b,
		235	ZFMK_TIS_65963_5b,
		236	ZFMK_TIS_65972_10,
		237	ZFMK_TIS_66560_5b,
		238	ZFMK_TIS_66599_10,
		239	ZFMK_TIS_66624_5b,
		240	ZFMK_TIS_66632_11,
		241	ZFMK_TIS_66645_10,
		242	ZFMK_TIS_80019_10,
		243	ZFMK_TIS_80039_12,
		244	ZFMK_TIS_80040_12,
		245	ZFMK_TIS_80089_12,
		246	ZFMK_TIS_80090_12,
		247	ZFMK_TIS_80124_10,
		248	ZFMK_TIS_80142_10,
		249	ZFMK_TIS_80154_10,
		250	ZFMK_TIS_80164_10,
		251	ZFMK_TIS_80432_5b,
		252	ZFMK_TIS_80460_5b,
		253	ZFMK_TIS_80568_5b,
		254	ZxTOUL1_12,
		255	mona10_1a,
		256	mona2_1a,
		257	mona3_1a
		;
[Note: This tree contains information on the topology,
branch lengths (if present), and the probability
of the partition indicated by the branch.]
tree con_all_compat = (1:1.461183e-003,(((((((((2:1.562258e-003,(142:6.234943e-004,155:1.443976e-003)0.280:6.696962e-004)0.582:1.295327e-003,((((3:5.984557e-004,186:1.472414e-003)0.039:6.406598e-004,((73:1.482279e-003,75:1.383427e-003)0.036:6.143259e-004,(83:1.619514e-003,84:7.244169e-004)0.849:1.439507e-003)0.004:5.528839e-004)0.000:8.762748e-004,(((36:1.446660e-003,(144:7.300920e-004,189:1.5216…
[Note: This tree contains information only on the topology
and branch lengths (median of the posterior probability density).]
tree con_all_compat = (1:1.461183e-003,(((((((((2:1.562258e-003,(142:6.234943e-004,155:1.443976e-003):6.696962e-004):1.295327e-003,((((3:5.984557e-004,186:1.472414e-003):6.406598e-004,((73:1.482279e-003,75:1.383427e-003):6.143259e-004,(83:1.619514e-003,84:7.244169e-004):1.439507e-003):5.528839e-004):8.762748e-004,(((36:1.446660e-003,(144:7.300920e-004,189:1.521693e-003):1.454609e-003):5.889170e-0…
end;
