# Supplementary material for: Data collected in a citizen scientist study uncover a new species record of Phoxinus minnow for Austria
Source: Environ Monit Assess. 2026 Mar 15;198(4):319. doi: 10.1007/s10661-026-15168-6 (PMC12989464; doi:10.1007/s10661-026-15168-6)
Supplement: Supplementary file 9 — (TXT 11.0 KB) [file 10661_2026_15168_MOESM9_ESM.txt]

(173M_11:0.0018823519,(((((((((((((193M_9a:0.0018900069,PURK6_9a:0.0018931447)0/11:0.0000010000,NYSZ03_9a:0.0000010000)0/78:0.0000021111,(((((196M_9a:0.0000010000,(((DJE15_9a:0.0018949161,PARS03_9a:0.0018942157)0/15:0.0000010000,((SKRP04_9a:0.0018971377,SKRP08_9a:0.0018961062)0/73:0.0000010000,SKRP05_9a:0.0000010000)91.7/99:0.0018961122)0/2:0.0000010000,(HQ960816_9a:0.0018933797,SID4_2_9a:0.0018933849)0/20:0.0000010000)0/6:0.0000010000)0/5:0.0000010000,((OLZ2_9a:0.0000010000,SKRP03_9a:0.0018942330)86/99:0.0018953826,PURK5_9a:0.0019042977)0/9:0.0000010000)0/1:0.0000010000,(((GRCK1_9a:0.0019033205,GRCK3_9a:0.0000010000)85.7/98:0.0018970892,(JALO01_9a:0.0018942765,JALO02_9a:0.0000010000)85.4/100:0.0018954272)0/8:0.0000010000,((HQ960931_9a:0.0018966338,(PURK3_9a:0.0000010000,WIER01_9a:0.0018953838)86/74:0.0018953811)0/13:0.0000026448,SKRP07_9a:0.0018965057)0/8:0.0000010000)0/5:0.0000010000)0/5:0.0000010000,(HQ960893_9a:0.0037974148,KWACZ01_9a:0.0038051284)0/4:0.0000010000)0/8:0.0000028365,LOSO03_9a:0.0018985768)56.4/41:0.0018930766)99.3/100:0.0222698787,((((201M_5b:0.0000010000,(((((((((((((((215M_5b:0.0000010000,((LEG1_5b:0.0038326057,SID22_1_5b:0.0019019503)0/37:0.0000010000,ZFMK_TIS_66624_5b:0.0019088632)0/10:0.0000010000)0/11:0.0000010000,LAND2_5b:0.0019017883)0/8:0.0000022395,BAY2_5b:0.0019017879)87.4/65:0.0019020343,KM286974_5b:0.0019026409)0/14:0.0000022834,ZFMK_TIS_66560_5b:0.0019032297)0/4:0.0000010000,(((KM286977_5b:0.0000010000,(ZFMK_TIS_65105_5b:0.0019017599,ZFMK_TIS_80460_5b:0.0019029289)0/65:0.0000010000)82.7/94:0.0019026328,(ROTG2_1d:0.0000010000,SID7_1_5b:0.0019034593)85.8/95:0.0019034754)0/11:0.0000025366,(MEE3_5b:0.0019032158,ZFMK_TIS_64913_5b:0.0019175593)0/3:0.0000025064)0/1:0.0000025593)0/2:0.0000010000,((((((AIST4_5b:0.0000010000,((ANTI1_5b:0.0019006864,(AZ08_5b:0.0000010000,(OBE3_OS03_5b:0.0034718926,SID2_2_1d:0.0620118004)74.5/81:0.0022245174)77.6/77:0.0019006625)81.6/76:0.0019111813,(GIGL7_1d:0.0019039558,SID3_2_5b:0.0019051940)0/26:0.0000010000)0/12:0.0000010000)0/9:0.0000010000,GRS3_5b:0.0019049896)0/25:0.0000010000,SID16_4_5b:0.0019053427)86.6/68:0.0019039530,KM286981_5b:0.0000010000)84.3/43:0.0019036731,ZFMK_TIS_65904_5b:0.0019042304)0/3:0.0000025904,(ZFMK_TIS_64920_5b:0.0019036586,ZFMK_TIS_65090_5b:0.0019003541)0/10:0.0000010000)0/6:0.0000010000)0/6:0.0000010000,ZFMK_TIS_65405_10:0.0000010000)0/5:0.0000010000,(((((((64M_5b:0.0000010000,(ADM2_5b:0.0018974907,(LANG1_5b:0.0018935508,SILS2_5b:0.0076998436)0/41:0.0000010000)0/27:0.0000010000)0/38:0.0000029470,KROELL2_5b:0.0018988283)93.7/99:0.0038130435,ZFMK_TIS_64910_5b:0.0019005412)0/13:0.0000019976,(KM286836_5b:0.0000010000,Leg2_5b:0.0018997682)91.9/39:0.0019122672)0/2:0.0000010000,(KM286857_5b:0.0019035349,Santis_FIO_11_5b:0.0019020576)0/3:0.0000026378)0/9:0.0000010000,(((FBPIS472_11_5b:0.0019025374,ZFMK_TIS_65047_5b:0.0019037936)0/17:0.0000010000,ZFMK_TIS_65112_5b:0.0019042691)0/9:0.0000010000,(((KM286848_5b:0.0019016634,ZFMK_TIS_65283_5b:0.0019081545)0/26:0.0000010000,ZFMK_TIS_80432_5b:0.0019051875)89.9/36:0.0019038947,ZFMK_TIS_65012_5b:0.0019025926)0/7:0.0000010000)0/5:0.0000010000)0/3:0.0000010000,((((K062_5b:0.0000010000,KOMS1_5b:0.0038165924)89.9/87:0.0019025181,ZFMK_TIS_64923_5b:0.0000010000)83.9/56:0.0019025297,ZFMK_TIS_64975_5b:0.0019013817)0/10:0.0000010000,(ZFMK_TIS_65753_5b:0.0019020413,ZFMK_TIS_65963_5b:0.0019038224)0/1:0.0000010000)0/5:0.0000010000)0/3:0.0000010000)0/6:0.0000010000,(ZFMK_TIS_65241_5b:0.0019058594,ZFMK_TIS_65932_5b:0.0019025773)0/9:0.0000010000)0/2:0.0000010000,KM286853_5b:0.0019032921)0/4:0.0000010000,(KM287013_5b:0.0000010000,(MK310229_5b:0.0018945535,ZFMK_TIS_80568_5b:0.0000010000)89.3/100:0.0018996760)88.3/99:0.0019027118)87.2/53:0.0019006100,FFFtag1981_5b:0.0000010000)84.4/51:0.0018988025,Stans01_5b:0.0038556163)0/20:0.0000028747,(SID14_1_5b:0.0138753381,(SID1_2_5b:0.0076988969,SID24_4_5b:0.0000010000)0/83:0.0000028580)72.6/45:0.0019062946)0/3:0.0000010000)0/10:0.0000010000,FBPIS456_11_5b:0.0018988844)88.3/38:0.0019000025,(LANG4_5b:0.0018988025,SID25_6_5b:0.0000010000)0/83:0.0000010000)86.6/85:0.0064581163,((((((((((((((((210M_1c:0.0018826915,KRKA11_1c:0.0018837013)0/6:0.0000010000,((CRMO11_1c:0.0018840912,RAD6_1c:0.0000020474)85.5/100:0.0018838383,ID124_1c:0.0018826203)0/26:0.0000028349)0/1:0.0000010000,(((BOHI2020_1G_1c:0.0018851537,IZIC19_1c:0.0018838111)0/23:0.0000010000,NANO42_1a:0.0018821022)0/4:0.0000010000,CERK10_1a:0.0000010000)0/2:0.0000010000)0/2:0.0000010000,KRKA12_1c:0.0018820864)0/25:0.0000010000,TOJN11_1c:0.0018857262)87.2/99:0.0018835389,(((GAME2_1c:0.0000010000,(SORA3x1_1a:0.0018830086,SORA3x26_1c:0.0018809713)0/79:0.0000010000)85.1/99:0.0018848934,KOKR10_1c:0.0018858811)0/79:0.0000010000,KOKR13_1c:0.0000010000)83.4/98:0.0018851036)0/8:0.0000027464,CRMO1_1c:0.0000010000)0/3:0.0000010000,(((CERJ1_1c:0.0000010000,(ID64_1c:0.0018781440,KRKA9_1c:0.0018818690)0/42:0.0000010000)0/36:0.0000010000,LOZN1_1c:0.0018832792)87.4/99:0.0018822345,CRMO8_1c:0.0018865798)0/8:0.0000010000)0/4:0.0000010000,CRMO13_1c:0.0270448525)87.6/96:0.0018853941,RADU35_1c:0.0038040648)0/19:0.0000010000,(RADU29_1c:0.0018865754,RADU41_1c:0.0018854107)0/16:0.0000010000)0/15:0.0000010000,RADU10_1c:0.0000010000)0/13:0.0000010000,RADU32_1c:0.0018876843)0/29:0.0000010000,RADU26_1c:0.0018882564)76.6/94:0.0018475113,((((((((((((((61M_1a:0.0000010000,(BELB4_1a:0.0018829403,Santis_ORG_5_1a:0.0018804911)0/31:0.0000010000)0/26:0.0000010000,((KRK2_1a:0.0000010000,KRK5_1a:0.0018815590)85.8/99:0.0018807394,SA1_1a:0.0018797823)0/34:0.0000026424)78.6/99:0.0019014316,Santis_VAL_7_1a:0.0000010000)91.8/99:0.0018871895,((G673_1a:0.0018790669,LANG3_1a:0.0000010000)96.6/100:0.0056821892,MALI17_1a:0.0018853541)0/8:0.0000010000)0/4:0.0000010000,(MALI6_1a:0.0018832515,RAKO4_1a:0.0018909260)0/10:0.0000010000)0/4:0.0000010000,((NADI10_1a:0.0018821914,PRED1_1a:0.0018821472)0/8:0.0000010000,mona3_1a:0.0018828407)0/5:0.0000010000)0/4:0.0000010000,(LAU1_1a:0.0018838303,Santis_PEL_9_1a:0.0018821345)0/7:0.0000010000)0/7:0.0000010000,(((MAL1_1a:0.0018901679,RIZA1x20_1a:0.0018851144)0/2:0.0000010000,((OSPO13_1a:0.0018833927,RIZ3_1a:0.0018830935)0/4:0.0000010000,(RIZA1x15_1a:0.0037914003,SOCA1x11_1a:0.0018801366)0/13:0.0000010000)0/3:0.0000010000)0/9:0.0000010000,Santis_CAN_9_12:0.0000010000)0/2:0.0000010000)0/2:0.0000010000,(((BADA10_1a:0.0057928023,(((BRA2_1a:0.0000010000,((NAN6_1a:0.0000010000,NANO6_1a:0.0018823339)0/79:0.0000021627,SORA3x10_1c:0.0018924368)0/6:0.0000010000)0/9:0.0000021036,(MALI16_1a:0.0018865547,(PRE2_1a:0.0000010000,RAKU24_1a:0.0018828481)86.3/99:0.0018833932)0/10:0.0000010000)0/10:0.0000010000,VIPA2020_2M_1a:0.0018852031)89/72:0.0018833679)0/11:0.0000010000,(RAKU2_1a:0.0018816250,SOCA1x2_1a:0.0037869104)0/7:0.0000010000)0/12:0.0000010000,OSPO23_1a:0.0000010000)0/9:0.0000010000)0/4:0.0000010000,((KJ554125_1a:0.0018943614,NADI1_1a:0.0018832254)0/4:0.0000010000,(MEL4_1a:0.0018828018,(Santis_VIA_6_1a:0.0018802693,mona2_1a:0.0000010000)84.6/71:0.0018816251)0/6:0.0000025587)0/2:0.0000010000)0/6:0.0000010000,(((ID137_1a:0.0077948161,mona10_1a:0.0018833017)0/12:0.0000010000,NAD4_1a:0.0018913554)0/7:0.0000010000,(PIN3_1a:0.0018820814,RAKU25_1a:0.0018831959)0/17:0.0000010000)0/6:0.0000010000)0/6:0.0000010000,(Santis_PEL_22_1a:0.0018831858,Santis_VAR_19_1a:0.0018975163)0/6:0.0000010000)0/10:0.0000010000,RAKO13_1a:0.0018815981)78.3/65:0.0019305632,(FON1_1a:0.0000010000,RIS2_1a:0.0018881146)75.3/98:0.0018676176)91.9/99:0.0058201161)93/99:0.0075293026,((242M_1d:0.0000010000,RAT1_1d:0.0018922106)0/78:0.0000010000,((((80M_1d:0.0018934388,(SID2_3_1d:0.0038125383,SID3_1_1d:0.0000010000)86.7/98:0.0018938864)0/21:0.0000010000,PTU2_1d:0.0018916859)0/14:0.0000010000,ADM1_1d:0.0000010000)0/35:0.0000010000,ID32_1d:0.0018921644)89.6/64:0.0018933992)85.3/97:0.0041707257)84.6/95:0.0055712628)98.4/100:0.0221141909)81.9/98:0.0053708127,(((((((((AGG10_10:0.0000010000,(((DON1_10:0.0018725874,MEE1_10:0.0018753334)0/15:0.0000010000,((KM286893_10:0.0018723691,ZFMK_TIS_80124_10:0.0037575788)0/11:0.0000010000,VLO02_10:0.0018734530)0/9:0.0000010000)0/15:0.0000010000,FFFtagVAI4_10:0.0000010000)0/1:0.0000010000)0/6:0.0000010000,((KM286865_10:0.0018748438,SCHA1_10:0.0000010000)85.6/61:0.0018740263,ZFMK_TIS_65972_10:0.0018725798)0/12:0.0000010000)0/4:0.0000010000,((FFFtag4443_10:0.0018702755,ZFMK_TIS_66599_10:0.0018735633)0/10:0.0000010000,(KM286859_10:0.0018823415,MOEL7_10:0.0018740190)0/5:0.0000010000)0/5:0.0000010000)0/4:0.0000010000,((AGG1_10:0.0018735479,ZFMK_TIS_80142_10:0.0018753558)0/9:0.0000010000,(KM286820_10:0.0018754644,ZFMK_TIS_64963_10:0.0018723898)0/24:0.0000010000)0/4:0.0000010000)0/0:0.0000010000,(AGG5_10:0.0018703648,MOEL11_10:0.0018741875)0/2:0.0000010000)0/12:0.0000010000,KM286834_10:0.0018730258)83.9/98:0.0018743488,(KM286892_10:0.0000010000,ZFMK_TIS_66645_10:0.0018766184)0/67:0.0000020755)93/99:0.0076730563,(((((((FFFtag10866_10:0.0018898285,(FFFtag12460_10:0.0000010000,FFFtag1992_10:0.0018997778)0/85:0.0000010000)85.7/100:0.0018910975,FFFtag1979_10:0.0018911078)0/55:0.0000010000,FFFtag10871_10:0.0000010000)0/39:0.0000010000,ZFMK_TIS_80019_10:0.0018991756)0/39:0.0000010000,FFFtag1978_10:0.0018918023)84/99:0.0018891588,ZFMK_TIS_80164_10:0.0018873388)0/65:0.0000022707,ZFMK_TIS_80154_10:0.0018835730)87.8/97:0.0048994878)89.2/97:0.0076702500,(((((((((((((((AGG12_12:0.0000010000,(((CLA4_12:0.0018934968,FFFtag10820_12:0.0038013184)0/16:0.0000010000,(ZFMK_TIS_80040_12:0.0019010684,ZFMK_TIS_80090_12:0.0018929177)0/4:0.0000010000)0/13:0.0000010000,KJ554427_12:0.0000010000)0/4:0.0000010000)0/13:0.0000010000,(FFFtag12468_12:0.0018927814,ZFMK_TIS_80039_12:0.0037942968)0/15:0.0000010000)93.1/100:0.0018928379,(FFFtag12463_12:0.0000010000,MOEL3_12:0.0018930372)86.1/100:0.0018929228)0/17:0.0000010000,(Santis_MAD_5_12:0.0037979730,Santis_MAD_7_12:0.0077173915)0/22:0.0000010000)0/11:0.0000010000,CRE1_12:0.0000010000)0/13:0.0000027332,Santis_ARP_8_12:0.0018917925)76.9/99:0.0018919220,ZxTOUL1_12:0.0000010000)0/86:0.0000010000,((CLA5_12:0.0000010000,(Santis_CFO_4_12:0.0018359160,Santis_CFO_5_12:0.0078183408)88.3/99:0.0038902770)0/90:0.0000010000,Santis_CES_10_12:0.0118145017)92.5/100:0.0018943257)85.9/99:0.0018914494,FFFtag4393_12:0.0018887010)0/33:0.0000029777,FFFtag1994_12:0.0000010000)0/11:0.0000024963,((FFFtag10701_12:0.0000010000,(FFFtag12349_12:0.0018890677,KJ554507_12:0.0018960285)0/32:0.0000010000)0/28:0.0000010000,(FFFtag4114_12:0.0018856784,FFFtag4177_12:0.0037886428)0/44:0.0000010000)92.3/98:0.0018916737)0/25:0.0000028474,(IM1_12:0.0018830031,ZFMK_TIS_80089_12:0.0019142062)93.2/99:0.0057943918)0/84:0.0000027817,FFFtag4332_12:0.0076739722)81.6/97:0.0018961937,FFFtag4272_12:0.0038479805)60.8/97:0.0019026651,FFFtag1996_12:0.0000028483)99.1/100:0.0215603544)90.6/98:0.0109238169)96.1/99:0.0131860748,ZFMK_TIS_66632_11:0.0038315113)77.5/97:0.0018541196,HQ960700_11:0.0018776997)0/47:0.0000010000,(AIST1_11:0.0000010000,((EPE10_11:0.0018807381,EPE2_11:0.0018926287)0/17:0.0000010000,HQ961031_11:0.0018807516)0/3:0.0000010000)0/1:0.0000010000)0/19:0.0000010000,(HQ960538_11:0.0018841069,ORLI03_11:0.0019104061)80.1/94:0.0018772576)0/38:0.0000010000,MUE6_11:0.0037785975)85.2/99:0.0018810727,AIST2_11:0.0018789395)0/37:0.0000010000,KM286881_11:0.0018957757)0/25:0.0000010000,FBPIS500_11_11:0.0000010000)0/34:0.0000010000,KM286879_11:0.0018790965);
