# Supplementary material for: Data collected in a citizen scientist study uncover a new species record of Phoxinus minnow for Austria
Source: Environ Monit Assess. 2026 Mar 15;198(4):319. doi: 10.1007/s10661-026-15168-6 (PMC12989464; doi:10.1007/s10661-026-15168-6)
Supplement: Supplementary file 10 — (TXT 8.53 KB) [file 10661_2026_15168_MOESM10_ESM.txt]

(((((((((((((((SILS_12,FFFtag12468_MT975731_12),(SCHA_12,AGG12_MF407779_12)),(SILS_12_2,Santis_ARP_2_MK984815_12)),(KAUN_clade_12F,(FFFtag10820_MT975712_12,(FFFtag4347_MT975780_12,FFFtag4348_MT975781_12)))),(Santis_MAD_7_MK984820_12,(Santis_MAD_5_MK984814_12,((FFFtag12463_MT975730_12,N_MOEL3_12),(CRE2_MF407783_12,(CRE1_MF407782_12,Santis_ARP_8_MK984819_12)))))),(Santis_CES_10_MK984818_12,(Santis_CER_6_MK984813_12,(Santis_CFO_4_MK984816_12,Santis_CFO_5_MK984817_12)))),(FFFtag1996_MT975749_12,((((FFFtag4311_MT975773_12,FFFtag4349_MT975782_12),FFFtag4332_MT975777_12),(FFFtag4272_MT975771_12,FFFtag4331_MT975776_12)),((FFFtag1994_MT975748_12,FFFtag4393_MT975789_12),(FFFtag4177_MT975765_12,(KJ554507_12,((FFFtag12349_MT975726_12,FFFtag4131_MT975764_12),(FFFtag4114_MT975759_12,(FFFtag10701_MT975700_12,KJ554531_12))))))))),((((((((((FFFtag10777_MT975707_16,FFFtag12347_MT975724_16),FFFtag12348_MT975725_16),FFFtag10755_MT975704_16),FFFtag4189_MT975766_16),(FFFtag4029_MT975752_16,FFFtag4209_MT975768_16)),FFFtag10741_MT975702_16),FFFtag12474_MT975733_16),FFFtag10752_MT975703_16),FFFtag18978_MT975735_16),((FIS1709_MT481958_16,FIS1863_MT481961_16),((FFFtag4031_MT975753_23,FFFtag4427_MT975793_23),(FFFtag10778_MT975708_23,(FFFtag12470_MT975732_23,(FFFtag10931_MT975715_23,(FFFtag4103_MT975757_23,(FFFtag10781_MT975709_23,(FFFtag4390_MT975787_23,(FFFtag1989_MT975745_23,FFFtag1990_MT975746_23))))))))))),((Ex79G12_MN816084_19,MG806858_MG806858_out),(Ex70H2_MN816069_20,(((Ex25B11_MN816067_18,KU729255_18),KU729254_18),(((KU729259_17,KU729262_17),KJ128576_17),(Ex73F2_MN816066_17,(KU729260_17,(Ex72E2_MN816060_17,(Ex72E1_MN816059_17,Ex73E11_MN816063_17))))))))),(((((((FFFtag1978_MT975738_10,FFFtag4374_MT975785_10),(FFFtag1979_MT975739_10,FFFtag1992_MT975747_10)),FFFtag10866_MT975713_10),FFFtag12460_MT975729_10),FFFtag10871_MT975714_10),KM286892_10),(N_MOEL2_10,(KM286820_10,(N_MEE1_10,(KM286893_10,(AGG1_MF407768_10,((JOHN_10,FFFtag4443_MT975796_10),(BODE_10,(LEOB_10_2,(AGG10_MF407769_10,(LEOB_10_3,(AGG5_MF407774_10,(LEOB_10,(KM286834_10,(((((KM286859_10,KM287014_10),N_VLO1_10),N_MOEL11_10),N_MOEL7_10),((SCHA_10_3,SCHA_10_6),((SCHA_10,SCHA_10_7),((SCHA_10_5,SCHA_10_8),((SCHA_10_2,SCHA_10_4),(SCHA_10_9,KM286865_10))))))))))))))))))))),((((((((CIJ1_MN816035_7,MOR3_MG806859_7),TRE5_MF407754_7),TRE1_MF407752_7),TRE6_MF407755_7),CIJ2_MN816036_7),MOR1_MF407745_7),(MG806860_MG806860_8,OHR3_MF407767_8)),((((((MUE_11_3,HQ960477_11),MUE_11_2),(173M_MN816042_11,KM286879_11)),AIST_11_2),KM286881_11),(HQ960700_11,(AIST_11_4,(AIST_11_3,(MUE_11,(HQ960469_11,(AIST_11,(HQ960538_11,(MUE_11_4,((SILS_11,N_EPE10_11),(HQ961031_11,N_EPE2_11))))))))))))),(((213M_MN816141_9e,214M_MN816142_9e),(Ex66A7_MN816139_9d,Ex66A8_MN816140_9d)),((168M_MN816050_13,FFFtag4210_MT975770_13),((((FFFtag10787_MT975711_13,FFFtag10945_MT975717_13),(FFFtag4092_MT975755_13,KU729253_13)),(Ex89B7_MN816054_13,FFFtag10771_MT975706_13)),(((142M_MN816046_13,FFFtag4096_MT975756_13),FFFtag1987_MT975743_13),(FIS0100_MT481939_13,(FIS0056_MT481937_13,(Ex89B8_MN816055_13,(140M_MN816044_13,(Ex89G11_MN816057_13,(FIS0363_MT481946_13,KJ554128_13))))))))))),((((((SexS02G3_MN816135_9b,SexS02G4_MN816136_9b),SexS02G2_MN816134_9b),HQ960812_9a),(100M_KX673409_9c,101M_KX673410_9c)),(PURK_9a_6,(HTT_9a_15,WIF4_KX673445_9a))),(((((NEUS_mus_9a_2,193M_MN816126_9a),PURK_9a_8),HTT_9a_10),WIF18_MF407993_9a),(KATZ_9a,((THAY_9a,THAY_9a_6),((TERN_9a,THAY_9a_2),((PURK_9a_10,PURK_9a_7),((YBBS_9a,196M_MN816127_9a),(((((((PURK_9a,PURK_9a_2),(GRCK1_MF407957_9a,GRCK3_MF407959_9a)),(PURK_9a_4,HQ960816_9a)),HQ960931_9a),OLZ2_MF407968_9a),LANZ_9a),((PREB2_9a,PURK_9a_5),((NEUS_mus_9a,PREB2_9a_2),((LOBA_mus_9a_2,PIEG_mus_9a),((PIEG_mus_9a_2,THAY_9a_3),((LOBA_mus_9a,KATZ_9a_2),((HTT_9a_18,HTT_9a_19),((HTT_9a_17,PURK_9a_3),((HTT_9a_14,PURK_9a_9),(((HTT_9a_11,THAY_9a_5),HQ960893_9a),((HTT_9a_9,FISC_9a),((HTT_9a_8,HTT_9a_13),((HTT_9a_7,PURK2_9a),(((HTT_9a_20,KATZ_9a_3),HTT_9a_6),((HTT_9a_5,HQ960937_9a),((HTT_9a_3,HTT_9a_12),((HTT_9a_2,HTT_9a_4),(HTT_9a,(HTT_9a_16,THAY_9a_4))))))))))))))))))))))))))),((((LANG_5b,LANG4_MN816123_5b),KALVA_5b_4),KM286981_5b),((((((((((((((((((((((((DUIS_1d,ROTG_1d_2),(PREU_1d_3,STIL1_1d)),(ADM_1d_4,PREU_1d_4)),(ADM_1d_3,GIGL1_1d)),(ADM_1d_2,GIGL5_1d)),(ADM_1d,GIGL4_1d)),(PREU_1d,(RAT1_MF407931_1d,(PTU2_MF407927_1d,(PRIV1_1d_2,PRIV2_1d))))),(PREU_1d_2,PRIV1_1d)),(ADM_1d_5,GRAF_1d_3)),(GRAF_1d,GRAF_1d_2)),(GIGL6_1d,(RIES1_1d,ADM1_MN816098_1d))),(WALD1_1d,GIGL3_1d)),(STIL3_1d,242M_MN816092_1d)),WALD2_1d),(AGER_mus_1d,80M_MN816097_1d)),((JOHN_1d,HOHE_1d_2),(ROSA_mus_1d,ROSA_mus_1d_3))),(ROSA_mus_1d_4,HOHE_1d_3)),((ROSA_mus_1d_2,HOHE_1d),(PREB2_1d_3,ROSA_1d_4))),(PREB2_1d,ROSA_1d_3)),(PREB2_1d_2,PREB_1d)),(ROSA_1d,ROSA_1d_5)),(ROTG_1d_3,ROSA_1d_2)),ROSA_mus_1d_5),(((((((((BUN1_MF407678_2,BUN4_MF407681_2),MIL2_MF407695_2),LEP3_MF407691_2),KAR1_MF407683_2),KAR3_MF407955_2a),(PLA1_MF407703_3,PLA2_MF407704_3)),DRI1_MF407708_4),(KJ554101_15,(150M_MN816074_14a,(Ex52G1_MN816081_14b,(KU729264_14b,(Ex52H3_MN816082_14b,KJ554377_14b)))))),((VAL1_MF407942_1e,VAL10_MF407943_1e),(((((((((((KAPA_mus_1c,210M_MN816091_1c),RAD6_MF407922_1c),BOH1_MF407912_1c),BLO1_MF407908_1c),LJU2_MF407918_1c),LOZ5_MF407919_1c),BOH3_MF407885_1b),(LOZ2_MF407895_1b,(BOH4_MF407886_1b,(MRE1_MF407896_1b,(KOL8_MF407893_1b,(36M_MN816089_1b,MRE2_MF407897_1b)))))),SVR5_MF407954_1f),SVR1_MF407950_1f),(((LANG_1a,TE_1a),LANG3_MN816088_1a),(((FON1_MF407807_1a,RRI1_MF407868_1a),FON7_MF407813_1a),((BRA2_MF407797_1a,PRE2_MF407853_1a),(PIN3_KX673435_1a,(Santis_VAR_19_MK984803_1a,(KJ554125_1a,(Santis_ISC_7_MT385939_1a,(53M_MN816085_1a,(((Santis_VIA_10_MK984810_1a,Santis_VIA_6_MK984802_1a),Santis_PEL_9_MK984805_1a),(Santis_PEL_22_MK984806_1a,(LAU1_KX673428_1a,(Santis_PEL_20_MK984799_1a,(NAD4_MF407831_1a,(MAL1_MF407824_1a,(RIZ3_MF407862_1a,(Santis_VAL_7_MK984804_1a,(61M_MN816087_1a,(Santis_ORG_5_MK984811_1a,(KRK2_MF407814_1a,KRK5_MF407817_1a))))))))))))))))))))))))),((((((PRIV1_1d_3,AZ_5b_7),OBE_5b_3),ANTI_5b_2),Stans_5b),((ADM_5b,MOND_5b_5),(ADM_5b_2,ADM2_MN816119_5b))),(((AIST_5c,OBE_5b_7),MOND_5b_2),((GIES_5c,MOND_5b),((GIES_5c_2,KALVA_5b_3),(((((((GRUNDL_5b_4,GRS3_KX673425_5b),GRUNDL_5b_3),(SEIS_5b,SEIS_5b_2)),PRIV2_5b),GIES_5c_3),AZ_5b),((GIES_5c_4,OBE_5b_10),((GIES_5c_5,OBE_5b_5),((WAC_5cF,AZ_5b_6),((WAC_5cF_4,NEUS_5b),((WAC_5cF_5,TE_5b),(((OBE_5b,VCK_5b_5),(RIES1_5b,AZ_5b_2)),((VCK_5b_4,AURA_5b),((VCK_5b,TERN_5b),((VCK_5b_3,AURA_5b_2),((VCK_5b_2,OBE_5b_2),(((KM286853_5b,KM286995_5b),ASCH_5b),(((DIESS_5b,MOND_5b_3),(OBE_5b_9,NEUS_5b_3)),((STAD_5b,AZ_5b_4),((KREM_5b,HOHE_5b),((MOND_5b_4,TERN_5b_2),((OBE_5b_8,AZ_5b_3),((ALP_5b,ANTI_5b),((RST_5b,HOHE_5b_2),((OBE_5b_4,OBE_5b_6),((AZ_5b_5,NEUS_5b_2),((TERN_5b_3,ALP_5b_2),((((((((((((KAUN_5b_3,LANZ_5b),FORM_5b),WAC_5cF_2),(LNE_5b_3,Stans_5b_2)),(KALVA_5b_5,WIE_5b_3)),((KALVA_5b,HAIN_mus_5b),(TRAS_5b,PETZ_mus_5b))),(KALVA_5b_2,(TRAS_5b_2,PIEL_5b_2))),(WAC_5cF_6,201M_MN816112_5b)),(LANG_5b_3,GLS_mus_5b)),(KREM_5b_2,WIE_5b_2)),(KALB_5b_3,((RHEI_5b_3,FFFtag1981_MT975740_5b),((KALB_5b_2,KAUN_5b_2),(KALB_5b,SILS_5b_2))))),((((((((((((((((YBBS_5b_2,SULZ_5b_3),YBBS_5b_5),(YBBS_5b_4,SULZ_5b_4)),(YBBS_5b_3,YBBS_5b)),VEIT_mus_5b),(MUE_5b,GRIER_5b)),((RIES1_5b_3,MUE_5b_2),((DIESS_5b_2,GRIER_5b_3),(GIGL2_5b,PRIV2_5b_2)))),(HOHE_5b_3,64M_MN816118_5b)),(GRUNDL_5b_5,GRIER_5b_2)),(((CH9_MF407723_5b,KM286857_5b),(KM286977_5b,Santis_FIO_11_MK984822_5b)),((((MOA1_MF407731_5a,SKR4_MF407737_5a),47M_MF407712_5a),(LANG_5b_2,LANG1_MN816121_5b)),(KM286974_5b,(FFFtag1976_MT975737_5a,(51M_MN816109_5a,(BRR1_MF407718_5a,(KRU1_MF407724_5a,KRU4_MF407727_5a)))))))),(RON_5b_2,N_MEE3_5b)),(RON_5b_4,((GRUNDL_5b,NEUS_mus_5b),((ROTG_1d,RIES1_5b_2),((GRUNDL_5b_2,RIES1_5b_4),(192M_MN816111_5b,GRS1_KX673423_5b)))))),(RON_5b_3,(KM287013_5b,MK310229_MK310229_5b))),(((Leg_5b,SILS_5b),(5M_MN816034_6,BRO1_MF407739_6)),((WAC_5cF_3,TERN_5b_4),(TERN_5b_5,(PIEL_5b_6,KM286805_5b))))),(WIE_5b,(BODE_5b,(KM286848_5b,(Leg_5b_2,KM286836_5b))))),((FLIX_5b,LUN2_KX673432_5b),((BAY_5b_5,FLIX_5b_3),(((LAI_5b,LUNZ_mus_5b_2),(BAY_5b,FLIX_5b_5)),((Leg_5b_6,LUNZ_mus_5b),(LAND_5b_6,((FORM_5b_2,FORM_5b_3),(LECH_5b_4,((PIEL_5b_4,TILI_5b_2),(((PIEL_5b_5,RHEI_5b_5),(RHEI_5b_4,FLIX_5b_2)),(((BAY_5b_2,LAND_5b_2),PIEL_5b_3),(((RON_5b,215M_MN816115_5b),LAND_5b_3),(((SULZ_5b,RHEI_5b_2),(NEUS_5b_4,LAND_5b_4)),((SILB_5b_2,BAY_5b_4),((LECH_5b_3,KAUN_5b),((LECH_5b_2,BAY_5b_3),((LNE_5b,LECH_5b_5),((LNE_5b_2,FLIX_5b_4),(((LECH_5b,PIEL_5b),(LAND_5b,RHEI_5b)),(((PLAN_5b_3,TILI_5b_4),(TILI_5b_5,TILI_5b_3)),((PLAN_5b_4,RON_5b_5),((PLAN_5b_2,FORM_5b_5),((TILI_5b,Leg_5b_4),((LAND_5b_5,SILB_5b),((Leg_5b_3,PLAN_5b),((FORM_5b_4,LUNZ_mus_5b_3),((SILB_5b_3,SULZ_5b_2),((5b,Leg_5b_5),(BODE_5b_2,LUNZ_mus_5b_4)))))))))))))))))))))))))))))))))))))))))))))))))))))))));
